# Supplementary material for: In Silico Analysis of miRNA-Mediated Genes in the Regulation of Dog Testes Development from Immature to Adult Form
Source: Animals (Basel). 2023 Apr 30;13(9):1520. doi: 10.3390/ani13091520 (PMC10177090; doi:10.3390/ani13091520)
Supplement: Supplementary file 1 [file animals-13-01520-s001.zip]

Archive with 8 entries (8 files):
- animals-2307290-supplementary-S1.pdf
- animals-2307290-supplementary-S2.xlsx
- animals-2307290-supplementary-S3.xlsx
- animals-2307290-supplementary-S4.xlsx
- animals-2307290-supplementary-S5.xlsx
- animals-2307290-supplementary-S6.xlsx
- animals-2307290-supplementary-S7.xlsx
- animals-2307290-supplementary-S8.pdf
