# Supplementary material for: In Silico Analysis of miRNA-Mediated Genes in the Regulation of Dog Testes Development from Immature to Adult Form
Source: Animals (Basel). 2023 Apr 30;13(9):1520. doi: 10.3390/ani13091520 (PMC10177090; doi:10.3390/ani13091520)
Supplement: Supplementary file 1 [file animals-13-01520-s001.zip › animals-2307290-supplementary-S2.xlsx]

## Sheet: UPR_miRNA
miRNA ID	Fold change	P value
cfa-miR-34b	1175.42	0
cfa-miR-34c	662.79	8e-06
cfa-miR-146b	33.54	7e-06
cfa-miR-29b	23.59	1.5e-05
cfa-miR-122	15.07	0.000184
cfa-miR-29c	6.79	0.002698
cfa-miR-375	6.66	2.5e-05
cfa-miR-9	4.84	1.1e-05
cfa-miR-7	4.35	9e-06
cfa-miR-18a	3.8	7.4e-05
cfa-miR-335	3.57	0.000131
cfa-miR-15a	3.43	4.2e-05
cfa-miR-200b	3.15	0.000442
cfa-miR-22	3.01	5.9e-05
cfa-miR-19a	2.89	5.4e-05
cfa-miR-15b	2.88	1.5e-05
cfa-miR-16	2.75	1.4e-05
cfa-miR-192	2.69	0.000191
cfa-miR-106a	2.63	0.002623
cfa-miR-96	2.58	0.030545
cfa-miR-210	2.58	0.00361
cfa-miR-133b	2.53	0.001793
cfa-miR-378	2.33	0.000287
cfa-miR-200a	2.31	3.3e-05
cfa-miR-141	2.3	0.009409
cfa-miR-124	2.24	0.02764
cfa-miR-143	2.24	1e-05
cfa-miR-191	2.15	0.004135
cfa-miR-1	2.12	0.114887
cfa-miR-20a	2.07	1.3e-05
cfa-miR-145	2.06	0.001367
cfa-miR-101	2.03	0.001107

## Sheet: UPR_TargetGene
ID	Accession	Target	TargetID	Experiment	Literature
hsa-mir-375	MIMAT0000728	PARP1	142	Microarray//qRT-PCR	20584986
hsa-mir-375	MIMAT0000728	JAG1	182	Microarray	20215506
hsa-mir-375	MIMAT0000728	BIRC3	330	Microarray	20215506
hsa-mir-375	MIMAT0000728	XIAP	331	HITS-CLIP	23824327
hsa-mir-375	MIMAT0000728	RHOA	387	Microarray//qRT-PCR//Western blot	20584986
hsa-mir-375	MIMAT0000728	ARHGDIA	396	PAR-CLIP	26701625
hsa-mir-375	MIMAT0000728	AXL	558	Microarray	20215506
hsa-mir-375	MIMAT0000728	BAK1	578	Microarray	20215506
hsa-mir-375	MIMAT0000728	BCL2	596	Microarray//qRT-PCR	20584986
hsa-mir-375	MIMAT0000728	ZFP36L2	678	Microarray	20215506
hsa-mir-375	MIMAT0000728	C1QBP	708	Microarray//Reporter assay	20215506|15806104
hsa-mir-375	MIMAT0000728	CALU	813	Microarray	20215506
hsa-mir-375	MIMAT0000728	CASP3	836	Microarray//qRT-PCR	20584986
hsa-mir-375	MIMAT0000728	RUNX3	864	Luciferase reporter assay//qRT-PCR//Western blot	26170936
hsa-mir-375	MIMAT0000728	CDC42	998	Microarray//qRT-PCR	20584986
hsa-mir-375	MIMAT0000728	CDKN2B	1030	Microarray	20215506
hsa-mir-375	MIMAT0000728	CDR2	1039	Microarray	20215506
hsa-mir-375	MIMAT0000728	CENPF	1063	Microarray	20215506
hsa-mir-375	MIMAT0000728	CFL2	1073	Microarray	20215506
hsa-mir-375	MIMAT0000728	CTSC	1075	Microarray	20215506
hsa-mir-375	MIMAT0000728	CHGB	1114	Microarray	20215506
hsa-mir-375	MIMAT0000728	CNN3	1266	Microarray	20215506
hsa-mir-375	MIMAT0000728	COL12A1	1303	Microarray	20215506
hsa-mir-375	MIMAT0000728	MAP3K8	1326	Luciferase reporter assay//Western blot	23430746|28186962
hsa-mir-375	MIMAT0000728	CPOX	1371	Microarray	20215506
hsa-mir-375	MIMAT0000728	CRABP2	1382	Microarray	20215506
hsa-mir-375	MIMAT0000728	CSTF2	1478	Microarray	20215506
hsa-mir-375	MIMAT0000728	CTGF	1490	Microarray	20215506
hsa-mir-375	MIMAT0000728	CTNNB1	1499	Luciferase reporter assay	28158288
hsa-mir-375	MIMAT0000728	CXADR	1525	Microarray	20215506
hsa-mir-375	MIMAT0000728	TIMM8A	1678	Immunohistochemistry//Luciferase reporter assay//Microarray//Northern blot//qRT-PCR	19734348|19807270
hsa-mir-375	MIMAT0000728	DLG4	1742	Microarray//qRT-PCR	20584986
hsa-mir-375	MIMAT0000728	DNMT3B	1789	Microarray	20215506
hsa-mir-375	MIMAT0000728	DPYSL3	1809	Microarray	20215506
hsa-mir-375	MIMAT0000728	DR1	1810	Microarray	20215506
hsa-mir-375	MIMAT0000728	DUSP6	1848	Microarray	20215506
hsa-mir-375	MIMAT0000728	DUT	1854	Microarray	20215506
hsa-mir-375	MIMAT0000728	EFNB2	1948	Microarray	20215506
hsa-mir-375	MIMAT0000728	EIF2S1	1965	HITS-CLIP//Microarray//PAR-CLIP	20215506|21572407|23824327
hsa-mir-375	MIMAT0000728	EIF4EBP2	1979	Microarray	20215506
hsa-mir-375	MIMAT0000728	ELAVL2	1993	PAR-CLIP	21572407
hsa-mir-375	MIMAT0000728	ELAVL4	1996	GFP reporter assay//Immunohistochemistry//Microarray//qRT-PCR//Reporter assay//Western blot	20584986
hsa-mir-375	MIMAT0000728	EMP1	2012	Microarray	20215506
hsa-mir-375	MIMAT0000728	ERBB2	2064	Flow//HITS-CLIP//Luciferase reporter assay//qRT-PCR//Western blot	24926380|24906430|26893657
hsa-mir-375	MIMAT0000728	EXT1	2131	Microarray	20215506
hsa-mir-375	MIMAT0000728	F3	2152	Microarray	20215506
hsa-mir-375	MIMAT0000728	ACSL3	2181	Microarray	20215506
hsa-mir-375	MIMAT0000728	ACSL4	2182	Microarray	20215506
hsa-mir-375	MIMAT0000728	FAH	2184	Microarray	20215506
hsa-mir-375	MIMAT0000728	FKBP1A	2280	Microarray	20215506
hsa-mir-375	MIMAT0000728	FKBP1B	2281	Microarray	20215506
hsa-mir-375	MIMAT0000728	FOLR1	2348	Microarray	20215506
hsa-mir-375	MIMAT0000728	KDSR	2531	Microarray	20215506
hsa-mir-375	MIMAT0000728	IFI6	2537	Microarray	20215506
hsa-mir-375	MIMAT0000728	GAS8	2622	Microarray	20215506
hsa-mir-375	MIMAT0000728	GATA6	2627	Microarray//PAR-CLIP	20215506|21572407
hsa-mir-375	MIMAT0000728	GOLGA4	2803	Microarray	20215506
hsa-mir-375	MIMAT0000728	RAPGEF1	2889	Microarray	20215506
hsa-mir-375	MIMAT0000728	HK2	3099	Microarray	20215506
hsa-mir-375	MIMAT0000728	MR1	3140	Microarray	20215506
hsa-mir-375	MIMAT0000728	HOXB3	3213	PAR-CLIP	21572407
hsa-mir-375	MIMAT0000728	HSP90AA1	3320	Microarray	20215506
hsa-mir-375	MIMAT0000728	NDST1	3340	Microarray	20215506
hsa-mir-375	MIMAT0000728	SP110	3431	Microarray	20215506
hsa-mir-375	MIMAT0000728	IFIT1	3434	Microarray	20215506
hsa-mir-375	MIMAT0000728	IGF1R	3480	Luciferase reporter assay//qRT-PCR//Western blot	24571711
hsa-mir-375	MIMAT0000728	IGFBP3	3486	Microarray	20215506
hsa-mir-375	MIMAT0000728	RBPJ	3516	Microarray	20215506
hsa-mir-375	MIMAT0000728	IL1RAP	3556	Microarray	20215506
hsa-mir-375	MIMAT0000728	ITGB1	3688	Microarray//qRT-PCR	20584986
hsa-mir-375	MIMAT0000728	ITIH4	3700	Microarray	20215506
hsa-mir-375	MIMAT0000728	JAK2	3717	Immunohistochemistry//Luciferase reporter assay//qRT-PCR//Reporter assay//Western blot	20548334|15806104|24718681|25055044|28186962|28006751
hsa-mir-375	MIMAT0000728	KCNN4	3783	Microarray	20215506
hsa-mir-375	MIMAT0000728	KCNQ2	3785	Microarray//qRT-PCR//Western blot	20584986
hsa-mir-375	MIMAT0000728	KHK	3795	Microarray	20215506
hsa-mir-375	MIMAT0000728	KPNA4	3840	Microarray	20215506
hsa-mir-375	MIMAT0000728	KRT8	3856	Microarray	20215506
hsa-mir-375	MIMAT0000728	LDHB	3945	Immunohistochemistry//Luciferase reporter assay//Microarray//qRT-PCR//QRTPCR//Western blot	20215506|23497265|22752059
hsa-mir-375	MIMAT0000728	LRP5	4041	Luciferase reporter assay	28158288
hsa-mir-375	MIMAT0000728	MRE11	4361	Microarray	20215506
hsa-mir-375	MIMAT0000728	MST1R	4486	Luciferase reporter assay//qRT-PCR//Western blot	27689991
hsa-mir-375	MIMAT0000728	MYBL1	4603	Microarray	20215506
hsa-mir-375	MIMAT0000728	MYC	4609	TRAP	24510096
hsa-mir-375	MIMAT0000728	MYCN	4613	Luciferase reporter assay//qRT-PCR//Western blot	25864587
hsa-mir-375	MIMAT0000728	NCAM1	4684	Microarray//qRT-PCR	20584986
hsa-mir-375	MIMAT0000728	NPPB	4879	Microarray	20215506
hsa-mir-375	MIMAT0000728	ODF2	4957	Microarray	20215506
hsa-mir-375	MIMAT0000728	OPA1	4976	Microarray	20215506
hsa-mir-375	MIMAT0000728	OTX1	5013	Microarray	20215506
hsa-mir-375	MIMAT0000728	PEBP1	5037	Microarray	20215506
hsa-mir-375	MIMAT0000728	PAFAH1B1	5048	Microarray	20215506
hsa-mir-375	MIMAT0000728	PAFAH2	5051	Microarray	20215506
hsa-mir-375	MIMAT0000728	PRDX1	5052	Microarray	20215506
hsa-mir-375	MIMAT0000728	PDK1	5163	Immunohistochemistry//Luciferase reporter assay//qRT-PCR//Western blot	21533613|20215506|24137444|24481267
hsa-mir-375	MIMAT0000728	PIK3CA	5290	Luciferase reporter assay//qRT-PCR//Quantitative proteomic approach//Western blot	24440701
hsa-mir-375	MIMAT0000728	PLAG1	5324	Luciferase reporter assay	19347935
hsa-mir-375	MIMAT0000728	PPP1R2	5504	Microarray	20215506
hsa-mir-375	MIMAT0000728	PRKCA	5578	Microarray	20215506
hsa-mir-375	MIMAT0000728	MAPK3	5595	Western blot	28186962
hsa-mir-375	MIMAT0000728	EIF2AK2	5610	Microarray//qRT-PCR	20584986
hsa-mir-375	MIMAT0000728	PRKX	5613	Microarray	20215506
hsa-mir-375	MIMAT0000728	KLK10	5655	Microarray	20215506
hsa-mir-375	MIMAT0000728	PTPN1	5770	Microarray	20215506
hsa-mir-375	MIMAT0000728	PTPN12	5782	Microarray	20215506
hsa-mir-375	MIMAT0000728	RAB3B	5865	Microarray	20215506
hsa-mir-375	MIMAT0000728	RAB6A	5870	Microarray	20215506
hsa-mir-375	MIMAT0000728	RBBP8	5932	Microarray	20215506
hsa-mir-375	MIMAT0000728	RCN2	5955	Microarray	20215506
hsa-mir-375	MIMAT0000728	RLF	6018	Microarray	20215506
hsa-mir-375	MIMAT0000728	RPGR	6103	Microarray	20215506
hsa-mir-375	MIMAT0000728	RPN1	6184	Microarray	20215506
hsa-mir-375	MIMAT0000728	RPN2	6185	Microarray	20215506
hsa-mir-375	MIMAT0000728	RTN2	6253	Microarray	20215506
hsa-mir-375	MIMAT0000728	SDC1	6382	Microarray	20215506
hsa-mir-375	MIMAT0000728	MAP2K4	6416	Microarray	20215506
hsa-mir-375	MIMAT0000728	SET	6418	Microarray//PAR-CLIP	20215506|23592263
hsa-mir-375	MIMAT0000728	SLC6A6	6533	Microarray	20215506
hsa-mir-375	MIMAT0000728	SLC7A1	6541	PAR-CLIP	23592263
hsa-mir-375	MIMAT0000728	SNAPC1	6617	Microarray	20215506
hsa-mir-375	MIMAT0000728	SNRPA1	6627	Microarray	20215506
hsa-mir-375	MIMAT0000728	SON	6651	HITS-CLIP//PAR-CLIP	26701625|27292025|27418678
hsa-mir-375	MIMAT0000728	SOX2	6657	Flow//qRT-PCR	27800139
hsa-mir-375	MIMAT0000728	SP1	6667	Luciferase reporter assay//qRT-PCR//Western blot	21945323|23435408|25633534
hsa-mir-375	MIMAT0000728	STAT3	6774	Western blot	28186962
hsa-mir-375	MIMAT0000728	STX3	6809	Microarray	20215506
hsa-mir-375	MIMAT0000728	TAF2	6873	HITS-CLIP	19536157
hsa-mir-375	MIMAT0000728	TCF12	6938	Microarray	20215506
hsa-mir-375	MIMAT0000728	TFRC	7037	HITS-CLIP	23313552
hsa-mir-375	MIMAT0000728	TGFB2	7042	Microarray	20215506
hsa-mir-375	MIMAT0000728	TGM2	7052	Microarray	20215506
hsa-mir-375	MIMAT0000728	THRA	7067	Microarray	20215506
hsa-mir-375	MIMAT0000728	TNNI3	7137	Microarray	20215506
hsa-mir-375	MIMAT0000728	TNS1	7145	HITS-CLIP	19536157
hsa-mir-375	MIMAT0000728	TP53	7157	Flow//Luciferase reporter assay//qRT-PCR//Western blot	23835407
hsa-mir-375	MIMAT0000728	TPR	7175	Microarray	20215506
hsa-mir-375	MIMAT0000728	TRPS1	7227	HITS-CLIP	23824327
hsa-mir-375	MIMAT0000728	UBE3A	7337	Microarray//PAR-CLIP	20215506|21572407
hsa-mir-375	MIMAT0000728	UCHL3	7347	Microarray	20215506
hsa-mir-375	MIMAT0000728	UGCG	7357	Microarray	20215506
hsa-mir-375	MIMAT0000728	USP1	7398	Microarray//Reporter assay	20215506|15806104
hsa-mir-375	MIMAT0000728	YWHAZ	7534	Immunohistochemistry//Microarray//qRT-PCR//Reporter assay//Western blot	20215506|23422756
hsa-mir-375	MIMAT0000728	ALMS1	7840	Microarray	20215506
hsa-mir-375	MIMAT0000728	REEP5	7905	HITS-CLIP	27418678
hsa-mir-375	MIMAT0000728	DEK	7913	PAR-CLIP	20371350
hsa-mir-375	MIMAT0000728	CUL5	8065	Microarray	20215506
hsa-mir-375	MIMAT0000728	PTP4A2	8073	Microarray	20215506
hsa-mir-375	MIMAT0000728	PUDP	8226	Microarray	20215506
hsa-mir-375	MIMAT0000728	FZD4	8322	Microarray	20215506
hsa-mir-375	MIMAT0000728	FZD8	8325	Luciferase reporter assay	23393589|23396279
hsa-mir-375	MIMAT0000728	SPOP	8405	HITS-CLIP	23824327
hsa-mir-375	MIMAT0000728	EEA1	8411	Microarray	20215506
hsa-mir-375	MIMAT0000728	DGKD	8527	Microarray	20215506
hsa-mir-375	MIMAT0000728	AP3B1	8546	HITS-CLIP	19536157
hsa-mir-375	MIMAT0000728	NUMB	8650	Microarray	20215506
hsa-mir-375	MIMAT0000728	EIF4G3	8672	Microarray	20215506
hsa-mir-375	MIMAT0000728	DNAH11	8701	Microarray	20215506
hsa-mir-375	MIMAT0000728	B3GALNT1	8706	Microarray	20215506
hsa-mir-375	MIMAT0000728	TNFSF13	8741	Microarray	20215506
hsa-mir-375	MIMAT0000728	PEX11B	8799	Microarray	20215506
hsa-mir-375	MIMAT0000728	ASAP2	8853	Microarray	20215506
hsa-mir-375	MIMAT0000728	BCL10	8915	Microarray	20215506
hsa-mir-375	MIMAT0000728	BSN	8927	Microarray	20215506
hsa-mir-375	MIMAT0000728	MBD2	8932	Microarray	20215506
hsa-mir-375	MIMAT0000728	SPAG9	9043	Microarray	20215506
hsa-mir-375	MIMAT0000728	SLC7A6	9057	Microarray	20215506
hsa-mir-375	MIMAT0000728	CLDN1	9076	Microarray	20215506
hsa-mir-375	MIMAT0000728	TBX19	9095	Microarray	20215506
hsa-mir-375	MIMAT0000728	USP10	9100	Microarray	20215506
hsa-mir-375	MIMAT0000728	EXO1	9156	Microarray	20215506
hsa-mir-375	MIMAT0000728	EBAG9	9166	Microarray	20215506
hsa-mir-375	MIMAT0000728	ZBED1	9189	Microarray	20215506
hsa-mir-375	MIMAT0000728	XPR1	9213	Microarray	20215506
hsa-mir-375	MIMAT0000728	NOLC1	9221	Microarray	20215506
hsa-mir-375	MIMAT0000728	CRLF1	9244	Microarray	20215506
hsa-mir-375	MIMAT0000728	KLF4	9314	qRT-PCR//Western blot	27279635
hsa-mir-375	MIMAT0000728	EFTUD2	9343	Microarray	20215506
hsa-mir-375	MIMAT0000728	RAB28	9364	Microarray	20215506
hsa-mir-375	MIMAT0000728	HOMER2	9455	Microarray	20215506
hsa-mir-375	MIMAT0000728	AKAP7	9465	Microarray	20215506
hsa-mir-375	MIMAT0000728	PIGB	9488	Microarray	20215506
hsa-mir-375	MIMAT0000728	LITAF	9516	Microarray	20215506
hsa-mir-375	MIMAT0000728	RAB3D	9545	Microarray	20215506
hsa-mir-375	MIMAT0000728	WTAP	9589	Microarray	20215506
hsa-mir-375	MIMAT0000728	SEC24C	9632	Microarray	20215506
hsa-mir-375	MIMAT0000728	VGLL4	9686	Microarray	20215506
hsa-mir-375	MIMAT0000728	HERPUD1	9709	Microarray	20215506
hsa-mir-375	MIMAT0000728	PHACTR2	9749	PAR-CLIP	22012620
hsa-mir-375	MIMAT0000728	SNPH	9751	Microarray	20215506
hsa-mir-375	MIMAT0000728	MLEC	9761	Microarray	20215506
hsa-mir-375	MIMAT0000728	KIAA0513	9764	Microarray	20215506
hsa-mir-375	MIMAT0000728	KIAA0232	9778	Microarray	20215506
hsa-mir-375	MIMAT0000728	TBC1D5	9779	Microarray	20215506
hsa-mir-375	MIMAT0000728	RIMS3	9783	Microarray	20215506
hsa-mir-375	MIMAT0000728	SERTAD2	9792	Microarray	20215506
hsa-mir-375	MIMAT0000728	DAZAP2	9802	Microarray//PAR-CLIP	20215506|23592263
hsa-mir-375	MIMAT0000728	NUP58	9818	Microarray	20215506
hsa-mir-375	MIMAT0000728	TSC22D2	9819	Microarray	20215506
hsa-mir-375	MIMAT0000728	RB1CC1	9821	Microarray	20215506
hsa-mir-375	MIMAT0000728	ARHGAP11A	9824	Microarray	20215506
hsa-mir-375	MIMAT0000728	TRIM66	9866	PAR-CLIP	22100165
hsa-mir-375	MIMAT0000728	WDR1	9948	Microarray	20215506
hsa-mir-375	MIMAT0000728	AMMECR1	9949	Microarray	20215506
hsa-mir-375	MIMAT0000728	BCL2L11	10018	Microarray//qRT-PCR	20215506
hsa-mir-375	MIMAT0000728	CTDSP2	10106	Microarray	20215506
hsa-mir-375	MIMAT0000728	ABI2	10152	Microarray	20215506
hsa-mir-375	MIMAT0000728	SLC25A15	10166	Microarray	20215506
hsa-mir-375	MIMAT0000728	LHFPL2	10184	Microarray	20215506
hsa-mir-375	MIMAT0000728	STX6	10228	Microarray	20215506
hsa-mir-375	MIMAT0000728	GPHN	10243	ELISA//qRT-PCR	26013143
hsa-mir-375	MIMAT0000728	RIDA	10247	Microarray	20215506
hsa-mir-375	MIMAT0000728	FSTL3	10272	Microarray	20215506
hsa-mir-375	MIMAT0000728	BCAS2	10286	HITS-CLIP	19536157
hsa-mir-375	MIMAT0000728	RRAGB	10325	Microarray	20215506
hsa-mir-375	MIMAT0000728	YAP1	10413	Flow//Immunohistochemistry//Luciferase reporter assay//Microarray//qRT-PCR//Western blot	21856745|20215506|24892549|27832783
hsa-mir-375	MIMAT0000728	TIMM17A	10440	Microarray	20215506
hsa-mir-375	MIMAT0000728	FAM3C	10447	Microarray	20215506
hsa-mir-375	MIMAT0000728	HOXB13	10481	Microarray	20215506
hsa-mir-375	MIMAT0000728	SEC23A	10484	Flow//Immunohistochemistry//Microarray//qRT-PCR//Western blot	20215506|27832783
hsa-mir-375	MIMAT0000728	CREB3	10488	Microarray	20215506
hsa-mir-375	MIMAT0000728	SYNCRIP	10492	Microarray	20215506
hsa-mir-375	MIMAT0000728	UNC13B	10497	Microarray	20215506
hsa-mir-375	MIMAT0000728	SEMA3C	10512	Microarray	20215506
hsa-mir-375	MIMAT0000728	ATG7	10533	Microarray	20215506
hsa-mir-375	MIMAT0000728	PROCR	10544	Microarray	20215506
hsa-mir-375	MIMAT0000728	CELF2	10659	Microarray	20215506
hsa-mir-375	MIMAT0000728	AHCYL1	10768	Microarray	20215506
hsa-mir-375	MIMAT0000728	SEC24A	10802	HITS-CLIP	23313552
hsa-mir-375	MIMAT0000728	SDCCAG3	10807	PAR-CLIP	20371350
hsa-mir-375	MIMAT0000728	RAB10	10890	Microarray//qRT-PCR	20584986
hsa-mir-375	MIMAT0000728	SUB1	10923	Microarray	20215506
hsa-mir-375	MIMAT0000728	PRDX3	10935	Microarray	20215506
hsa-mir-375	MIMAT0000728	LMAN2	10960	Microarray	20215506
hsa-mir-375	MIMAT0000728	NUDT21	11051	Microarray	20215506
hsa-mir-375	MIMAT0000728	PSIP1	11168	Microarray	20215506
hsa-mir-375	MIMAT0000728	BAZ1A	11177	Microarray	20215506
hsa-mir-375	MIMAT0000728	RASSF8	11228	Microarray	20215506
hsa-mir-375	MIMAT0000728	CBX3	11335	PAR-CLIP	20371350|26701625|27292025
hsa-mir-375	MIMAT0000728	COG2	22796	Microarray	20215506
hsa-mir-375	MIMAT0000728	PHLDA1	22822	Microarray	20215506
hsa-mir-375	MIMAT0000728	DNAJC8	22826	Microarray	20215506
hsa-mir-375	MIMAT0000728	CHSY1	22856	Microarray	20215506
hsa-mir-375	MIMAT0000728	CARD8	22900	Microarray	20215506
hsa-mir-375	MIMAT0000728	ELL2	22936	Microarray	20215506
hsa-mir-375	MIMAT0000728	SLC4A1AP	22950	Microarray	20215506
hsa-mir-375	MIMAT0000728	NT5C2	22978	Microarray	20215506
hsa-mir-375	MIMAT0000728	DIP2C	22982	Microarray	20215506
hsa-mir-375	MIMAT0000728	STK38L	23012	Microarray	20215506
hsa-mir-375	MIMAT0000728	SAMD4A	23034	Microarray	20215506
hsa-mir-375	MIMAT0000728	ERP44	23071	Microarray	20215506
hsa-mir-375	MIMAT0000728	SIPA1L3	23094	Microarray	20215506
hsa-mir-375	MIMAT0000728	DCUN1D4	23142	Microarray	20215506
hsa-mir-375	MIMAT0000728	PSME4	23198	Microarray	20215506
hsa-mir-375	MIMAT0000728	PHLPP1	23239	Luciferase reporter assay//Northern blot//qRT-PCR//Western blot	24337069
hsa-mir-375	MIMAT0000728	WWC1	23286	Microarray	20215506
hsa-mir-375	MIMAT0000728	AGTPBP1	23287	Microarray	20215506
hsa-mir-375	MIMAT0000728	IQCE	23288	Microarray	20215506
hsa-mir-375	MIMAT0000728	ICOSLG	23308	HITS-CLIP	23824327
hsa-mir-375	MIMAT0000728	RPGRIP1L	23322	Microarray	20215506
hsa-mir-375	MIMAT0000728	DPY19L1	23333	Microarray	20215506
hsa-mir-375	MIMAT0000728	RHOQ	23433	Microarray	20215506
hsa-mir-375	MIMAT0000728	SLC35A3	23443	Microarray	20215506
hsa-mir-375	MIMAT0000728	HEY1	23462	Microarray	20215506
hsa-mir-375	MIMAT0000728	PHF3	23469	Microarray	20215506
hsa-mir-375	MIMAT0000728	LEPROTL1	23484	Microarray//qRT-PCR	20584986
hsa-mir-375	MIMAT0000728	SUZ12	23512	Microarray	20215506
hsa-mir-375	MIMAT0000728	TNPO3	23534	Microarray	20215506
hsa-mir-375	MIMAT0000728	GTPBP4	23560	Microarray	20215506
hsa-mir-375	MIMAT0000728	ARL2BP	23568	Microarray	20215506
hsa-mir-375	MIMAT0000728	CORO1C	23603	Microarray	20215506
hsa-mir-375	MIMAT0000728	MKRN1	23608	Microarray	20215506
hsa-mir-375	MIMAT0000728	SH3BP4	23677	Microarray	20215506
hsa-mir-375	MIMAT0000728	IL17RA	23765	Microarray	20215506
hsa-mir-375	MIMAT0000728	FBXO8	26269	Microarray	20215506
hsa-mir-375	MIMAT0000728	CKAP2	26586	Microarray	20215506
hsa-mir-375	MIMAT0000728	DNAJC2	27000	Microarray	20215506
hsa-mir-375	MIMAT0000728	ANKRD1	27063	Microarray	20215506
hsa-mir-375	MIMAT0000728	SERP1	27230	Microarray	20215506
hsa-mir-375	MIMAT0000728	SESN1	27244	Microarray	20215506
hsa-mir-375	MIMAT0000728	DESI1	27351	Microarray	20215506
hsa-mir-375	MIMAT0000728	MAT2B	27430	Microarray	20215506
hsa-mir-375	MIMAT0000728	C11orf54	28970	Microarray	20215506
hsa-mir-375	MIMAT0000728	CCDC59	29080	Microarray	20215506
hsa-mir-375	MIMAT0000728	SENP1	29843	Microarray	20215506
hsa-mir-375	MIMAT0000728	NRBP1	29959	Microarray	20215506
hsa-mir-375	MIMAT0000728	TMED5	50999	Microarray	20215506
hsa-mir-375	MIMAT0000728	PHF20L1	51105	Microarray	20215506
hsa-mir-375	MIMAT0000728	RDH11	51109	Microarray	20215506
hsa-mir-375	MIMAT0000728	INSIG2	51141	Microarray	20215506
hsa-mir-375	MIMAT0000728	JPT1	51155	Microarray	20215506
hsa-mir-375	MIMAT0000728	NAGPA	51172	Microarray	20215506
hsa-mir-375	MIMAT0000728	NIN	51199	Microarray	20215506
hsa-mir-375	MIMAT0000728	CRIM1	51232	Microarray	20215506
hsa-mir-375	MIMAT0000728	ZNF571	51276	Microarray	20215506
hsa-mir-375	MIMAT0000728	CRLF3	51379	Microarray	20215506
hsa-mir-375	MIMAT0000728	NELFCD	51497	Microarray	20215506
hsa-mir-375	MIMAT0000728	SCLY	51540	Microarray	20215506
hsa-mir-375	MIMAT0000728	RASD1	51655	Luciferase reporter assay//Microarray//qRT-PCR	20978187
hsa-mir-375	MIMAT0000728	CAB39	51719	Microarray//qRT-PCR	20584986
hsa-mir-375	MIMAT0000728	NUP54	53371	HITS-CLIP//PAR-CLIP	23446348|21572407
hsa-mir-375	MIMAT0000728	GDAP1	54332	Microarray	20215506
hsa-mir-375	MIMAT0000728	NLE1	54475	Microarray	20215506
hsa-mir-375	MIMAT0000728	TMX3	54495	Microarray	20215506
hsa-mir-375	MIMAT0000728	EXOC6	54536	HITS-CLIP//Microarray	20215506|23824327
hsa-mir-375	MIMAT0000728	MINDY2	54629	Microarray	20215506
hsa-mir-375	MIMAT0000728	TMEM106B	54664	Microarray	20215506
hsa-mir-375	MIMAT0000728	NCAPG2	54892	HITS-CLIP	19536157
hsa-mir-375	MIMAT0000728	NSD3	54904	Microarray	20215506
hsa-mir-375	MIMAT0000728	PPP2R3C	55012	Microarray	20215506
hsa-mir-375	MIMAT0000728	RMDN3	55177	Microarray	20215506
hsa-mir-375	MIMAT0000728	APPL2	55198	Microarray	20215506
hsa-mir-375	MIMAT0000728	NAT10	55226	Microarray	20215506
hsa-mir-375	MIMAT0000728	OGFOD1	55239	Microarray	20215506
hsa-mir-375	MIMAT0000728	YY1AP1	55249	Luciferase reporter assay//Western blot	20226166
hsa-mir-375	MIMAT0000728	PGM2	55276	Microarray	20215506
hsa-mir-375	MIMAT0000728	TMEM74B	55321	Microarray	20215506
hsa-mir-375	MIMAT0000728	AGPAT5	55326	Microarray	20215506
hsa-mir-375	MIMAT0000728	MNS1	55329	Microarray	20215506
hsa-mir-375	MIMAT0000728	STRBP	55342	Microarray	20215506
hsa-mir-375	MIMAT0000728	PIP4P2	55529	Microarray	20215506
hsa-mir-375	MIMAT0000728	CDCA7L	55536	Microarray	20215506
hsa-mir-375	MIMAT0000728	VEZT	55591	Microarray	20215506
hsa-mir-375	MIMAT0000728	STAP2	55620	Microarray	20215506
hsa-mir-375	MIMAT0000728	G2E3	55632	PAR-CLIP	23592263
hsa-mir-375	MIMAT0000728	MREG	55686	Microarray	20215506
hsa-mir-375	MIMAT0000728	CCDC88A	55704	Microarray	20215506
hsa-mir-375	MIMAT0000728	ENAH	55740	Microarray	20215506
hsa-mir-375	MIMAT0000728	METTL2B	55798	Microarray	20215506
hsa-mir-375	MIMAT0000728	EMC3	55831	Microarray	20215506
hsa-mir-375	MIMAT0000728	CMAS	55907	Microarray	20215506
hsa-mir-375	MIMAT0000728	NXT2	55916	Microarray	20215506
hsa-mir-375	MIMAT0000728	NSFL1C	55968	Microarray	20215506
hsa-mir-375	MIMAT0000728	KLHL7	55975	Microarray	20215506
hsa-mir-375	MIMAT0000728	PDGFC	56034	Microarray	20215506
hsa-mir-375	MIMAT0000728	ZC3HAV1	56829	Microarray	20215506
hsa-mir-375	MIMAT0000728	BDH2	56898	Microarray	20215506
hsa-mir-375	MIMAT0000728	IFT46	56912	Microarray	20215506
hsa-mir-375	MIMAT0000728	C1GALT1	56913	Microarray	20215506
hsa-mir-375	MIMAT0000728	ARNTL2	56938	Microarray	20215506
hsa-mir-375	MIMAT0000728	CHPT1	56994	Microarray	20215506
hsa-mir-375	MIMAT0000728	PHTF2	57157	Microarray	20215506
hsa-mir-375	MIMAT0000728	KIAA1191	57179	Microarray//PAR-CLIP	20215506|20371350
hsa-mir-375	MIMAT0000728	PBXIP1	57326	Microarray	20215506
hsa-mir-375	MIMAT0000728	CYP20A1	57404	Microarray	20215506
hsa-mir-375	MIMAT0000728	USP31	57478	Microarray	20215506
hsa-mir-375	MIMAT0000728	NUFIP2	57532	PAR-CLIP	23592263
hsa-mir-375	MIMAT0000728	IFT80	57560	Microarray	20215506
hsa-mir-375	MIMAT0000728	CIP2A	57650	Luciferase reporter assay//Microarray//QRTPCR//Western blot	20215506|23552692
hsa-mir-375	MIMAT0000728	GATAD1	57798	Microarray	20215506
hsa-mir-375	MIMAT0000728	RAP2C	57826	Microarray	20215506
hsa-mir-375	MIMAT0000728	ENOPH1	58478	Microarray	20215506
hsa-mir-375	MIMAT0000728	ABHD4	63874	Microarray	20215506
hsa-mir-375	MIMAT0000728	RRAGC	64121	Microarray	20215506
hsa-mir-375	MIMAT0000728	AZI2	64343	Microarray	20215506
hsa-mir-375	MIMAT0000728	MPP5	64398	Microarray	20215506
hsa-mir-375	MIMAT0000728	MOSPD3	64598	Microarray	20215506
hsa-mir-375	MIMAT0000728	TNS3	64759	Microarray	20215506
hsa-mir-375	MIMAT0000728	DEPTOR	64798	Luciferase reporter assay//qRT-PCR//Western blot	28262546
hsa-mir-375	MIMAT0000728	USP46	64854	Microarray	20215506
hsa-mir-375	MIMAT0000728	PLEKHA3	65977	Microarray	20215506
hsa-mir-375	MIMAT0000728	MAPKAP1	79109	Microarray	20215506
hsa-mir-375	MIMAT0000728	CHPF	79586	Microarray	20215506
hsa-mir-375	MIMAT0000728	ADIPOR2	79602	Reporter assay	15806104
hsa-mir-375	MIMAT0000728	PPCS	79717	Microarray	20215506
hsa-mir-375	MIMAT0000728	BBS10	79738	PAR-CLIP	20371350
hsa-mir-375	MIMAT0000728	ZDHHC11	79844	Microarray	20215506
hsa-mir-375	MIMAT0000728	LPCAT1	79888	Microarray	20215506
hsa-mir-375	MIMAT0000728	WWC2	80014	Microarray	20215506
hsa-mir-375	MIMAT0000728	DGLUCY	80017	Microarray	20215506
hsa-mir-375	MIMAT0000728	GPR157	80045	Microarray	20215506
hsa-mir-375	MIMAT0000728	ZNF614	80110	Microarray	20215506
hsa-mir-375	MIMAT0000728	UXS1	80146	Microarray	20215506
hsa-mir-375	MIMAT0000728	GKAP1	80318	Microarray	20215506
hsa-mir-375	MIMAT0000728	CEP70	80321	Microarray	20215506
hsa-mir-375	MIMAT0000728	LIMD2	80774	Microarray	20215506
hsa-mir-375	MIMAT0000728	CEP44	80817	Microarray	20215506
hsa-mir-375	MIMAT0000728	ZFP91	80829	Microarray	20215506
hsa-mir-375	MIMAT0000728	SETD7	80854	Microarray	20215506
hsa-mir-375	MIMAT0000728	NETO2	81831	Microarray	20215506
hsa-mir-375	MIMAT0000728	APH1B	83464	Microarray	20215506
hsa-mir-375	MIMAT0000728	SYT15	83849	Microarray	20215506
hsa-mir-375	MIMAT0000728	TAF3	83860	Microarray	20215506
hsa-mir-375	MIMAT0000728	SNX25	83891	Microarray	20215506
hsa-mir-375	MIMAT0000728	KCTD10	83892	Microarray	20215506
hsa-mir-375	MIMAT0000728	FAM96A	84191	Microarray	20215506
hsa-mir-375	MIMAT0000728	FYTTD1	84248	Microarray	20215506
hsa-mir-375	MIMAT0000728	CCDC115	84317	HITS-CLIP//PAR-CLIP	23592263|24398324|23446348|22012620|21572407|20371350|23706177|22927820|27292025
hsa-mir-375	MIMAT0000728	PCGF5	84333	Microarray	20215506
hsa-mir-375	MIMAT0000728	GFM2	84340	Microarray	20215506
hsa-mir-375	MIMAT0000728	MAP3K21	84451	PAR-CLIP	20371350
hsa-mir-375	MIMAT0000728	DCTN5	84516	Microarray	20215506
hsa-mir-375	MIMAT0000728	C15orf41	84529	Microarray	20215506
hsa-mir-375	MIMAT0000728	EBPL	84650	Microarray	20215506
hsa-mir-375	MIMAT0000728	TMEM25	84866	Microarray	20215506
hsa-mir-375	MIMAT0000728	RPUSD4	84881	Microarray	20215506
hsa-mir-375	MIMAT0000728	TMTC4	84899	Microarray	20215506
hsa-mir-375	MIMAT0000728	SLC35B4	84912	Microarray	20215506
hsa-mir-375	MIMAT0000728	ATOH8	84913	PAR-CLIP	27292025
hsa-mir-375	MIMAT0000728	CEP19	84984	Microarray	20215506
hsa-mir-375	MIMAT0000728	PAQR8	85315	Microarray	20215506
hsa-mir-375	MIMAT0000728	ZFHX2	85446	Microarray	20215506
hsa-mir-375	MIMAT0000728	DISP2	85455	Microarray	20215506
hsa-mir-375	MIMAT0000728	CCDC32	90416	Microarray	20215506
hsa-mir-375	MIMAT0000728	STPG1	90529	Microarray	20215506
hsa-mir-375	MIMAT0000728	ZNF799	90576	HITS-CLIP	19536157
hsa-mir-375	MIMAT0000728	C12orf29	91298	Microarray	20215506
hsa-mir-375	MIMAT0000728	OXNAD1	92106	Microarray	20215506
hsa-mir-375	MIMAT0000728	MTDH	92140	Immunofluorescence//Luciferase reporter assay//Microarray//qRT-PCR//Western blot	22508479|20215506|22752059|25944465
hsa-mir-375	MIMAT0000728	TRMT10A	93587	Microarray	20215506
hsa-mir-375	MIMAT0000728	MED8	112950	Microarray	20215506
hsa-mir-375	MIMAT0000728	CYP2U1	113612	Microarray	20215506
hsa-mir-375	MIMAT0000728	PIK3IP1	113791	Microarray	20215506
hsa-mir-375	MIMAT0000728	MAL2	114569	HITS-CLIP	23824327
hsa-mir-375	MIMAT0000728	OSBPL8	114882	Microarray	20215506
hsa-mir-375	MIMAT0000728	PTPMT1	114971	Microarray	20215506
hsa-mir-375	MIMAT0000728	VASN	114990	Microarray	20215506
hsa-mir-375	MIMAT0000728	BATF2	116071	Microarray	20215506
hsa-mir-375	MIMAT0000728	NUS1	116150	Microarray	20215506
hsa-mir-375	MIMAT0000728	COX20	116228	Microarray	20215506
hsa-mir-375	MIMAT0000728	AEBP2	121536	Microarray	20215506
hsa-mir-375	MIMAT0000728	TMEM170A	124491	Microarray	20215506
hsa-mir-375	MIMAT0000728	LSM12	124801	Microarray	20215506
hsa-mir-375	MIMAT0000728	TPRG1L	127262	Microarray	20215506
hsa-mir-375	MIMAT0000728	GALM	130589	Microarray	20215506
hsa-mir-375	MIMAT0000728	GRPEL2	134266	Microarray	20215506
hsa-mir-375	MIMAT0000728	UBLCP1	134510	Microarray	20215506
hsa-mir-375	MIMAT0000728	ADAT2	134637	PAR-CLIP	22012620
hsa-mir-375	MIMAT0000728	NCOA7	135112	Microarray	20215506
hsa-mir-375	MIMAT0000728	MTPN	136319	Reporter assay	15538371
hsa-mir-375	MIMAT0000728	WFDC6	140870	HITS-CLIP	27418678
hsa-mir-375	MIMAT0000728	GSC	145258	Microarray	20215506
hsa-mir-375	MIMAT0000728	CEP128	145508	Microarray	20215506
hsa-mir-375	MIMAT0000728	TTC7B	145567	Microarray	20215506
hsa-mir-375	MIMAT0000728	CMTM4	146223	Microarray	20215506
hsa-mir-375	MIMAT0000728	ZNF785	146540	Microarray	20215506
hsa-mir-375	MIMAT0000728	SAMD11	148398	Microarray	20215506
hsa-mir-375	MIMAT0000728	CBWD2	150472	Microarray	20215506
hsa-mir-375	MIMAT0000728	SGO2	151246	Microarray	20215506
hsa-mir-375	MIMAT0000728	SH3D19	152503	Microarray	20215506
hsa-mir-375	MIMAT0000728	VPS37D	155382	Microarray	20215506
hsa-mir-375	MIMAT0000728	ANKRD46	157567	Microarray	20215506
hsa-mir-375	MIMAT0000728	SPRED1	161742	Microarray	20215506
hsa-mir-375	MIMAT0000728	ZNF540	163255	Microarray	20215506
hsa-mir-375	MIMAT0000728	TOR1AIP2	163590	Microarray	20215506
hsa-mir-375	MIMAT0000728	SGMS2	166929	Microarray	20215506
hsa-mir-375	MIMAT0000728	PAPD4	167153	Microarray	20215506
hsa-mir-375	MIMAT0000728	KLHDC8B	200942	Microarray	20215506
hsa-mir-375	MIMAT0000728	SLC39A11	201266	Microarray	20215506
hsa-mir-375	MIMAT0000728	REEP3	221035	Microarray	20215506
hsa-mir-375	MIMAT0000728	UBN2	254048	PAR-CLIP	23592263
hsa-mir-375	MIMAT0000728	BOD1L1	259282	Microarray	20215506
hsa-mir-375	MIMAT0000728	AQP11	282679	Microarray	20215506
hsa-mir-375	MIMAT0000728	POC1B	282809	Microarray	20215506
hsa-mir-375	MIMAT0000728	CCDC88B	283234	Microarray	20215506
hsa-mir-375	MIMAT0000728	TMED8	283578	Microarray	20215506
hsa-mir-375	MIMAT0000728	TMEM145	284339	Microarray	20215506
hsa-mir-375	MIMAT0000728	LYPD5	284348	Microarray	20215506
hsa-mir-375	MIMAT0000728	SLC25A42	284439	Microarray	20215506
hsa-mir-375	MIMAT0000728	FAM126B	285172	Microarray	20215506
hsa-mir-375	MIMAT0000728	PRRT3	285368	Microarray	20215506
hsa-mir-375	MIMAT0000728	DOK7	285489	Microarray	20215506
hsa-mir-375	MIMAT0000728	FAM200B	285550	HITS-CLIP	19536157
hsa-mir-375	MIMAT0000728	CEP57L1	285753	Microarray	20215506
hsa-mir-375	MIMAT0000728	METTL2A	339175	Microarray	20215506
hsa-mir-375	MIMAT0000728	ESPNL	339768	Microarray	20215506
hsa-mir-375	MIMAT0000728	ZNF404	342908	Microarray	20215506
hsa-mir-375	MIMAT0000728	SOX2-OT	347689	Flow//qRT-PCR	27800139
hsa-mir-375	MIMAT0000728	SKA2	348235	Microarray	20215506
hsa-mir-375	MIMAT0000728	SFT2D2	375035	Microarray	20215506
hsa-mir-375	MIMAT0000728	FAM89A	375061	Microarray	20215506
hsa-mir-375	MIMAT0000728	MALAT1	378938	Luciferase reporter assay//qRT-PCR	27658300
hsa-mir-375	MIMAT0000728	KMT5A	387893	Microarray//qRT-PCR	20584986
hsa-mir-375	MIMAT0000728	ZNF470	388566	HITS-CLIP	19536157
hsa-mir-375	MIMAT0000728	MIR17HG	407975	Microarray	20215506
hsa-mir-375	MIMAT0000728	IDNK	414328	Microarray	20215506
hsa-mir-375	MIMAT0000728	CBWD3	445571	Microarray	20215506
hsa-mir-375	MIMAT0000728	ZBTB8A	653121	Microarray	20215506
hsa-mir-375	MIMAT0000728	FAM196B	100131897	HITS-CLIP	19536157
hsa-mir-133b	MIMAT0000770	AKT1	207	Luciferase reporter assay//qRT-PCR//Western blot	25414595
hsa-mir-133b	MIMAT0000770	FAS	355	Luciferase reporter assay	26919791
hsa-mir-133b	MIMAT0000770	RHOA	387	Immunoblot//Luciferase reporter assay//Microarray//qRT-PCR//Western blot	22179829
hsa-mir-133b	MIMAT0000770	BCL2L1	598	ChIP-seq//Luciferase reporter assay//qRT-PCR//Western blot	26276722
hsa-mir-133b	MIMAT0000770	BCL2L2	599	Luciferase reporter assay//qRT-PCR//Western blot	19654003|20056941|25414595|24391788|27802259
hsa-mir-133b	MIMAT0000770	HCN2	610	Reporter assay	18458081
hsa-mir-133b	MIMAT0000770	FOXL2	668	ChIP-seq//Luciferase reporter assay//qRT-PCR//Western blot	23810756
hsa-mir-133b	MIMAT0000770	SERPINH1	871	HITS-CLIP	23313552
hsa-mir-133b	MIMAT0000770	CDC42	998	Immunoblot//Luciferase reporter assay//Microarray//qRT-PCR//Western blot	22179829|25152372
hsa-mir-133b	MIMAT0000770	CNN2	1265	PAR-CLIP	23592263
hsa-mir-133b	MIMAT0000770	HAPLN1	1404	HITS-CLIP	27418678
hsa-mir-133b	MIMAT0000770	CTGF	1490	Immunofluorescence//Immunohistochemistry//In situ hybridization//Luciferase reporter assay//qRT-PCR//Western blot	24065814|25451078|26945106
hsa-mir-133b	MIMAT0000770	EGFR	1956	Flow//In situ hybridization//Luciferase reporter assay//qRT-PCR//Western blot	22883469|22407299|26617770
hsa-mir-133b	MIMAT0000770	ERG	2078	Reporter assay	17344217
hsa-mir-133b	MIMAT0000770	FGFR1	2260	Immunohistochemistry//Luciferase reporter assay//qRT-PCR//Western blot	23296701
hsa-mir-133b	MIMAT0000770	FOXC1	2296	//EGFR reporter assay//Luciferase reporter assay//qRT-PCR//Western blot	27050992
hsa-mir-133b	MIMAT0000770	FOSL2	2355	HITS-CLIP	23824327
hsa-mir-133b	MIMAT0000770	GLI1	2735	Luciferase reporter assay//qRT-PCR//Western blot	24443799
hsa-mir-133b	MIMAT0000770	GLI3	2737	Microarray//qRT-PCR//Western blot	26755652
hsa-mir-133b	MIMAT0000770	GSTP1	2950	Luciferase reporter assay	26396496
hsa-mir-133b	MIMAT0000770	IGF1R	3480	Luciferase reporter assay//Western blot	19695767|24391788
hsa-mir-133b	MIMAT0000770	ITPKB	3707	HITS-CLIP	23824327
hsa-mir-133b	MIMAT0000770	KCNH2	3757	Luciferase reporter assay//qRT-PCR//Western blot	17344217|25355491
hsa-mir-133b	MIMAT0000770	MC2R	4158	PAR-CLIP	23446348
hsa-mir-133b	MIMAT0000770	MCL1	4170	ChIP-seq//Luciferase reporter assay//qRT-PCR//Western blot	19654003|20056941|24391788|26276722
hsa-mir-133b	MIMAT0000770	MET	4233	Reporter assay//Western blot	20505319|24391788
hsa-mir-133b	MIMAT0000770	MMP9	4318	Luciferase reporter assay	24714873
hsa-mir-133b	MIMAT0000770	MMP14	4323	ELISA//Luciferase reporter assay//qRT-PCR//Western blot	26722242
hsa-mir-133b	MIMAT0000770	PDE1A	5136	HITS-CLIP	23824327
hsa-mir-133b	MIMAT0000770	PITX3	5309	FACS//Luciferase reporter assay	17761882
hsa-mir-133b	MIMAT0000770	PKM	5315	Immunohistochemistry//qRT-PCR//Western blot	18464261|27073574|28641694
hsa-mir-133b	MIMAT0000770	POU2F2	5452	HITS-CLIP	27418678
hsa-mir-133b	MIMAT0000770	PTBP1	5725	Luciferase reporter assay//qRT-PCR//Western blot	26980745|27696637
hsa-mir-133b	MIMAT0000770	PTMA	5757	PAR-CLIP	20371350
hsa-mir-133b	MIMAT0000770	PTPRK	5796	Luciferase reporter assay	23451058
hsa-mir-133b	MIMAT0000770	RAB5C	5878	PAR-CLIP	27292025
hsa-mir-133b	MIMAT0000770	SGK1	6446	Luciferase reporter assay//qRT-PCR//Western blot	26840046
hsa-mir-133b	MIMAT0000770	FSCN1	6624	Immunohistochemistry//Luciferase reporter assay//qRT-PCR//Reporter assay//Western blot	21351259|23196799|25433493|27900045
hsa-mir-133b	MIMAT0000770	SP1	6667	Immunofluorescence//Luciferase reporter assay//Western blot	24613927
hsa-mir-133b	MIMAT0000770	STK3	6788	Immunoblot//Luciferase reporter assay//Microarray//qRT-PCR//Western blot	22179829
hsa-mir-133b	MIMAT0000770	TPM3	7170	PAR-CLIP	26701625
hsa-mir-133b	MIMAT0000770	CXCR4	7852	Luciferase reporter assay//qRT-PCR//Western blot	24330809
hsa-mir-133b	MIMAT0000770	NUP214	8021	Immunoblot//Luciferase reporter assay//qRT-PCR	25743594
hsa-mir-133b	MIMAT0000770	HIST2H2AC	8338	PAR-CLIP	23446348
hsa-mir-133b	MIMAT0000770	TAGLN2	8407	Immunoflourescence//Luciferase reporter assay//QRTPCR//Western blot	24959893
hsa-mir-133b	MIMAT0000770	CDK13	8621	Luciferase reporter assay	23451058
hsa-mir-133b	MIMAT0000770	CDK5R1	8851	PAR-CLIP	21572407
hsa-mir-133b	MIMAT0000770	CPNE3	8895	Luciferase reporter assay	23451058
hsa-mir-133b	MIMAT0000770	PIAS2	9063	HITS-CLIP	27418678
hsa-mir-133b	MIMAT0000770	RB1CC1	9821	Luciferase reporter assay	23451058
hsa-mir-133b	MIMAT0000770	HCN4	10021	qRT-PCR//Reporter assay//Western blot	18458081
hsa-mir-133b	MIMAT0000770	CCNI	10983	HITS-CLIP	23824327
hsa-mir-133b	MIMAT0000770	SUPT16H	11198	PAR-CLIP	20371350
hsa-mir-133b	MIMAT0000770	2022-09-06	23157	HITS-CLIP	27418678
hsa-mir-133b	MIMAT0000770	SIRT1	23411	Luciferase reporter assay	27166997|27090017
hsa-mir-133b	MIMAT0000770	RHOQ	23433	PAR-CLIP	23446348|22012620
hsa-mir-133b	MIMAT0000770	KPNA6	23633	PAR-CLIP	26701625
hsa-mir-133b	MIMAT0000770	ANGPT4	51378	HITS-CLIP	19536157
hsa-mir-133b	MIMAT0000770	CHMP3	51652	PAR-CLIP	22012620|21572407
hsa-mir-133b	MIMAT0000770	C11orf24	53838	PAR-CLIP	20371350
hsa-mir-133b	MIMAT0000770	FAIM	55179	Luciferase reporter assay//Microarray//qRT-PCR//Western blot	22532850
hsa-mir-133b	MIMAT0000770	PPP2R2D	55844	Luciferase reporter assay//Quantitative proteomic approach	27074866
hsa-mir-133b	MIMAT0000770	FAM160B1	57700	HITS-CLIP	21572407
hsa-mir-133b	MIMAT0000770	PTBP2	58155	Reporter assay	17210790
hsa-mir-133b	MIMAT0000770	PRDM16	63976	Luciferase reporter assay	23395168
hsa-mir-133b	MIMAT0000770	ATP13A3	79572	PAR-CLIP	21572407
hsa-mir-133b	MIMAT0000770	ZMAT4	79698	HITS-CLIP	23824327
hsa-mir-133b	MIMAT0000770	DCAKD	79877	PAR-CLIP	22012620
hsa-mir-133b	MIMAT0000770	ZBTB37	84614	PAR-CLIP	22012620
hsa-mir-133b	MIMAT0000770	MYPN	84665	PAR-CLIP	22012620
hsa-mir-133b	MIMAT0000770	ANGEL2	90806	PAR-CLIP	27292025
hsa-mir-133b	MIMAT0000770	SYAP1	94056	PAR-CLIP	21572407
hsa-mir-133b	MIMAT0000770	C17orf64	124773	HITS-CLIP	23824327
hsa-mir-133b	MIMAT0000770	EMID1	129080	PAR-CLIP	23592263
hsa-mir-133b	MIMAT0000770	TRIM71	131405	HITS-CLIP	23824327
hsa-mir-133b	MIMAT0000770	ZFP28	140612	PAR-CLIP	20371350
hsa-mir-133b	MIMAT0000770	SESN3	143686	PAR-CLIP	23446348
hsa-mir-133b	MIMAT0000770	CMTM4	146223	HITS-CLIP	19536157
hsa-mir-133b	MIMAT0000770	RNF168	165918	HITS-CLIP	23824327
hsa-mir-133b	MIMAT0000770	CCDC39	339829	HITS-CLIP	23824327
hsa-mir-133b	MIMAT0000770	RBMXL1	494115	HITS-CLIP	23824327
hsa-mir-133b	MIMAT0000770	ZNF704	619279	PAR-CLIP	26701625
hsa-mir-133b	MIMAT0000770	TXNRD3NB	645840	HITS-CLIP	23824327
hsa-mir-133b	MIMAT0000770	RNF103-CHMP3	100526767	PAR-CLIP	22012620|21572407
hsa-mir-15a-5p	MIMAT0000068	ABL2	27	PAR-CLIP	23592263|24398324|23446348|21572407|20371350
hsa-mir-15a-5p	MIMAT0000068	ACOX1	51	HITS-CLIP	22473208
hsa-mir-15a-5p	MIMAT0000068	ACVR1B	91	CLASH	23622248
hsa-mir-15a-5p	MIMAT0000068	ACVR2A	92	PAR-CLIP	20371350
hsa-mir-15a-5p	MIMAT0000068	ADORA3	140	HITS-CLIP	19536157
hsa-mir-15a-5p	MIMAT0000068	ADRA2B	151	HITS-CLIP	23824327
hsa-mir-15a-5p	MIMAT0000068	AP2B1	163	PAR-CLIP	26701625
hsa-mir-15a-5p	MIMAT0000068	ALDH3B1	221	PAR-CLIP	23592263
hsa-mir-15a-5p	MIMAT0000068	APP	351	Luciferase reporter assay//PAR-CLIP	19110058|21572407
hsa-mir-15a-5p	MIMAT0000068	ABCC6	368	PAR-CLIP	23592263|20371350
hsa-mir-15a-5p	MIMAT0000068	ARCN1	372	HITS-CLIP	22473208
hsa-mir-15a-5p	MIMAT0000068	ARHGDIA	396	HITS-CLIP//PAR-CLIP	22473208|23446348|21572407|20371350
hsa-mir-15a-5p	MIMAT0000068	ASGR2	433	PAR-CLIP	23446348|21572407|20371350
hsa-mir-15a-5p	MIMAT0000068	ATP5G3	518	PAR-CLIP	21572407
hsa-mir-15a-5p	MIMAT0000068	ATP6AP1	537	CLASH	23622248
hsa-mir-15a-5p	MIMAT0000068	KIF1A	547	CLASH	23622248
hsa-mir-15a-5p	MIMAT0000068	CCND1	595	CLASH//Luciferase reporter assay//PAR-CLIP//qRT-PCR//Western blot	19591824|19549910|18931683|23622248|24398324|26993269
hsa-mir-15a-5p	MIMAT0000068	BCL2	596	HITS-CLIP//Luciferase reporter assay//Microarray//proteomics analysis//qRT-PCR//Western blot	18362358|17707831|19478946|20876285|17260024|16166262|19903841|22473208|26397135
hsa-mir-15a-5p	MIMAT0000068	BCL7A	605	HITS-CLIP	22473208
hsa-mir-15a-5p	MIMAT0000068	BDNF	627	Luciferase reporter assay//qRT-PCR//Western blot	26581909
hsa-mir-15a-5p	MIMAT0000068	BMI1	648	Immunohistochemistry//Luciferase reporter assay//Microarray//qRT-PCR//Western blot	19903841|26717043|26894855
hsa-mir-15a-5p	MIMAT0000068	BRCA1	672	Luciferase reporter assay	19144710
hsa-mir-15a-5p	MIMAT0000068	BSG	682	HITS-CLIP	22473208
hsa-mir-15a-5p	MIMAT0000068	CA8	767	PAR-CLIP	21572407
hsa-mir-15a-5p	MIMAT0000068	CALD1	800	CLASH	23622248
hsa-mir-15a-5p	MIMAT0000068	CALU	813	HITS-CLIP//PAR-CLIP	22473208|23592263
hsa-mir-15a-5p	MIMAT0000068	CANX	821	PAR-CLIP	21572407
hsa-mir-15a-5p	MIMAT0000068	CAPZA2	830	PAR-CLIP	20371350
hsa-mir-15a-5p	MIMAT0000068	RUNX1T1	862	PAR-CLIP	21572407
hsa-mir-15a-5p	MIMAT0000068	CBFA2T3	863	HITS-CLIP	22473208
hsa-mir-15a-5p	MIMAT0000068	CCND2	894	CLASH//Luciferase reporter assay//PAR-CLIP	19549910|23622248|21572407|20371350
hsa-mir-15a-5p	MIMAT0000068	CCNE1	898	HITS-CLIP//immunohistochemistry//Luciferase reporter assay//Microarray//PAR-CLIP//qRT-PCR//Western blot	19591824|19549910|19117988|22473208|21572407|20371350|23900351|26397135
hsa-mir-15a-5p	MIMAT0000068	CCNT1	904	PAR-CLIP	20371350
hsa-mir-15a-5p	MIMAT0000068	CCNT2	905	HITS-CLIP	22473208
hsa-mir-15a-5p	MIMAT0000068	ENTPD1	953	HITS-CLIP//PAR-CLIP	22473208|21572407
hsa-mir-15a-5p	MIMAT0000068	ENTPD6	955	HITS-CLIP	22473208
hsa-mir-15a-5p	MIMAT0000068	CDK1	983	PAR-CLIP	23446348|21572407|20371350
hsa-mir-15a-5p	MIMAT0000068	CDC25A	993	HITS-CLIP//Luciferase reporter assay//PAR-CLIP	18949056|22473208|23592263
hsa-mir-15a-5p	MIMAT0000068	CDC27	996	HITS-CLIP	22473208
hsa-mir-15a-5p	MIMAT0000068	CDK6	1021	PAR-CLIP	23592263
hsa-mir-15a-5p	MIMAT0000068	CDKN1A	1026	HITS-CLIP	22473208
hsa-mir-15a-5p	MIMAT0000068	CDKN2B	1030	Luciferase reporter assay//qRT-PCR	28214350
hsa-mir-15a-5p	MIMAT0000068	CHD4	1108	CLASH	23622248
hsa-mir-15a-5p	MIMAT0000068	CHEK1	1111	HITS-CLIP//Luciferase reporter assay//qRT-PCR//Western blot	22473208|23313552|25594541
hsa-mir-15a-5p	MIMAT0000068	CHUK	1147	Luciferase reporter assay//qRT-PCR//Western blot	20711193
hsa-mir-15a-5p	MIMAT0000068	CLCN3	1182	Luciferase reporter assay//Microarray//Northern blot//qRT-PCR//Western blot	21880628
hsa-mir-15a-5p	MIMAT0000068	CLU	1191	PAR-CLIP	26701625
hsa-mir-15a-5p	MIMAT0000068	CNN3	1266	CLASH	23622248
hsa-mir-15a-5p	MIMAT0000068	KLF6	1316	Microarray//qRT-PCR	24397367
hsa-mir-15a-5p	MIMAT0000068	ATF2	1386	CLASH	23622248
hsa-mir-15a-5p	MIMAT0000068	CREBL2	1389	Microarray//PAR-CLIP	18362358|21572407|20371350
hsa-mir-15a-5p	MIMAT0000068	CRK	1398	PAR-CLIP	21572407
hsa-mir-15a-5p	MIMAT0000068	CRKL	1399	Luciferase reporter assay//Microarray//Northern blot//PAR-CLIP//qRT-PCR//Western blot	21880628|21572407
hsa-mir-15a-5p	MIMAT0000068	CSNK1E	1454	PAR-CLIP	23592263
hsa-mir-15a-5p	MIMAT0000068	CYLD	1540	HITS-CLIP	22473208
hsa-mir-15a-5p	MIMAT0000068	DDX3X	1654	PAR-CLIP	24398324|23446348|21572407|20371350
hsa-mir-15a-5p	MIMAT0000068	DECR1	1666	PAR-CLIP	21572407
hsa-mir-15a-5p	MIMAT0000068	DIAPH1	1729	PAR-CLIP	26701625
hsa-mir-15a-5p	MIMAT0000068	DMPK	1760	HITS-CLIP//PAR-CLIP	23446348|21572407|24906430|23824327|22927820|27292025|27418678|28735896
hsa-mir-15a-5p	MIMAT0000068	E2F3	1871	HITS-CLIP	22473208
hsa-mir-15a-5p	MIMAT0000068	EFNB2	1948	PAR-CLIP	22012620|20371350
hsa-mir-15a-5p	MIMAT0000068	EIF1AX	1964	PAR-CLIP	23592263|23446348|21572407|20371350|27292025
hsa-mir-15a-5p	MIMAT0000068	ELK4	2005	PAR-CLIP	23446348|20371350
hsa-mir-15a-5p	MIMAT0000068	EN2	2020	PAR-CLIP	23446348|21572407|20371350
hsa-mir-15a-5p	MIMAT0000068	SLC29A1	2030	PAR-CLIP	21572407|20371350
hsa-mir-15a-5p	MIMAT0000068	EXT1	2131	PAR-CLIP	21572407
hsa-mir-15a-5p	MIMAT0000068	EZH1	2145	HITS-CLIP	22473208
hsa-mir-15a-5p	MIMAT0000068	FASN	2194	CLASH//PAR-CLIP	23622248|21572407|20371350
hsa-mir-15a-5p	MIMAT0000068	FGF2	2247	PAR-CLIP	23446348|20371350
hsa-mir-15a-5p	MIMAT0000068	FGF7	2252	Luciferase reporter assay//qRT-PCR	21106054
hsa-mir-15a-5p	MIMAT0000068	FGFR4	2264	PAR-CLIP	23592263
hsa-mir-15a-5p	MIMAT0000068	FKBP1A	2280	PAR-CLIP	21572407
hsa-mir-15a-5p	MIMAT0000068	FOXO1	2308	CLASH//Luciferase reporter assay//qRT-PCR//Western blot	23622248|24862853
hsa-mir-15a-5p	MIMAT0000068	FLOT2	2319	HITS-CLIP	22473208|23313552
hsa-mir-15a-5p	MIMAT0000068	GABPA	2551	PAR-CLIP	21572407|20371350
hsa-mir-15a-5p	MIMAT0000068	GALNT1	2589	PAR-CLIP	21572407|20371350
hsa-mir-15a-5p	MIMAT0000068	NR6A1	2649	PAR-CLIP	23592263
hsa-mir-15a-5p	MIMAT0000068	GDI2	2665	CLASH	23622248
hsa-mir-15a-5p	MIMAT0000068	B4GALT1	2683	HITS-CLIP	22473208
hsa-mir-15a-5p	MIMAT0000068	GCLM	2730	CLASH	23622248
hsa-mir-15a-5p	MIMAT0000068	GNAL	2774	HITS-CLIP//PAR-CLIP	23592263|21572407|20371350
hsa-mir-15a-5p	MIMAT0000068	GNAT1	2779	HITS-CLIP//PAR-CLIP	21572407|23706177
hsa-mir-15a-5p	MIMAT0000068	GNB1	2782	HITS-CLIP//PAR-CLIP	22473208|23592263|21572407|20371350
hsa-mir-15a-5p	MIMAT0000068	GPR27	2850	PAR-CLIP	21572407|20371350
hsa-mir-15a-5p	MIMAT0000068	GRB2	2885	PAR-CLIP	21572407|20371350
hsa-mir-15a-5p	MIMAT0000068	GSK3B	2932	HITS-CLIP	22473208
hsa-mir-15a-5p	MIMAT0000068	GTF2H1	2965	Microarray	18362358
hsa-mir-15a-5p	MIMAT0000068	H3F3B	3021	Microarray	18362358
hsa-mir-15a-5p	MIMAT0000068	HDGF	3068	PAR-CLIP	23592263|20371350|26701625
hsa-mir-15a-5p	MIMAT0000068	HMGA1	3159	HITS-CLIP//Luciferase reporter assay//qRT-PCR//Western blot	22139073|22473208
hsa-mir-15a-5p	MIMAT0000068	HNRNPA1	3178	HITS-CLIP	23313552
hsa-mir-15a-5p	MIMAT0000068	HNRNPA2B1	3181	PAR-CLIP	20371350
hsa-mir-15a-5p	MIMAT0000068	HOXA3	3200	HITS-CLIP//PAR-CLIP	23592263|23446348|21572407|20371350
hsa-mir-15a-5p	MIMAT0000068	HOXA10	3206	PAR-CLIP	21572407
hsa-mir-15a-5p	MIMAT0000068	HOXC8	3224	PAR-CLIP	21572407
hsa-mir-15a-5p	MIMAT0000068	DNAJA1	3301	HITS-CLIP//PAR-CLIP	24398324|23446348|21572407|20371350
hsa-mir-15a-5p	MIMAT0000068	HSPA1A	3303	Microarray	18362358
hsa-mir-15a-5p	MIMAT0000068	HSPA1B	3304	HITS-CLIP//Luciferase reporter assay//PAR-CLIP	22473208|24398324|21572407|20371350|24481955
hsa-mir-15a-5p	MIMAT0000068	HSPA8	3312	PAR-CLIP	26701625
hsa-mir-15a-5p	MIMAT0000068	IFNG	3458	Luciferase reporter assay//qRT-PCR	22379033
hsa-mir-15a-5p	MIMAT0000068	RBPJ	3516	PAR-CLIP	23592263|23446348|22012620|20371350
hsa-mir-15a-5p	MIMAT0000068	IL10RA	3587	Luciferase reporter assay//Microarray//qRT-PCR//Western blot	26631117
hsa-mir-15a-5p	MIMAT0000068	CXCL10	3627	Luciferase reporter assay	26845678
hsa-mir-15a-5p	MIMAT0000068	IRF4	3662	HITS-CLIP	22473208
hsa-mir-15a-5p	MIMAT0000068	ITGA2	3673	PAR-CLIP	21572407
hsa-mir-15a-5p	MIMAT0000068	ITPR1	3708	HITS-CLIP	22473208
hsa-mir-15a-5p	MIMAT0000068	JARID2	3720	PAR-CLIP	23446348|22012620|21572407|20371350
hsa-mir-15a-5p	MIMAT0000068	JUN	3725	Microarray	18362358
hsa-mir-15a-5p	MIMAT0000068	KIF5B	3799	HITS-CLIP//PAR-CLIP	22473208|24398324|23446348|21572407|20371350
hsa-mir-15a-5p	MIMAT0000068	KPNA1	3836	PAR-CLIP	21572407|20371350
hsa-mir-15a-5p	MIMAT0000068	KPNA3	3839	HITS-CLIP//PAR-CLIP	21572407
hsa-mir-15a-5p	MIMAT0000068	KRT33B	3884	PAR-CLIP	20371350
hsa-mir-15a-5p	MIMAT0000068	LAMC1	3915	PAR-CLIP	23592263
hsa-mir-15a-5p	MIMAT0000068	LAMP2	3920	PAR-CLIP	23446348|21572407|20371350
hsa-mir-15a-5p	MIMAT0000068	CD180	4064	PAR-CLIP	22291592
hsa-mir-15a-5p	MIMAT0000068	TM4SF1	4071	PAR-CLIP	23592263
hsa-mir-15a-5p	MIMAT0000068	SMAD3	4088	HITS-CLIP	22473208
hsa-mir-15a-5p	MIMAT0000068	SMAD7	4092	PAR-CLIP	24398324|23446348|21572407|20371350
hsa-mir-15a-5p	MIMAT0000068	MCL1	4170	Microarray	18362358
hsa-mir-15a-5p	MIMAT0000068	MLLT6	4302	HITS-CLIP	22473208
hsa-mir-15a-5p	MIMAT0000068	MN1	4330	Luciferase reporter assay//Microarray//Northern blot//qRT-PCR//Western blot	21880628
hsa-mir-15a-5p	MIMAT0000068	MSH2	4436	Microarray	18362358
hsa-mir-15a-5p	MIMAT0000068	MTHFR	4524	PAR-CLIP	21572407
hsa-mir-15a-5p	MIMAT0000068	MYB	4602	Luciferase reporter assay//Microarray//qRT-PCR//Western blot	18818396|21205891|28337280
hsa-mir-15a-5p	MIMAT0000068	MYBL1	4603	CLASH	23622248
hsa-mir-15a-5p	MIMAT0000068	MYO5A	4644	HITS-CLIP//PAR-CLIP	22473208|23446348|21572407|20371350
hsa-mir-15a-5p	MIMAT0000068	NAB1	4664	CLASH	23622248
hsa-mir-15a-5p	MIMAT0000068	2022-09-02	4735	HITS-CLIP	22473208
hsa-mir-15a-5p	MIMAT0000068	NFIC	4782	PAR-CLIP	23592263
hsa-mir-15a-5p	MIMAT0000068	NFKB1	4790	Microarray//qRT-PCR	17260024
hsa-mir-15a-5p	MIMAT0000068	NOP2	4839	CLASH	23622248
hsa-mir-15a-5p	MIMAT0000068	NOTCH2	4853	HITS-CLIP	22473208|23824327
hsa-mir-15a-5p	MIMAT0000068	OCRL	4952	HITS-CLIP	23313552
hsa-mir-15a-5p	MIMAT0000068	ODC1	4953	CLASH	23622248
hsa-mir-15a-5p	MIMAT0000068	ORC4	5000	PAR-CLIP	24398324|23446348|21572407|20371350|27292025
hsa-mir-15a-5p	MIMAT0000068	FURIN	5045	PAR-CLIP	23592263|26701625
hsa-mir-15a-5p	MIMAT0000068	PAFAH1B1	5048	HITS-CLIP	22473208
hsa-mir-15a-5p	MIMAT0000068	PAFAH1B2	5049	PAR-CLIP	20371350
hsa-mir-15a-5p	MIMAT0000068	PAK2	5062	PAR-CLIP	21572407
hsa-mir-15a-5p	MIMAT0000068	PCMT1	5110	HITS-CLIP	22473208
hsa-mir-15a-5p	MIMAT0000068	CDK17	5128	HITS-CLIP//PAR-CLIP	22473208|21572407
hsa-mir-15a-5p	MIMAT0000068	PDCD1	5133	HITS-CLIP//PAR-CLIP	21572407|24906430|22927820|27292025|27418678|28735896
hsa-mir-15a-5p	MIMAT0000068	PDE4D	5144	PAR-CLIP	23592263|21572407
hsa-mir-15a-5p	MIMAT0000068	PEX12	5193	HITS-CLIP	22473208
hsa-mir-15a-5p	MIMAT0000068	PEX13	5194	HITS-CLIP	22473208
hsa-mir-15a-5p	MIMAT0000068	PGD	5226	HITS-CLIP	22473208
hsa-mir-15a-5p	MIMAT0000068	PHKA1	5255	HITS-CLIP//PAR-CLIP	23446348|21572407|20371350
hsa-mir-15a-5p	MIMAT0000068	PHKB	5257	Microarray	18362358
hsa-mir-15a-5p	MIMAT0000068	PIM1	5292	PAR-CLIP	23446348
hsa-mir-15a-5p	MIMAT0000068	PIK3R1	5295	HITS-CLIP//PAR-CLIP	23446348|21572407|23824327|23313552
hsa-mir-15a-5p	MIMAT0000068	PLAG1	5324	HITS-CLIP//PAR-CLIP	22473208|23446348|22012620|21572407|20371350
hsa-mir-15a-5p	MIMAT0000068	PLRG1	5356	PAR-CLIP	23446348|20371350
hsa-mir-15a-5p	MIMAT0000068	PMS1	5378	Microarray	18362358
hsa-mir-15a-5p	MIMAT0000068	PNN	5411	Microarray	18362358
hsa-mir-15a-5p	MIMAT0000068	POLR2E	5434	PAR-CLIP	26701625
hsa-mir-15a-5p	MIMAT0000068	POU2AF1	5450	HITS-CLIP	22473208
hsa-mir-15a-5p	MIMAT0000068	PPM1A	5494	PAR-CLIP	20371350
hsa-mir-15a-5p	MIMAT0000068	PPP2R5C	5527	PAR-CLIP	21572407|20371350
hsa-mir-15a-5p	MIMAT0000068	PPP6C	5537	HITS-CLIP	22473208
hsa-mir-15a-5p	MIMAT0000068	PRIM1	5557	Microarray	18362358
hsa-mir-15a-5p	MIMAT0000068	PRKAA1	5562	PAR-CLIP	21572407|20371350
hsa-mir-15a-5p	MIMAT0000068	PRKAR2A	5576	PAR-CLIP	23592263|23446348|21572407|20371350
hsa-mir-15a-5p	MIMAT0000068	PRKCD	5580	HITS-CLIP	22473208
hsa-mir-15a-5p	MIMAT0000068	MAPK6	5597	CLASH	23622248
hsa-mir-15a-5p	MIMAT0000068	MAP2K3	5606	PAR-CLIP	26701625
hsa-mir-15a-5p	MIMAT0000068	PSKH1	5681	HITS-CLIP	22473208
hsa-mir-15a-5p	MIMAT0000068	PSMB5	5693	HITS-CLIP	22473208
hsa-mir-15a-5p	MIMAT0000068	PSMC4	5704	CLASH	23622248
hsa-mir-15a-5p	MIMAT0000068	PTPRD	5789	PAR-CLIP	21572407
hsa-mir-15a-5p	MIMAT0000068	PTPRJ	5795	HITS-CLIP	22473208
hsa-mir-15a-5p	MIMAT0000068	PURA	5813	HITS-CLIP//Luciferase reporter assay	22835829|22473208
hsa-mir-15a-5p	MIMAT0000068	MAP4K2	5871	PAR-CLIP	21572407|20371350
hsa-mir-15a-5p	MIMAT0000068	RAD23B	5887	HITS-CLIP//PAR-CLIP	22473208|20371350
hsa-mir-15a-5p	MIMAT0000068	RAD51C	5889	Microarray	18362358
hsa-mir-15a-5p	MIMAT0000068	RARB	5915	PAR-CLIP	23446348|21572407|20371350
hsa-mir-15a-5p	MIMAT0000068	RBBP6	5930	PAR-CLIP	24398324|23446348|21572407|20371350
hsa-mir-15a-5p	MIMAT0000068	REL	5966	PAR-CLIP	23592263|23446348|20371350|27292025
hsa-mir-15a-5p	MIMAT0000068	RET	5979	Flow//Luciferase reporter assay	23022987
hsa-mir-15a-5p	MIMAT0000068	RNASEL	6041	Microarray	18362358
hsa-mir-15a-5p	MIMAT0000068	RNH1	6050	HITS-CLIP	22473208
hsa-mir-15a-5p	MIMAT0000068	RPS5	6193	HITS-CLIP	22473208
hsa-mir-15a-5p	MIMAT0000068	RPS6KA3	6197	HITS-CLIP	22473208
hsa-mir-15a-5p	MIMAT0000068	RPS6KB1	6198	PAR-CLIP	24398324
hsa-mir-15a-5p	MIMAT0000068	RS1	6247	HITS-CLIP	23706177
hsa-mir-15a-5p	MIMAT0000068	SALL1	6299	PAR-CLIP	21572407|20371350
hsa-mir-15a-5p	MIMAT0000068	SRSF1	6426	PAR-CLIP	23446348|21572407|20371350
hsa-mir-15a-5p	MIMAT0000068	SKI	6497	HITS-CLIP//PAR-CLIP	22473208|20371350
hsa-mir-15a-5p	MIMAT0000068	SLC2A3	6515	PAR-CLIP	23446348|21572407
hsa-mir-15a-5p	MIMAT0000068	SLC9A1	6548	HITS-CLIP	22473208
hsa-mir-15a-5p	MIMAT0000068	SNCG	6623	PAR-CLIP	26701625
hsa-mir-15a-5p	MIMAT0000068	SNRPB2	6629	PAR-CLIP	24398324|23446348|21572407|20371350
hsa-mir-15a-5p	MIMAT0000068	SNTB2	6645	PAR-CLIP	22012620|21572407
hsa-mir-15a-5p	MIMAT0000068	SOX5	6660	Luciferase reporter assay//Western blot	25305446
hsa-mir-15a-5p	MIMAT0000068	SRPK1	6732	HITS-CLIP	22473208
hsa-mir-15a-5p	MIMAT0000068	SRPRA	6734	HITS-CLIP//PAR-CLIP	22473208|24398324|21572407|23313552
hsa-mir-15a-5p	MIMAT0000068	SSRP1	6749	HITS-CLIP//PAR-CLIP	22473208|23592263|20371350
hsa-mir-15a-5p	MIMAT0000068	STXBP3	6814	HITS-CLIP	22473208
hsa-mir-15a-5p	MIMAT0000068	SYPL1	6856	PAR-CLIP	24398324|23446348|21572407|20371350
hsa-mir-15a-5p	MIMAT0000068	TAF13	6884	PAR-CLIP	21572407|20371350
hsa-mir-15a-5p	MIMAT0000068	MAP3K7	6885	PAR-CLIP	20371350
hsa-mir-15a-5p	MIMAT0000068	TARBP2	6895	PAR-CLIP	21572407|20371350
hsa-mir-15a-5p	MIMAT0000068	TCF3	6929	HITS-CLIP	22473208
hsa-mir-15a-5p	MIMAT0000068	PPP1R11	6992	HITS-CLIP	23313552
hsa-mir-15a-5p	MIMAT0000068	TFAP2A	7020	PAR-CLIP	23592263|23446348|21572407|20371350|26701625|27292025
hsa-mir-15a-5p	MIMAT0000068	TGFBR3	7049	PAR-CLIP	20371350
hsa-mir-15a-5p	MIMAT0000068	TIA1	7072	Microarray	18362358
hsa-mir-15a-5p	MIMAT0000068	TLE4	7091	HITS-CLIP	22473208
hsa-mir-15a-5p	MIMAT0000068	TLL1	7092	PAR-CLIP	22100165
hsa-mir-15a-5p	MIMAT0000068	TNFAIP1	7126	Luciferase reporter assay//qRT-PCR//Western blot	26261520
hsa-mir-15a-5p	MIMAT0000068	TP53	7157	Immunoblot//Luciferase reporter assay	21205967
hsa-mir-15a-5p	MIMAT0000068	TPI1	7167	proteomics analysis	18362358
hsa-mir-15a-5p	MIMAT0000068	TPM2	7169	PAR-CLIP	23592263
hsa-mir-15a-5p	MIMAT0000068	TPM3	7170	PAR-CLIP	21572407|26701625
hsa-mir-15a-5p	MIMAT0000068	NR2C2	7182	HITS-CLIP	22473208
hsa-mir-15a-5p	MIMAT0000068	HSP90B1	7184	Microarray	18362358
hsa-mir-15a-5p	MIMAT0000068	TTC1	7265	CLASH	23622248
hsa-mir-15a-5p	MIMAT0000068	TUBB2A	7280	PAR-CLIP	20371350
hsa-mir-15a-5p	MIMAT0000068	UBE2H	7328	PAR-CLIP	20371350
hsa-mir-15a-5p	MIMAT0000068	UBE2V1	7335	PAR-CLIP	23592263|23446348|21572407|20371350|26701625|27292025
hsa-mir-15a-5p	MIMAT0000068	UCP2	7351	Luciferase reporter assay//qRT-PCR	21146880
hsa-mir-15a-5p	MIMAT0000068	UGDH	7358	Microarray	18362358
hsa-mir-15a-5p	MIMAT0000068	UGP2	7360	Microarray	18362358
hsa-mir-15a-5p	MIMAT0000068	UGT2B4	7363	PAR-CLIP	21572407
hsa-mir-15a-5p	MIMAT0000068	VAV2	7410	PAR-CLIP	20371350
hsa-mir-15a-5p	MIMAT0000068	VCL	7414	HITS-CLIP	22473208
hsa-mir-15a-5p	MIMAT0000068	VEGFA	7422	Chromatin immunoprecipitation//ELISA//Flow//HITS-CLIP//Immunoblot//Immunohistochemistry//Luciferase reporter assay//Microarray//PAR-CLIP//qRT-PCR//Western blot	18320040|23104180|23233752|22473208|23592263|24398324|23446348|22012620|21572407|20371350|27322147|27916780
hsa-mir-15a-5p	MIMAT0000068	WIPF1	7456	Microarray	18362358
hsa-mir-15a-5p	MIMAT0000068	WEE1	7465	Luciferase reporter assay//PAR-CLIP//qRT-PCR//Western blot	21572407|20371350|25594541
hsa-mir-15a-5p	MIMAT0000068	WT1	7490	proteomics analysis//qRT-PCR	18362358
hsa-mir-15a-5p	MIMAT0000068	YWHAH	7533	PAR-CLIP	20371350
hsa-mir-15a-5p	MIMAT0000068	ZNF91	7644	HITS-CLIP	22473208
hsa-mir-15a-5p	MIMAT0000068	ZBTB16	7704	PAR-CLIP	20371350
hsa-mir-15a-5p	MIMAT0000068	LUZP1	7798	PAR-CLIP	23446348|21572407|20371350
hsa-mir-15a-5p	MIMAT0000068	CSDE1	7812	HITS-CLIP	22473208
hsa-mir-15a-5p	MIMAT0000068	BTG2	7832	HITS-CLIP	22473208
hsa-mir-15a-5p	MIMAT0000068	MAFK	7975	HITS-CLIP//PAR-CLIP	22473208|21572407|20371350
hsa-mir-15a-5p	MIMAT0000068	SHOC2	8036	HITS-CLIP//PAR-CLIP	22473208|23592263|24398324|23446348|21572407|20371350
hsa-mir-15a-5p	MIMAT0000068	PDHX	8050	CLASH	23622248
hsa-mir-15a-5p	MIMAT0000068	KMT2D	8085	PAR-CLIP	26701625
hsa-mir-15a-5p	MIMAT0000068	HMGA2	8091	Luciferase reporter assay//qRT-PCR//Western blot	22139073
hsa-mir-15a-5p	MIMAT0000068	SLC7A5	8140	HITS-CLIP	22473208
hsa-mir-15a-5p	MIMAT0000068	TKTL1	8277	HITS-CLIP	22473208
hsa-mir-15a-5p	MIMAT0000068	AXIN2	8313	HITS-CLIP//PAR-CLIP	23446348|21572407|20371350
hsa-mir-15a-5p	MIMAT0000068	FZD6	8323	HITS-CLIP//PAR-CLIP	24398324|21572407|23313552
hsa-mir-15a-5p	MIMAT0000068	FZD9	8326	PAR-CLIP	20371350
hsa-mir-15a-5p	MIMAT0000068	HIST2H2BE	8349	PAR-CLIP	21572407
hsa-mir-15a-5p	MIMAT0000068	RECK	8434	GFP reporter assay//PAR-CLIP//qRT-PCR	23176145|21572407
hsa-mir-15a-5p	MIMAT0000068	DYRK3	8444	PAR-CLIP	23592263
hsa-mir-15a-5p	MIMAT0000068	CUL3	8452	HITS-CLIP	23824327
hsa-mir-15a-5p	MIMAT0000068	CUL2	8453	HITS-CLIP	22473208
hsa-mir-15a-5p	MIMAT0000068	OGT	8473	HITS-CLIP//PAR-CLIP	22473208|23446348|21572407|20371350
hsa-mir-15a-5p	MIMAT0000068	IKBKG	8517	CLASH	23622248
hsa-mir-15a-5p	MIMAT0000068	CBX4	8535	HITS-CLIP//PAR-CLIP	22473208|21572407|27292025
hsa-mir-15a-5p	MIMAT0000068	BHLHE40	8553	HITS-CLIP	22473208
hsa-mir-15a-5p	MIMAT0000068	CDC14B	8555	Microarray	18362358
hsa-mir-15a-5p	MIMAT0000068	CASK	8573	HITS-CLIP//PAR-CLIP	23446348|22927820|27292025|27418678|28735896
hsa-mir-15a-5p	MIMAT0000068	SLC25A12	8604	HITS-CLIP//PAR-CLIP	22473208|20371350
hsa-mir-15a-5p	MIMAT0000068	PLPP3	8613	PAR-CLIP	21572407
hsa-mir-15a-5p	MIMAT0000068	DDX3Y	8653	HITS-CLIP	22473208
hsa-mir-15a-5p	MIMAT0000068	RNMT	8731	HITS-CLIP	22473208
hsa-mir-15a-5p	MIMAT0000068	TNFSF9	8744	HITS-CLIP//PAR-CLIP	22473208|23592263|26701625
hsa-mir-15a-5p	MIMAT0000068	CDS2	8760	HITS-CLIP	22473208
hsa-mir-15a-5p	MIMAT0000068	NAPG	8774	HITS-CLIP//PAR-CLIP	23592263|24398324|23446348|22012620|21572407|20371350
hsa-mir-15a-5p	MIMAT0000068	DLK1	8788	qRT-PCR	20385127
hsa-mir-15a-5p	MIMAT0000068	CREG1	8804	HITS-CLIP	22473208
hsa-mir-15a-5p	MIMAT0000068	EIF2B2	8892	HITS-CLIP	23824327
hsa-mir-15a-5p	MIMAT0000068	MTMR3	8897	PAR-CLIP	20371350
hsa-mir-15a-5p	MIMAT0000068	CPNE1	8904	HITS-CLIP	22473208
hsa-mir-15a-5p	MIMAT0000068	MBD4	8930	PAR-CLIP	21572407
hsa-mir-15a-5p	MIMAT0000068	SKAP2	8935	Microarray//qRT-PCR	18362358
hsa-mir-15a-5p	MIMAT0000068	BTRC	8945	CLASH//HITS-CLIP	23622248|22473208
hsa-mir-15a-5p	MIMAT0000068	RPL14	9045	HITS-CLIP//PAR-CLIP	21572407|23824327
hsa-mir-15a-5p	MIMAT0000068	GPRC5A	9052	HITS-CLIP//PAR-CLIP	23824327|23313552|26701625
hsa-mir-15a-5p	MIMAT0000068	MTMR4	9110	HITS-CLIP	22473208
hsa-mir-15a-5p	MIMAT0000068	CCNE2	9134	PAR-CLIP	23446348|21572407|20371350
hsa-mir-15a-5p	MIMAT0000068	LRRFIP2	9209	PAR-CLIP	21572407|20371350
hsa-mir-15a-5p	MIMAT0000068	MAPKAPK2	9261	HITS-CLIP	22473208
hsa-mir-15a-5p	MIMAT0000068	KLF4	9314	Western blot	23867820
hsa-mir-15a-5p	MIMAT0000068	GLP2R	9340	HITS-CLIP	23706177
hsa-mir-15a-5p	MIMAT0000068	EFTUD2	9343	PAR-CLIP	23592263
hsa-mir-15a-5p	MIMAT0000068	UBE4A	9354	HITS-CLIP	22473208
hsa-mir-15a-5p	MIMAT0000068	PPIG	9360	PAR-CLIP	23446348|21572407|20371350
hsa-mir-15a-5p	MIMAT0000068	KIF3B	9371	HITS-CLIP	22473208
hsa-mir-15a-5p	MIMAT0000068	TM9SF2	9375	HITS-CLIP	22473208
hsa-mir-15a-5p	MIMAT0000068	KIF23	9493	HITS-CLIP//PAR-CLIP	22473208|23446348|21572407|20371350
hsa-mir-15a-5p	MIMAT0000068	LITAF	9516	HITS-CLIP	22473208
hsa-mir-15a-5p	MIMAT0000068	TBPL1	9519	HITS-CLIP//PAR-CLIP	22473208|21572407
hsa-mir-15a-5p	MIMAT0000068	GOSR1	9527	PAR-CLIP	21572407
hsa-mir-15a-5p	MIMAT0000068	BAG4	9530	PAR-CLIP	20371350
hsa-mir-15a-5p	MIMAT0000068	IER2	9592	HITS-CLIP//PAR-CLIP	22473208|26701625
hsa-mir-15a-5p	MIMAT0000068	NCOR2	9612	HITS-CLIP	22473208
hsa-mir-15a-5p	MIMAT0000068	SOCS5	9655	PAR-CLIP	23592263
hsa-mir-15a-5p	MIMAT0000068	N4BP1	9683	HITS-CLIP//PAR-CLIP	22473208|20371350
hsa-mir-15a-5p	MIMAT0000068	BZW1	9689	PAR-CLIP	23592263|24398324|23446348|22012620|21572407|20371350
hsa-mir-15a-5p	MIMAT0000068	UBE3C	9690	HITS-CLIP	22473208
hsa-mir-15a-5p	MIMAT0000068	RUBCN	9711	PAR-CLIP	23592263|26701625
hsa-mir-15a-5p	MIMAT0000068	ARHGAP32	9743	HITS-CLIP	19536157
hsa-mir-15a-5p	MIMAT0000068	RASSF2	9770	PAR-CLIP	23708386
hsa-mir-15a-5p	MIMAT0000068	RIMS3	9783	PAR-CLIP	23446348|21572407|20371350
hsa-mir-15a-5p	MIMAT0000068	PHYHIP	9796	PAR-CLIP	23592263
hsa-mir-15a-5p	MIMAT0000068	TSC22D2	9819	PAR-CLIP	23592263
hsa-mir-15a-5p	MIMAT0000068	EPM2AIP1	9852	PAR-CLIP	21572407|27292025
hsa-mir-15a-5p	MIMAT0000068	LRIG2	9860	PAR-CLIP	24398324
hsa-mir-15a-5p	MIMAT0000068	TLK1	9874	HITS-CLIP//PAR-CLIP	22473208|20371350
hsa-mir-15a-5p	MIMAT0000068	TECPR2	9895	HITS-CLIP	22473208
hsa-mir-15a-5p	MIMAT0000068	AP5Z1	9907	PAR-CLIP	21572407|20371350
hsa-mir-15a-5p	MIMAT0000068	ZBTB5	9925	HITS-CLIP	22473208
hsa-mir-15a-5p	MIMAT0000068	GOLGA5	9950	Microarray	18362358
hsa-mir-15a-5p	MIMAT0000068	USP15	9958	PAR-CLIP	20371350
hsa-mir-15a-5p	MIMAT0000068	USP3	9960	HITS-CLIP	22473208
hsa-mir-15a-5p	MIMAT0000068	THRAP3	9967	PAR-CLIP	20371350
hsa-mir-15a-5p	MIMAT0000068	HNRNPDL	9987	PAR-CLIP	23446348|21572407|20371350
hsa-mir-15a-5p	MIMAT0000068	DMTF1	9988	HITS-CLIP//Luciferase reporter assay//PAR-CLIP//Reporter assay	15131085|22473208|21572407
hsa-mir-15a-5p	MIMAT0000068	AKT3	10000	Luciferase reporter assay//PAR-CLIP	23233752|23592263|21572407
hsa-mir-15a-5p	MIMAT0000068	ZBTB33	10009	HITS-CLIP	22473208
hsa-mir-15a-5p	MIMAT0000068	PDCD6IP	10015	Microarray	18362358
hsa-mir-15a-5p	MIMAT0000068	ACTR2	10097	HITS-CLIP//PAR-CLIP	22473208|21572407
hsa-mir-15a-5p	MIMAT0000068	PREB	10113	CLASH	23622248
hsa-mir-15a-5p	MIMAT0000068	ACTR1A	10121	proteomics analysis	18362358
hsa-mir-15a-5p	MIMAT0000068	LRPPRC	10128	HITS-CLIP	22473208
hsa-mir-15a-5p	MIMAT0000068	PDIA6	10130	HITS-CLIP//PAR-CLIP	20371350|23313552
hsa-mir-15a-5p	MIMAT0000068	TRIM28	10155	CLASH	23622248
hsa-mir-15a-5p	MIMAT0000068	CTDSPL	10217	PAR-CLIP	21572407|20371350
hsa-mir-15a-5p	MIMAT0000068	RIDA	10247	Microarray	18362358
hsa-mir-15a-5p	MIMAT0000068	ZNF267	10308	PAR-CLIP	21572407
hsa-mir-15a-5p	MIMAT0000068	DSCR3	10311	HITS-CLIP	22473208
hsa-mir-15a-5p	MIMAT0000068	LANCL1	10314	PAR-CLIP	20371350
hsa-mir-15a-5p	MIMAT0000068	BTN3A3	10384	PAR-CLIP	21572407
hsa-mir-15a-5p	MIMAT0000068	YAP1	10413	Flow//Luciferase reporter assay//qRT-PCR//Western blot	25743273
hsa-mir-15a-5p	MIMAT0000068	SLC9A6	10479	HITS-CLIP	22473208
hsa-mir-15a-5p	MIMAT0000068	CARM1	10498	Luciferase reporter assay//PAR-CLIP//qRT-PCR//Western blot	24530761|27292025
hsa-mir-15a-5p	MIMAT0000068	HYOU1	10525	HITS-CLIP	22473208
hsa-mir-15a-5p	MIMAT0000068	RPP30	10556	CLASH	23622248
hsa-mir-15a-5p	MIMAT0000068	SPTLC1	10558	HITS-CLIP	22473208
hsa-mir-15a-5p	MIMAT0000068	SLC35A1	10559	Microarray	18362358
hsa-mir-15a-5p	MIMAT0000068	IVNS1ABP	10625	PAR-CLIP	23592263|21572407|20371350
hsa-mir-15a-5p	MIMAT0000068	TXNIP	10628	PAR-CLIP	27292025
hsa-mir-15a-5p	MIMAT0000068	DMRT2	10655	PAR-CLIP	22100165
hsa-mir-15a-5p	MIMAT0000068	B3GNT2	10678	PAR-CLIP	21572407|20371350
hsa-mir-15a-5p	MIMAT0000068	CCT6B	10693	CLASH	23622248
hsa-mir-15a-5p	MIMAT0000068	NUP50	10762	HITS-CLIP//PAR-CLIP	22473208|23446348|21572407|20371350
hsa-mir-15a-5p	MIMAT0000068	TOB2	10766	PAR-CLIP	23592263
hsa-mir-15a-5p	MIMAT0000068	NCKAP1	10787	PAR-CLIP	20371350
hsa-mir-15a-5p	MIMAT0000068	ZNF460	10794	HITS-CLIP//PAR-CLIP	23592263|24398324|23446348|21572407|20371350
hsa-mir-15a-5p	MIMAT0000068	SEC24A	10802	PAR-CLIP	23592263|21572407
hsa-mir-15a-5p	MIMAT0000068	ZNF275	10838	PAR-CLIP	21572407
hsa-mir-15a-5p	MIMAT0000068	PNPLA6	10908	PAR-CLIP	23592263
hsa-mir-15a-5p	MIMAT0000068	RNPS1	10921	HITS-CLIP//PAR-CLIP	22473208|26701625
hsa-mir-15a-5p	MIMAT0000068	PRDX3	10935	CLASH	23622248
hsa-mir-15a-5p	MIMAT0000068	PRSS21	10942	PAR-CLIP	21572407
hsa-mir-15a-5p	MIMAT0000068	RAB40B	10966	HITS-CLIP	22473208
hsa-mir-15a-5p	MIMAT0000068	YWHAQ	10971	PAR-CLIP	21572407
hsa-mir-15a-5p	MIMAT0000068	ABHD2	11057	PAR-CLIP	23592263
hsa-mir-15a-5p	MIMAT0000068	PRDM4	11108	PAR-CLIP	21572407
hsa-mir-15a-5p	MIMAT0000068	RCAN3	11123	PAR-CLIP	23446348|20371350
hsa-mir-15a-5p	MIMAT0000068	BAZ2A	11176	PAR-CLIP	21572407
hsa-mir-15a-5p	MIMAT0000068	SUPT16H	11198	HITS-CLIP	22473208
hsa-mir-15a-5p	MIMAT0000068	PLPBP	11212	PAR-CLIP	20371350
hsa-mir-15a-5p	MIMAT0000068	AKAP11	11215	HITS-CLIP	22473208
hsa-mir-15a-5p	MIMAT0000068	SEC63	11231	CLASH	23622248
hsa-mir-15a-5p	MIMAT0000068	SYNRG	11276	HITS-CLIP	19536157
hsa-mir-15a-5p	MIMAT0000068	VPS45	11311	Microarray	18362358
hsa-mir-15a-5p	MIMAT0000068	STK38	11329	PAR-CLIP	23592263|24398324|22012620|21572407|20371350|26701625
hsa-mir-15a-5p	MIMAT0000068	GABARAP	11337	HITS-CLIP	22473208
hsa-mir-15a-5p	MIMAT0000068	HSPA4L	22824	PAR-CLIP	24398324|21572407
hsa-mir-15a-5p	MIMAT0000068	RAB11FIP2	22841	HITS-CLIP	22473208
hsa-mir-15a-5p	MIMAT0000068	CPEB3	22849	HITS-CLIP//PAR-CLIP	22473208|23446348|20371350
hsa-mir-15a-5p	MIMAT0000068	ATG14	22863	PAR-CLIP	23446348
hsa-mir-15a-5p	MIMAT0000068	MLXIP	22877	HITS-CLIP	22473208
hsa-mir-15a-5p	MIMAT0000068	CARD8	22900	Microarray	18362358
hsa-mir-15a-5p	MIMAT0000068	TRAK1	22906	HITS-CLIP	23824327|27418678
hsa-mir-15a-5p	MIMAT0000068	KLHDC10	23008	HITS-CLIP	22473208
hsa-mir-15a-5p	MIMAT0000068	RAB21	23011	qRT-PCR	18362358
hsa-mir-15a-5p	MIMAT0000068	PHLPP2	23035	PAR-CLIP	21572407
hsa-mir-15a-5p	MIMAT0000068	SETD1B	23067	PAR-CLIP	20371350
hsa-mir-15a-5p	MIMAT0000068	AVL9	23080	PAR-CLIP	23592263|24398324|20371350
hsa-mir-15a-5p	MIMAT0000068	TRIM35	23087	PAR-CLIP	23446348
hsa-mir-15a-5p	MIMAT0000068	TTLL5	23093	PAR-CLIP	20371350
hsa-mir-15a-5p	MIMAT0000068	TNRC6B	23112	HITS-CLIP	22473208|23824327|19536157
hsa-mir-15a-5p	MIMAT0000068	GPATCH8	23131	HITS-CLIP//PAR-CLIP	22473208|23446348|20371350
hsa-mir-15a-5p	MIMAT0000068	CLCC1	23155	CLASH	23622248
hsa-mir-15a-5p	MIMAT0000068	GGA3	23163	HITS-CLIP	22473208
hsa-mir-15a-5p	MIMAT0000068	RCOR1	23186	HITS-CLIP	22473208
hsa-mir-15a-5p	MIMAT0000068	KANK1	23189	PAR-CLIP	21572407|20371350
hsa-mir-15a-5p	MIMAT0000068	GANAB	23193	HITS-CLIP	22473208
hsa-mir-15a-5p	MIMAT0000068	PRRC2C	23215	HITS-CLIP	22473208
hsa-mir-15a-5p	MIMAT0000068	DNAJC9	23234	HITS-CLIP	22473208
hsa-mir-15a-5p	MIMAT0000068	PHLPP1	23239	Luciferase reporter assay//Northern blot//qRT-PCR//Western blot	24337069
hsa-mir-15a-5p	MIMAT0000068	RPRD2	23248	PAR-CLIP	24398324|23446348|21572407|20371350
hsa-mir-15a-5p	MIMAT0000068	PPIP5K2	23262	HITS-CLIP	19536157
hsa-mir-15a-5p	MIMAT0000068	CLUH	23277	PAR-CLIP	26701625
hsa-mir-15a-5p	MIMAT0000068	U2SURP	23350	HITS-CLIP	22473208
hsa-mir-15a-5p	MIMAT0000068	SUN1	23353	HITS-CLIP	22473208
hsa-mir-15a-5p	MIMAT0000068	KIAA0895	23366	PAR-CLIP	22291592
hsa-mir-15a-5p	MIMAT0000068	DICER1	23405	HITS-CLIP	22473208
hsa-mir-15a-5p	MIMAT0000068	SIRT4	23409	HITS-CLIP	22473208
hsa-mir-15a-5p	MIMAT0000068	CBX6	23466	PAR-CLIP	23446348
hsa-mir-15a-5p	MIMAT0000068	TRAM1	23471	HITS-CLIP	22473208
hsa-mir-15a-5p	MIMAT0000068	CABIN1	23523	CLASH	23622248
hsa-mir-15a-5p	MIMAT0000068	NNT	23530	PAR-CLIP	23446348|21572407|27292025
hsa-mir-15a-5p	MIMAT0000068	CD2AP	23607	PAR-CLIP	21572407
hsa-mir-15a-5p	MIMAT0000068	BACE1	23621	Luciferase reporter assay//Reporter assay	18434550
hsa-mir-15a-5p	MIMAT0000068	SH3BP4	23677	PAR-CLIP	23592263
hsa-mir-15a-5p	MIMAT0000068	CADM1	23705	qRT-PCR//Reporter assay	18362358
hsa-mir-15a-5p	MIMAT0000068	GABARAPL1	23710	PAR-CLIP	23446348|21572407|20371350
hsa-mir-15a-5p	MIMAT0000068	TMEM245	23731	HITS-CLIP//PAR-CLIP	23446348|21572407|20371350
hsa-mir-15a-5p	MIMAT0000068	PISD	23761	PAR-CLIP	23592263|24398324|23446348|21572407|20371350|26701625
hsa-mir-15a-5p	MIMAT0000068	DSTYK	25778	CLASH	23622248
hsa-mir-15a-5p	MIMAT0000068	ARIH1	25820	HITS-CLIP//PAR-CLIP	22473208|21572407|20371350
hsa-mir-15a-5p	MIMAT0000068	TMEM184B	25829	Luciferase reporter assay//Reporter assay	15131085
hsa-mir-15a-5p	MIMAT0000068	MOB4	25843	PAR-CLIP	24398324|23446348|21572407|20371350
hsa-mir-15a-5p	MIMAT0000068	ANAPC13	25847	PAR-CLIP	21572407
hsa-mir-15a-5p	MIMAT0000068	RPL36	25873	HITS-CLIP	22473208
hsa-mir-15a-5p	MIMAT0000068	PNISR	25957	HITS-CLIP//PAR-CLIP	22473208|21572407
hsa-mir-15a-5p	MIMAT0000068	HIGD1A	25994	PAR-CLIP	21572407|20371350
hsa-mir-15a-5p	MIMAT0000068	OSBPL3	26031	PAR-CLIP	20371350
hsa-mir-15a-5p	MIMAT0000068	SZRD1	26099	PAR-CLIP	21572407|20371350
hsa-mir-15a-5p	MIMAT0000068	WIPI2	26100	HITS-CLIP//PAR-CLIP	22473208|21572407
hsa-mir-15a-5p	MIMAT0000068	SERBP1	26135	PAR-CLIP	20371350
hsa-mir-15a-5p	MIMAT0000068	PHF19	26147	PAR-CLIP	20371350
hsa-mir-15a-5p	MIMAT0000068	TMEM251	26175	Microarray	18362358
hsa-mir-15a-5p	MIMAT0000068	FBXO3	26273	CLASH	23622248
hsa-mir-15a-5p	MIMAT0000068	VPS33B	26276	HITS-CLIP	22473208
hsa-mir-15a-5p	MIMAT0000068	PLA2G2D	26279	CLASH	23622248
hsa-mir-15a-5p	MIMAT0000068	HEYL	26508	PAR-CLIP	23592263
hsa-mir-15a-5p	MIMAT0000068	TIMM13	26517	HITS-CLIP	22473208
hsa-mir-15a-5p	MIMAT0000068	AP3M1	26985	HITS-CLIP	22473208
hsa-mir-15a-5p	MIMAT0000068	AFF4	27125	HITS-CLIP	22473208
hsa-mir-15a-5p	MIMAT0000068	AGO2	27161	PAR-CLIP	23592263|26701625
hsa-mir-15a-5p	MIMAT0000068	VPS4A	27183	PAR-CLIP	24398324|23446348|21572407|20371350
hsa-mir-15a-5p	MIMAT0000068	PDCD4	27250	HITS-CLIP//qRT-PCR	18362358|22473208
hsa-mir-15a-5p	MIMAT0000068	SLCO3A1	28232	HITS-CLIP	23313552
hsa-mir-15a-5p	MIMAT0000068	C16orf72	29035	HITS-CLIP//PAR-CLIP	22473208|23592263|24398324|21572407|26701625
hsa-mir-15a-5p	MIMAT0000068	SSU72	29101	PAR-CLIP	21572407
hsa-mir-15a-5p	MIMAT0000068	CLEC2D	29121	PAR-CLIP	20371350|26701625
hsa-mir-15a-5p	MIMAT0000068	CD274	29126	PAR-CLIP	27292025
hsa-mir-15a-5p	MIMAT0000068	RACGAP1	29127	PAR-CLIP	21572407
hsa-mir-15a-5p	MIMAT0000068	CARD10	29775	PAR-CLIP	23592263
hsa-mir-15a-5p	MIMAT0000068	REPIN1	29803	Luciferase reporter assay//qRT-PCR//Western	24285725
hsa-mir-15a-5p	MIMAT0000068	HCFC2	29915	PAR-CLIP	21572407|20371350
hsa-mir-15a-5p	MIMAT0000068	SNX11	29916	HITS-CLIP	22473208
hsa-mir-15a-5p	MIMAT0000068	SEC61A1	29927	PAR-CLIP	26701625
hsa-mir-15a-5p	MIMAT0000068	PSAT1	29968	HITS-CLIP//PAR-CLIP	22473208|23446348|21572407|20371350
hsa-mir-15a-5p	MIMAT0000068	MINK1	50488	HITS-CLIP//PAR-CLIP	22473208|27292025
hsa-mir-15a-5p	MIMAT0000068	SLC35B3	51000	Microarray	18362358
hsa-mir-15a-5p	MIMAT0000068	ASCC1	51008	PAR-CLIP	22100165
hsa-mir-15a-5p	MIMAT0000068	ZNF691	51058	PAR-CLIP	23446348|20371350
hsa-mir-15a-5p	MIMAT0000068	FCF1	51077	PAR-CLIP	21572407
hsa-mir-15a-5p	MIMAT0000068	SIDT2	51092	PAR-CLIP	22100165
hsa-mir-15a-5p	MIMAT0000068	TFB1M	51106	HITS-CLIP	22473208
hsa-mir-15a-5p	MIMAT0000068	RAB9B	51209	proteomics analysis	18362358
hsa-mir-15a-5p	MIMAT0000068	CRIM1	51232	PAR-CLIP	23446348|21572407|20371350
hsa-mir-15a-5p	MIMAT0000068	TMEM69	51249	HITS-CLIP	22473208
hsa-mir-15a-5p	MIMAT0000068	ANKMY1	51281	HITS-CLIP	23824327
hsa-mir-15a-5p	MIMAT0000068	RNF138	51444	HITS-CLIP	22473208
hsa-mir-15a-5p	MIMAT0000068	TMEM138	51524	HITS-CLIP	22473208
hsa-mir-15a-5p	MIMAT0000068	PCF11	51585	CLASH	23622248
hsa-mir-15a-5p	MIMAT0000068	PPIL1	51645	HITS-CLIP//PAR-CLIP	22473208|23446348|21572407|20371350
hsa-mir-15a-5p	MIMAT0000068	CHMP3	51652	HITS-CLIP	22473208
hsa-mir-15a-5p	MIMAT0000068	RAB23	51715	PAR-CLIP	21572407
hsa-mir-15a-5p	MIMAT0000068	LUC7L3	51747	PAR-CLIP	22100165
hsa-mir-15a-5p	MIMAT0000068	TM7SF3	51768	PAR-CLIP	21572407
hsa-mir-15a-5p	MIMAT0000068	CHIC1	53344	PAR-CLIP	23446348|21572407|20371350
hsa-mir-15a-5p	MIMAT0000068	PANK1	53354	HITS-CLIP	22473208
hsa-mir-15a-5p	MIMAT0000068	C11orf24	53838	PAR-CLIP	21572407|20371350
hsa-mir-15a-5p	MIMAT0000068	BRWD1	54014	CLASH	23622248
hsa-mir-15a-5p	MIMAT0000068	DNAJC10	54431	PAR-CLIP	21572407
hsa-mir-15a-5p	MIMAT0000068	TRMT13	54482	Microarray	18362358
hsa-mir-15a-5p	MIMAT0000068	ASNSD1	54529	CLASH	23622248
hsa-mir-15a-5p	MIMAT0000068	USP53	54532	PAR-CLIP	24398324
hsa-mir-15a-5p	MIMAT0000068	GATAD2A	54815	PAR-CLIP	26701625
hsa-mir-15a-5p	MIMAT0000068	BSPRY	54836	HITS-CLIP	23824327
hsa-mir-15a-5p	MIMAT0000068	TMEM214	54867	CLASH	23622248
hsa-mir-15a-5p	MIMAT0000068	DPP8	54878	HITS-CLIP	22473208
hsa-mir-15a-5p	MIMAT0000068	HPF1	54969	Microarray	18362358
hsa-mir-15a-5p	MIMAT0000068	C2orf42	54980	HITS-CLIP	22473208
hsa-mir-15a-5p	MIMAT0000068	AURKAIP1	54998	PAR-CLIP	26701625|27292025
hsa-mir-15a-5p	MIMAT0000068	HERC6	55008	Microarray	18362358
hsa-mir-15a-5p	MIMAT0000068	STX17	55014	HITS-CLIP	22473208
hsa-mir-15a-5p	MIMAT0000068	C17orf80	55028	Microarray	18362358
hsa-mir-15a-5p	MIMAT0000068	CDCA4	55038	HITS-CLIP//PAR-CLIP	22473208|24398324|23446348|21572407|20371350
hsa-mir-15a-5p	MIMAT0000068	PLEKHB2	55041	PAR-CLIP	26701625
hsa-mir-15a-5p	MIMAT0000068	PNPO	55163	HITS-CLIP	22473208
hsa-mir-15a-5p	MIMAT0000068	CEP55	55165	PAR-CLIP	24398324|23446348|21572407|20371350
hsa-mir-15a-5p	MIMAT0000068	TBCCD1	55171	HITS-CLIP	22473208
hsa-mir-15a-5p	MIMAT0000068	RIF1	55183	PAR-CLIP	20371350
hsa-mir-15a-5p	MIMAT0000068	GOLPH3L	55204	Microarray	18362358
hsa-mir-15a-5p	MIMAT0000068	SBNO1	55206	PAR-CLIP	23446348|21572407|20371350
hsa-mir-15a-5p	MIMAT0000068	ASXL2	55252	Microarray	18362358
hsa-mir-15a-5p	MIMAT0000068	TMEM100	55273	PAR-CLIP	23446348
hsa-mir-15a-5p	MIMAT0000068	RHOT1	55288	Microarray	18362358
hsa-mir-15a-5p	MIMAT0000068	PPP6R3	55291	PAR-CLIP	26701625
hsa-mir-15a-5p	MIMAT0000068	PI4K2B	55300	PAR-CLIP	23446348|21572407|20371350
hsa-mir-15a-5p	MIMAT0000068	RFK	55312	PAR-CLIP	27292025
hsa-mir-15a-5p	MIMAT0000068	SLC39A9	55334	PAR-CLIP	23592263|23446348|21572407|26701625
hsa-mir-15a-5p	MIMAT0000068	STRADB	55437	PAR-CLIP	20371350
hsa-mir-15a-5p	MIMAT0000068	ETNK1	55500	HITS-CLIP	22473208
hsa-mir-15a-5p	MIMAT0000068	CDV3	55573	HITS-CLIP	22473208
hsa-mir-15a-5p	MIMAT0000068	UBE2Q1	55585	HITS-CLIP//PAR-CLIP	22473208|23592263|27292025
hsa-mir-15a-5p	MIMAT0000068	OTUB1	55611	HITS-CLIP	22473208
hsa-mir-15a-5p	MIMAT0000068	TASP1	55617	HITS-CLIP	22473208
hsa-mir-15a-5p	MIMAT0000068	PNRC2	55629	PAR-CLIP	21572407
hsa-mir-15a-5p	MIMAT0000068	CDC37L1	55664	HITS-CLIP//PAR-CLIP	22473208|24398324|23446348|21572407|20371350
hsa-mir-15a-5p	MIMAT0000068	LRIF1	55791	HITS-CLIP	22473208
hsa-mir-15a-5p	MIMAT0000068	PAG1	55824	PAR-CLIP	21572407|20371350
hsa-mir-15a-5p	MIMAT0000068	CENPJ	55835	Microarray	18362358
hsa-mir-15a-5p	MIMAT0000068	ECHDC1	55862	Microarray	18362358
hsa-mir-15a-5p	MIMAT0000068	ASH1L	55870	HITS-CLIP//PAR-CLIP	22473208|21572407
hsa-mir-15a-5p	MIMAT0000068	GNG12	55970	PAR-CLIP	20371350
hsa-mir-15a-5p	MIMAT0000068	MTFR1L	56181	PAR-CLIP	20371350
hsa-mir-15a-5p	MIMAT0000068	C21orf62	56245	PAR-CLIP	27292025
hsa-mir-15a-5p	MIMAT0000068	CYP26B1	56603	PAR-CLIP	21572407|20371350
hsa-mir-15a-5p	MIMAT0000068	POLE4	56655	HITS-CLIP	22473208
hsa-mir-15a-5p	MIMAT0000068	C15orf39	56905	HITS-CLIP	22473208
hsa-mir-15a-5p	MIMAT0000068	CDC42SE2	56990	PAR-CLIP	21572407
hsa-mir-15a-5p	MIMAT0000068	AKR1B10	57016	PAR-CLIP	23446348|20371350
hsa-mir-15a-5p	MIMAT0000068	ENTPD7	57089	HITS-CLIP	22473208
hsa-mir-15a-5p	MIMAT0000068	RTN4	57142	PAR-CLIP	21572407
hsa-mir-15a-5p	MIMAT0000068	RALGAPB	57148	PAR-CLIP	21572407|20371350
hsa-mir-15a-5p	MIMAT0000068	SMURF1	57154	HITS-CLIP	22473208
hsa-mir-15a-5p	MIMAT0000068	ACTR3B	57180	PAR-CLIP	23592263
hsa-mir-15a-5p	MIMAT0000068	REXO1	57455	HITS-CLIP	22473208
hsa-mir-15a-5p	MIMAT0000068	USP31	57478	HITS-CLIP	22473208
hsa-mir-15a-5p	MIMAT0000068	ODF2L	57489	PAR-CLIP	24398324|23446348|21572407|20371350
hsa-mir-15a-5p	MIMAT0000068	CASKIN1	57524	PAR-CLIP	23592263
hsa-mir-15a-5p	MIMAT0000068	HACE1	57531	Microarray	18362358
hsa-mir-15a-5p	MIMAT0000068	NUFIP2	57532	HITS-CLIP//PAR-CLIP	22473208|23446348|20371350|27292025
hsa-mir-15a-5p	MIMAT0000068	TBC1D14	57533	HITS-CLIP	22473208
hsa-mir-15a-5p	MIMAT0000068	MIB1	57534	HITS-CLIP	22473208
hsa-mir-15a-5p	MIMAT0000068	TAOK1	57551	PAR-CLIP	21572407
hsa-mir-15a-5p	MIMAT0000068	KIAA1456	57604	PAR-CLIP	20371350
hsa-mir-15a-5p	MIMAT0000068	RAP2C	57826	HITS-CLIP	22473208
hsa-mir-15a-5p	MIMAT0000068	SRPRB	58477	HITS-CLIP//PAR-CLIP	22473208|21572407|20371350
hsa-mir-15a-5p	MIMAT0000068	RPRD1B	58490	PAR-CLIP	26701625
hsa-mir-15a-5p	MIMAT0000068	DLGAP3	58512	PAR-CLIP	20371350
hsa-mir-15a-5p	MIMAT0000068	SNX6	58533	CLASH	23622248
hsa-mir-15a-5p	MIMAT0000068	PLEKHA1	59338	PAR-CLIP	21572407
hsa-mir-15a-5p	MIMAT0000068	LDAH	60526	Microarray	18362358
hsa-mir-15a-5p	MIMAT0000068	CLSPN	63967	PAR-CLIP	21572407
hsa-mir-15a-5p	MIMAT0000068	TSPYL2	64061	Luciferase reporter assay	19478946
hsa-mir-15a-5p	MIMAT0000068	SNX16	64089	PAR-CLIP	23446348|21572407|20371350
hsa-mir-15a-5p	MIMAT0000068	VSIR	64115	PAR-CLIP	23592263
hsa-mir-15a-5p	MIMAT0000068	OSGEPL1	64172	Microarray	18362358
hsa-mir-15a-5p	MIMAT0000068	RFWD2	64326	HITS-CLIP	22473208
hsa-mir-15a-5p	MIMAT0000068	ZMAT3	64393	PAR-CLIP	24398324|21572407
hsa-mir-15a-5p	MIMAT0000068	NUCKS1	64710	HITS-CLIP//PAR-CLIP	22473208|21572407
hsa-mir-15a-5p	MIMAT0000068	WDR13	64743	PAR-CLIP	26701625
hsa-mir-15a-5p	MIMAT0000068	C16orf58	64755	PAR-CLIP	26701625
hsa-mir-15a-5p	MIMAT0000068	IPPK	64768	PAR-CLIP	23592263
hsa-mir-15a-5p	MIMAT0000068	C6orf106	64771	HITS-CLIP	22473208
hsa-mir-15a-5p	MIMAT0000068	KLC2	64837	HITS-CLIP	22473208
hsa-mir-15a-5p	MIMAT0000068	MRPL40	64976	HITS-CLIP	22473208
hsa-mir-15a-5p	MIMAT0000068	RAPH1	65059	PAR-CLIP	20371350
hsa-mir-15a-5p	MIMAT0000068	TMEM135	65084	HITS-CLIP	22473208
hsa-mir-15a-5p	MIMAT0000068	SOWAHC	65124	HITS-CLIP//PAR-CLIP	21572407|20371350
hsa-mir-15a-5p	MIMAT0000068	WNK3	65267	PAR-CLIP	20371350
hsa-mir-15a-5p	MIMAT0000068	GRAMD2B	65983	HITS-CLIP	22473208|19536157
hsa-mir-15a-5p	MIMAT0000068	ZBTB10	65986	PAR-CLIP	21572407
hsa-mir-15a-5p	MIMAT0000068	ATG9A	79065	HITS-CLIP//PAR-CLIP	22473208|24398324|21572407|20371350
hsa-mir-15a-5p	MIMAT0000068	TMEM109	79073	HITS-CLIP	22473208
hsa-mir-15a-5p	MIMAT0000068	CHAC1	79094	PAR-CLIP	23592263|26701625
hsa-mir-15a-5p	MIMAT0000068	HAUS3	79441	HITS-CLIP//PAR-CLIP	23446348|21572407|20371350
hsa-mir-15a-5p	MIMAT0000068	PAGR1	79447	PAR-CLIP	23446348|20371350
hsa-mir-15a-5p	MIMAT0000068	ATP13A3	79572	HITS-CLIP	22473208
hsa-mir-15a-5p	MIMAT0000068	HMBOX1	79618	HITS-CLIP	22473208
hsa-mir-15a-5p	MIMAT0000068	YRDC	79693	PAR-CLIP	21572407
hsa-mir-15a-5p	MIMAT0000068	TBL1XR1	79718	HITS-CLIP	22473208
hsa-mir-15a-5p	MIMAT0000068	CLIP4	79745	PAR-CLIP	21572407|20371350
hsa-mir-15a-5p	MIMAT0000068	SLC25A22	79751	HITS-CLIP	22473208
hsa-mir-15a-5p	MIMAT0000068	ZFHX4	79776	HITS-CLIP//PAR-CLIP	23446348|21572407|20371350|26701625
hsa-mir-15a-5p	MIMAT0000068	NIPAL2	79815	Microarray	18362358
hsa-mir-15a-5p	MIMAT0000068	CPSF7	79869	PAR-CLIP	23592263|21572407|20371350
hsa-mir-15a-5p	MIMAT0000068	ATAD5	79915	PAR-CLIP	23446348|20371350
hsa-mir-15a-5p	MIMAT0000068	L2HGDH	79944	PAR-CLIP	24398324|23446348|21572407|20371350
hsa-mir-15a-5p	MIMAT0000068	PHC3	80012	HITS-CLIP//PAR-CLIP	22473208|21572407
hsa-mir-15a-5p	MIMAT0000068	NAA25	80018	PAR-CLIP	23592263|21572407
hsa-mir-15a-5p	MIMAT0000068	FBXL18	80028	PAR-CLIP	26701625
hsa-mir-15a-5p	MIMAT0000068	DCAF17	80067	HITS-CLIP	23706177
hsa-mir-15a-5p	MIMAT0000068	C3orf36	80111	HITS-CLIP	23824327
hsa-mir-15a-5p	MIMAT0000068	EDC3	80153	HITS-CLIP	22473208
hsa-mir-15a-5p	MIMAT0000068	IFT74	80173	HITS-CLIP	22473208
hsa-mir-15a-5p	MIMAT0000068	CEP63	80254	Microarray	18362358
hsa-mir-15a-5p	MIMAT0000068	KLHL15	80311	PAR-CLIP	20371350
hsa-mir-15a-5p	MIMAT0000068	VOPP1	81552	PAR-CLIP	27292025
hsa-mir-15a-5p	MIMAT0000068	C1orf21	81563	PAR-CLIP	23446348|21572407|20371350
hsa-mir-15a-5p	MIMAT0000068	CDADC1	81602	PAR-CLIP	20371350
hsa-mir-15a-5p	MIMAT0000068	GSG1	83445	PAR-CLIP	21572407
hsa-mir-15a-5p	MIMAT0000068	RASSF5	83593	HITS-CLIP	22473208
hsa-mir-15a-5p	MIMAT0000068	BCL2L12	83596	PAR-CLIP	26701625
hsa-mir-15a-5p	MIMAT0000068	FAM103A1	83640	PAR-CLIP	23446348|21572407|20371350
hsa-mir-15a-5p	MIMAT0000068	KATNAL1	84056	HITS-CLIP	22473208
hsa-mir-15a-5p	MIMAT0000068	HDHD2	84064	Microarray	18362358
hsa-mir-15a-5p	MIMAT0000068	USP42	84132	PAR-CLIP	23446348|21572407|20371350
hsa-mir-15a-5p	MIMAT0000068	ZNRF3	84133	PAR-CLIP	22100165
hsa-mir-15a-5p	MIMAT0000068	USP48	84196	PAR-CLIP	21572407|20371350
hsa-mir-15a-5p	MIMAT0000068	RGPD5	84220	CLASH	23622248
hsa-mir-15a-5p	MIMAT0000068	HSDL2	84263	Microarray	18362358
hsa-mir-15a-5p	MIMAT0000068	POLDIP3	84271	PAR-CLIP	21572407
hsa-mir-15a-5p	MIMAT0000068	ZDHHC16	84287	PAR-CLIP	21572407
hsa-mir-15a-5p	MIMAT0000068	MSANTD4	84437	PAR-CLIP	20371350
hsa-mir-15a-5p	MIMAT0000068	DCTN5	84516	HITS-CLIP//PAR-CLIP	22473208|24398324|23446348|21572407|20371350
hsa-mir-15a-5p	MIMAT0000068	ZNF559	84527	Microarray	18362358
hsa-mir-15a-5p	MIMAT0000068	CBX2	84733	PAR-CLIP	20371350
hsa-mir-15a-5p	MIMAT0000068	TBRG1	84897	PAR-CLIP	21572407
hsa-mir-15a-5p	MIMAT0000068	ZNRF1	84937	PAR-CLIP	23708386
hsa-mir-15a-5p	MIMAT0000068	RELT	84957	HITS-CLIP	22473208
hsa-mir-15a-5p	MIMAT0000068	FBXL20	84961	PAR-CLIP	21572407
hsa-mir-15a-5p	MIMAT0000068	HIST1H2BK	85236	CLASH	23622248
hsa-mir-15a-5p	MIMAT0000068	ZCCHC3	85364	PAR-CLIP	24398324|23446348|20371350
hsa-mir-15a-5p	MIMAT0000068	SELENOI	85465	HITS-CLIP	22473208
hsa-mir-15a-5p	MIMAT0000068	WNT3A	89780	Luciferase reporter assay//qRT-PCR	18931683|21106054
hsa-mir-15a-5p	MIMAT0000068	MCFD2	90411	HITS-CLIP	23313552
hsa-mir-15a-5p	MIMAT0000068	ZNF622	90441	HITS-CLIP//PAR-CLIP	22473208|24398324|23446348|21572407|20371350
hsa-mir-15a-5p	MIMAT0000068	PIP4P1	90809	HITS-CLIP	22473208
hsa-mir-15a-5p	MIMAT0000068	JPT2	90861	PAR-CLIP	27292025
hsa-mir-15a-5p	MIMAT0000068	CDKN2AIPNL	91368	HITS-CLIP	22473208
hsa-mir-15a-5p	MIMAT0000068	SESTD1	91404	PAR-CLIP	23446348|21572407|20371350
hsa-mir-15a-5p	MIMAT0000068	SMDT1	91689	PAR-CLIP	20371350
hsa-mir-15a-5p	MIMAT0000068	YTHDC1	91746	PAR-CLIP	23446348|21572407|20371350
hsa-mir-15a-5p	MIMAT0000068	ZNF585B	92285	PAR-CLIP	21572407
hsa-mir-15a-5p	MIMAT0000068	UBE2Q2	92912	HITS-CLIP	22473208
hsa-mir-15a-5p	MIMAT0000068	TADA2B	93624	HITS-CLIP	22473208
hsa-mir-15a-5p	MIMAT0000068	ARHGAP12	94134	HITS-CLIP//PAR-CLIP	22473208|21572407|20371350
hsa-mir-15a-5p	MIMAT0000068	AHNAK2	113146	PAR-CLIP	20371350
hsa-mir-15a-5p	MIMAT0000068	SCAMP4	113178	PAR-CLIP	20371350|26701625
hsa-mir-15a-5p	MIMAT0000068	MCM3AP-AS1	114044	HITS-CLIP	22473208
hsa-mir-15a-5p	MIMAT0000068	PWWP2A	114825	Microarray	18362358
hsa-mir-15a-5p	MIMAT0000068	OMA1	115209	Microarray	18362358
hsa-mir-15a-5p	MIMAT0000068	RAB3IP	117177	PAR-CLIP	20371350
hsa-mir-15a-5p	MIMAT0000068	ANAPC16	119504	Microarray	18362358
hsa-mir-15a-5p	MIMAT0000068	SLC25A29	123096	HITS-CLIP	22473208
hsa-mir-15a-5p	MIMAT0000068	ANKRD13B	124930	HITS-CLIP	22473208
hsa-mir-15a-5p	MIMAT0000068	OSCAR	126014	PAR-CLIP	21572407|20371350
hsa-mir-15a-5p	MIMAT0000068	TBC1D20	128637	HITS-CLIP	22473208
hsa-mir-15a-5p	MIMAT0000068	CHMP4B	128866	PAR-CLIP	20371350
hsa-mir-15a-5p	MIMAT0000068	UBR3	130507	HITS-CLIP//PAR-CLIP	21572407
hsa-mir-15a-5p	MIMAT0000068	KLHL40	131377	HITS-CLIP	23824327
hsa-mir-15a-5p	MIMAT0000068	CPEB2	132864	HITS-CLIP	22473208
hsa-mir-15a-5p	MIMAT0000068	LSM11	134353	HITS-CLIP//PAR-CLIP	22473208|20371350
hsa-mir-15a-5p	MIMAT0000068	IRAK1BP1	134728	HITS-CLIP	22473208
hsa-mir-15a-5p	MIMAT0000068	AMER1	139285	HITS-CLIP	22473208
hsa-mir-15a-5p	MIMAT0000068	DOCK11	139818	PAR-CLIP	23592263
hsa-mir-15a-5p	MIMAT0000068	ZFP28	140612	PAR-CLIP	20371350
hsa-mir-15a-5p	MIMAT0000068	NOL4L	140688	HITS-CLIP	22473208
hsa-mir-15a-5p	MIMAT0000068	DYNLL2	140735	PAR-CLIP	23446348|20371350
hsa-mir-15a-5p	MIMAT0000068	SREK1	140890	HITS-CLIP//PAR-CLIP	24398324|23446348|21572407|20371350
hsa-mir-15a-5p	MIMAT0000068	CACUL1	143384	PAR-CLIP	21572407
hsa-mir-15a-5p	MIMAT0000068	ETFRF1	144363	HITS-CLIP	22473208
hsa-mir-15a-5p	MIMAT0000068	E2F7	144455	HITS-CLIP//PAR-CLIP	22473208|24398324|23446348|22012620|21572407|20371350
hsa-mir-15a-5p	MIMAT0000068	HNRNPA1L2	144983	HITS-CLIP	23313552
hsa-mir-15a-5p	MIMAT0000068	CMTM4	146223	PAR-CLIP	20371350
hsa-mir-15a-5p	MIMAT0000068	PDIK1L	149420	HITS-CLIP	22473208
hsa-mir-15a-5p	MIMAT0000068	SIK1	150094	HITS-CLIP//PAR-CLIP	22473208|23592263
hsa-mir-15a-5p	MIMAT0000068	CCNYL1	151195	CLASH	23622248
hsa-mir-15a-5p	MIMAT0000068	CCDC80	151887	PAR-CLIP	20371350
hsa-mir-15a-5p	MIMAT0000068	RNF38	152006	HITS-CLIP	22473208
hsa-mir-15a-5p	MIMAT0000068	CREBRF	153222	HITS-CLIP//PAR-CLIP	22473208|23592263
hsa-mir-15a-5p	MIMAT0000068	TMEM161B	153396	PAR-CLIP	21572407
hsa-mir-15a-5p	MIMAT0000068	CNKSR3	154043	PAR-CLIP	21572407
hsa-mir-15a-5p	MIMAT0000068	AMOT	154796	PAR-CLIP	21572407
hsa-mir-15a-5p	MIMAT0000068	AMOTL1	154810	HITS-CLIP//PAR-CLIP	23592263|24398324|23446348|22012620|21572407|20371350
hsa-mir-15a-5p	MIMAT0000068	CAMSAP1	157922	HITS-CLIP//PAR-CLIP	22473208|23446348|21572407
hsa-mir-15a-5p	MIMAT0000068	RASEF	158158	PAR-CLIP	20371350
hsa-mir-15a-5p	MIMAT0000068	FAM122B	159090	PAR-CLIP	24398324|23446348|21572407|20371350
hsa-mir-15a-5p	MIMAT0000068	FAM122C	159091	Microarray	18362358
hsa-mir-15a-5p	MIMAT0000068	GPR180	160897	PAR-CLIP	23446348|21572407|20371350
hsa-mir-15a-5p	MIMAT0000068	SPRED1	161742	HITS-CLIP//PAR-CLIP	22473208|23446348
hsa-mir-15a-5p	MIMAT0000068	RNF168	165918	PAR-CLIP	23592263
hsa-mir-15a-5p	MIMAT0000068	PRICKLE2	166336	PAR-CLIP	24398324
hsa-mir-15a-5p	MIMAT0000068	ASXL1	171023	HITS-CLIP	22473208
hsa-mir-15a-5p	MIMAT0000068	RHOV	171177	HITS-CLIP	22473208
hsa-mir-15a-5p	MIMAT0000068	AGO4	192670	PAR-CLIP	20371350
hsa-mir-15a-5p	MIMAT0000068	SCAMP5	192683	HITS-CLIP	22473208
hsa-mir-15a-5p	MIMAT0000068	ZNF367	195828	HITS-CLIP//PAR-CLIP	23592263|24398324|23446348|21572407|20371350|26701625
hsa-mir-15a-5p	MIMAT0000068	TET3	200424	HITS-CLIP	22473208
hsa-mir-15a-5p	MIMAT0000068	FLCN	201163	PAR-CLIP	23446348|21572407|20371350
hsa-mir-15a-5p	MIMAT0000068	DENND6A	201627	PAR-CLIP	26701625
hsa-mir-15a-5p	MIMAT0000068	PRIMPOL	201973	Microarray	18362358
hsa-mir-15a-5p	MIMAT0000068	TUBB	203068	HITS-CLIP	22473208
hsa-mir-15a-5p	MIMAT0000068	ZNF449	203523	PAR-CLIP	21572407
hsa-mir-15a-5p	MIMAT0000068	CYB561A3	220002	HITS-CLIP	22473208
hsa-mir-15a-5p	MIMAT0000068	CCDC83	220047	PAR-CLIP	21572407
hsa-mir-15a-5p	MIMAT0000068	NT5DC1	221294	Microarray	18362358
hsa-mir-15a-5p	MIMAT0000068	ARMC12	221481	PAR-CLIP	20371350
hsa-mir-15a-5p	MIMAT0000068	FOXK1	221937	HITS-CLIP//PAR-CLIP	22473208|20371350
hsa-mir-15a-5p	MIMAT0000068	ZNRF2	223082	PAR-CLIP	23446348
hsa-mir-15a-5p	MIMAT0000068	ZNF620	253639	PAR-CLIP	23446348|21572407|20371350
hsa-mir-15a-5p	MIMAT0000068	UBN2	254048	HITS-CLIP//PAR-CLIP	22473208|24398324|23446348|22012620|21572407|20371350
hsa-mir-15a-5p	MIMAT0000068	LRRC57	255252	HITS-CLIP	22473208
hsa-mir-15a-5p	MIMAT0000068	NEGR1	257194	HITS-CLIP	23313552
hsa-mir-15a-5p	MIMAT0000068	MKX	283078	PAR-CLIP	21572407
hsa-mir-15a-5p	MIMAT0000068	RNF149	284996	HITS-CLIP//PAR-CLIP	21572407
hsa-mir-15a-5p	MIMAT0000068	FRYL	285527	HITS-CLIP	22473208
hsa-mir-15a-5p	MIMAT0000068	LURAP1L	286343	PAR-CLIP	21572407
hsa-mir-15a-5p	MIMAT0000068	YIPF6	286451	PAR-CLIP	21572407
hsa-mir-15a-5p	MIMAT0000068	MSL1	339287	HITS-CLIP//PAR-CLIP	23446348|21572407|20371350|24906430
hsa-mir-15a-5p	MIMAT0000068	C2orf74	339804	Microarray	18362358
hsa-mir-15a-5p	MIMAT0000068	ZNF284	342909	HITS-CLIP	27418678
hsa-mir-15a-5p	MIMAT0000068	XKR7	343702	PAR-CLIP	20371350
hsa-mir-15a-5p	MIMAT0000068	ZNF391	346157	PAR-CLIP	20371350
hsa-mir-15a-5p	MIMAT0000068	MIGA1	374986	HITS-CLIP	22473208
hsa-mir-15a-5p	MIMAT0000068	ANKRD36	375248	HITS-CLIP	23824327
hsa-mir-15a-5p	MIMAT0000068	PTAR1	375743	CLASH	23622248
hsa-mir-15a-5p	MIMAT0000068	RAB15	376267	HITS-CLIP	19536157
hsa-mir-15a-5p	MIMAT0000068	TMEM189	387521	PAR-CLIP	23592263|23446348|21572407|20371350|26701625|27292025
hsa-mir-15a-5p	MIMAT0000068	TMEM189-UBE2V1	387522	PAR-CLIP	23592263|23446348|21572407|20371350|26701625|27292025
hsa-mir-15a-5p	MIMAT0000068	FAM69A	388650	Microarray	18362358
hsa-mir-15a-5p	MIMAT0000068	MED11	400569	HITS-CLIP	22473208
hsa-mir-15a-5p	MIMAT0000068	C1orf226	400793	PAR-CLIP	23592263
hsa-mir-15a-5p	MIMAT0000068	ZBTB34	403341	PAR-CLIP	23446348
hsa-mir-15a-5p	MIMAT0000068	CCDC88C	440193	PAR-CLIP	20371350
hsa-mir-15a-5p	MIMAT0000068	ATXN7L3B	552889	PAR-CLIP	23592263|20371350
hsa-mir-15a-5p	MIMAT0000068	FAM229B	619208	PAR-CLIP	21572407
hsa-mir-15a-5p	MIMAT0000068	ZNF704	619279	PAR-CLIP	21572407
hsa-mir-15a-5p	MIMAT0000068	SLC35E2B	728661	HITS-CLIP	19536157
hsa-mir-15a-5p	MIMAT0000068	POM121C	100101267	PAR-CLIP	23446348
hsa-mir-15a-5p	MIMAT0000068	HSPE1-MOB4	100529241	PAR-CLIP	24398324|23446348|21572407|20371350
hsa-mir-16-5p	MIMAT0000069	ABCB7	22	CLASH	23622248
hsa-mir-16-5p	MIMAT0000069	ABCF1	23	Proteomics	18668040
hsa-mir-16-5p	MIMAT0000069	ABL2	27	PAR-CLIP//Sequencing	20371350|23592263|24398324|23446348|21572407
hsa-mir-16-5p	MIMAT0000069	ACOX1	51	HITS-CLIP	22473208
hsa-mir-16-5p	MIMAT0000069	ACP2	53	Proteomics//pSILAC	18668040
hsa-mir-16-5p	MIMAT0000069	ACTB	60	CLASH	23622248
hsa-mir-16-5p	MIMAT0000069	ACTG1	71	CLASH//Proteomics	18668040|23622248
hsa-mir-16-5p	MIMAT0000069	ACTN4	81	CLASH	23622248
hsa-mir-16-5p	MIMAT0000069	ACTN1	87	CLASH	23622248
hsa-mir-16-5p	MIMAT0000069	ACVR2A	92	Luciferase reporter assay//PAR-CLIP//Western blot	20216554|20371350
hsa-mir-16-5p	MIMAT0000069	ADK	132	CLASH	23622248
hsa-mir-16-5p	MIMAT0000069	ADORA2A	135	Luciferase reporter assay//qRT-PCR//Western blot	27476546
hsa-mir-16-5p	MIMAT0000069	ADORA3	140	HITS-CLIP	19536157
hsa-mir-16-5p	MIMAT0000069	ADRA2B	151	HITS-CLIP	23824327
hsa-mir-16-5p	MIMAT0000069	ADSS	159	Proteomics//pSILAC	18668040
hsa-mir-16-5p	MIMAT0000069	AP2A1	160	Proteomics//Sequencing	20371350|18668040
hsa-mir-16-5p	MIMAT0000069	AP2B1	163	PAR-CLIP//Proteomics	18668040|26701625
hsa-mir-16-5p	MIMAT0000069	AGER	177	CLASH	23622248
hsa-mir-16-5p	MIMAT0000069	APLNR	187	CLASH	23622248
hsa-mir-16-5p	MIMAT0000069	AK2	204	Proteomics	18668040
hsa-mir-16-5p	MIMAT0000069	ALDH2	217	Proteomics	18668040
hsa-mir-16-5p	MIMAT0000069	ALDH3B1	221	PAR-CLIP	23592263
hsa-mir-16-5p	MIMAT0000069	AMPD1	270	CLASH	23622248
hsa-mir-16-5p	MIMAT0000069	ANPEP	290	Proteomics	18668040
hsa-mir-16-5p	MIMAT0000069	SLC25A6	293	Proteomics	18668040
hsa-mir-16-5p	MIMAT0000069	BIRC5	332	Immunoblot//Luciferase reporter assay//qRT-PCR	23380758
hsa-mir-16-5p	MIMAT0000069	APP	351	ELISA//Immunoprecipitaion//Luciferase reporter assay//PAR-CLIP//Proteomics//qRT-PCR//Western blot	18668040|21572407|26440600
hsa-mir-16-5p	MIMAT0000069	ABCC6	368	PAR-CLIP	23592263|20371350
hsa-mir-16-5p	MIMAT0000069	ARCN1	372	HITS-CLIP	22473208
hsa-mir-16-5p	MIMAT0000069	ARG2	384	Microarray	21199864
hsa-mir-16-5p	MIMAT0000069	ARHGDIA	396	HITS-CLIP//Immunohistochemistry//Luciferase reporter assay//PAR-CLIP//Proteomics//pSILAC//Western blot	18668040|22473208|23446348|21572407|20371350|26761212
hsa-mir-16-5p	MIMAT0000069	ARL2	402	Luciferase reporter assay//Microarray//Proteomics//pSILAC//qRT-PCR//Reporter assay//Western blot	18668040|21199864
hsa-mir-16-5p	MIMAT0000069	ARL3	403	Sequencing	20371350
hsa-mir-16-5p	MIMAT0000069	ASGR2	433	PAR-CLIP	23446348|21572407|20371350
hsa-mir-16-5p	MIMAT0000069	ASNS	440	Proteomics	18668040
hsa-mir-16-5p	MIMAT0000069	ASPH	444	Microarray	21199864
hsa-mir-16-5p	MIMAT0000069	ZFHX3	463	Sequencing	20371350
hsa-mir-16-5p	MIMAT0000069	ATOX1	475	Sequencing	20371350
hsa-mir-16-5p	MIMAT0000069	ATP5A1	498	CLASH	23622248
hsa-mir-16-5p	MIMAT0000069	ATP5C1	509	CLASH	23622248
hsa-mir-16-5p	MIMAT0000069	ATP5G3	518	PAR-CLIP//Sequencing	20371350|21572407
hsa-mir-16-5p	MIMAT0000069	ATP6V1B2	526	Proteomics	18668040
hsa-mir-16-5p	MIMAT0000069	ATP6V1E1	529	Proteomics	18668040
hsa-mir-16-5p	MIMAT0000069	AUP1	550	CLASH//Proteomics	18668040|23622248
hsa-mir-16-5p	MIMAT0000069	CCND1	595	flow//Luciferase reporter assay//PAR-CLIP//qRT-PCR//Western blot	18483394|19591824|18701644|18931683|19549910|24398324|24148817
hsa-mir-16-5p	MIMAT0000069	BCL2	596	HITS-CLIP//Immunoblot//Immunohistochemistry//Immunoprecipitaion//Luciferase reporter assay//Microarray//proteomics analysis//qRT-PCR//Reporter assay//Sequencing//Western blot	17877811|18449891|18362358|17351108|17707831|20643754|20876285|19269153|16166262|19903841|20371350|23907579|22473208|24148817|25435430|26397135|26722459
hsa-mir-16-5p	MIMAT0000069	BCL7A	605	HITS-CLIP	22473208
hsa-mir-16-5p	MIMAT0000069	BDNF	627	Luciferase reporter assay//qRT-PCR//Western blot	24026226
hsa-mir-16-5p	MIMAT0000069	BMI1	648	GFP reporter assay//Luciferase reporter assay//Western blot	19903841|23686310|27596816
hsa-mir-16-5p	MIMAT0000069	BRCA1	672	Luciferase reporter assay	19144710
hsa-mir-16-5p	MIMAT0000069	BSG	682	HITS-CLIP	22473208
hsa-mir-16-5p	MIMAT0000069	BTF3	689	Proteomics	18668040
hsa-mir-16-5p	MIMAT0000069	BYSL	705	Proteomics	18668040
hsa-mir-16-5p	MIMAT0000069	CA8	767	PAR-CLIP	21572407
hsa-mir-16-5p	MIMAT0000069	CA12	771	Proteomics//pSILAC//Sequencing	18668040|20371350
hsa-mir-16-5p	MIMAT0000069	CACNA2D1	781	Proteomics//pSILAC	18668040
hsa-mir-16-5p	MIMAT0000069	CACNB2	783	CLASH	23622248
hsa-mir-16-5p	MIMAT0000069	CALR	811	Proteomics	18668040
hsa-mir-16-5p	MIMAT0000069	CALU	813	HITS-CLIP//PAR-CLIP//Sequencing	20371350|22473208|23592263
hsa-mir-16-5p	MIMAT0000069	CAMK2G	818	Proteomics	18668040
hsa-mir-16-5p	MIMAT0000069	CANX	821	PAR-CLIP	21572407
hsa-mir-16-5p	MIMAT0000069	CAPZA2	830	PAR-CLIP//Sequencing	20371350
hsa-mir-16-5p	MIMAT0000069	RUNX1T1	862	PAR-CLIP//Sequencing	20371350|21572407
hsa-mir-16-5p	MIMAT0000069	CBFA2T3	863	HITS-CLIP	22473208
hsa-mir-16-5p	MIMAT0000069	CCND2	894	PAR-CLIP//qRT-PCR//Sequencing//Western blot	20371350|21572407|26393798
hsa-mir-16-5p	MIMAT0000069	CCND3	896	flow//Luciferase reporter assay//qRT-PCR//Western blot	18701644
hsa-mir-16-5p	MIMAT0000069	CCNE1	898	CLASH//flow//HITS-CLIP//Luciferase reporter assay//Microarray//PAR-CLIP//qRT-PCR//Western blot	19250063|19591824|18701644|23083510|21199864|23622248|22473208|21572407|20371350|26397135|25830480
hsa-mir-16-5p	MIMAT0000069	CCNT1	904	PAR-CLIP	20371350
hsa-mir-16-5p	MIMAT0000069	CCNT2	905	HITS-CLIP//Luciferase reporter assay//Reporter assay	15131085|22473208
hsa-mir-16-5p	MIMAT0000069	ENTPD1	953	HITS-CLIP//PAR-CLIP	22473208|21572407
hsa-mir-16-5p	MIMAT0000069	ENTPD6	955	HITS-CLIP	22473208
hsa-mir-16-5p	MIMAT0000069	CD44	960	Proteomics	18668040
hsa-mir-16-5p	MIMAT0000069	ADGRE5	976	Proteomics	18668040
hsa-mir-16-5p	MIMAT0000069	CDK1	983	PAR-CLIP	23446348|21572407|20371350
hsa-mir-16-5p	MIMAT0000069	CDC5L	988	Proteomics	18668040
hsa-mir-16-5p	MIMAT0000069	CDC20	991	Proteomics	18668040
hsa-mir-16-5p	MIMAT0000069	CDC25A	993	HITS-CLIP//PAR-CLIP//Sequencing	20371350|22473208|23592263
hsa-mir-16-5p	MIMAT0000069	CDC27	996	HITS-CLIP//Sequencing	20371350|22473208
hsa-mir-16-5p	MIMAT0000069	CDK6	1021	flow//Luciferase reporter assay//PAR-CLIP//qRT-PCR//Western blot	18701644|23592263
hsa-mir-16-5p	MIMAT0000069	CDK9	1025	Proteomics	18668040
hsa-mir-16-5p	MIMAT0000069	CDKN1A	1026	HITS-CLIP	22473208
hsa-mir-16-5p	MIMAT0000069	CDKN2A	1029	Proteomics	18668040
hsa-mir-16-5p	MIMAT0000069	CENPF	1063	Proteomics	18668040
hsa-mir-16-5p	MIMAT0000069	CFL2	1073	proteomics analysis	18362358
hsa-mir-16-5p	MIMAT0000069	CHD3	1107	CLASH	23622248
hsa-mir-16-5p	MIMAT0000069	CHEK1	1111	HITS-CLIP//Luciferase reporter assay//qRT-PCR//Western blot	22473208|23313552|24336073|25594541
hsa-mir-16-5p	MIMAT0000069	CHUK	1147	Luciferase reporter assay//qRT-PCR//Western blot	20711193
hsa-mir-16-5p	MIMAT0000069	AP2M1	1173	Proteomics	18668040
hsa-mir-16-5p	MIMAT0000069	CLU	1191	PAR-CLIP	26701625
hsa-mir-16-5p	MIMAT0000069	CLNS1A	1207	Proteomics	18668040
hsa-mir-16-5p	MIMAT0000069	CLTC	1213	CLASH	23622248
hsa-mir-16-5p	MIMAT0000069	CNN3	1266	CLASH	23622248
hsa-mir-16-5p	MIMAT0000069	CNP	1267	CLASH	23622248
hsa-mir-16-5p	MIMAT0000069	COL4A1	1282	CLASH	23622248
hsa-mir-16-5p	MIMAT0000069	COL4A2	1284	CLASH	23622248
hsa-mir-16-5p	MIMAT0000069	COMT	1312	CLASH//Proteomics	18668040|23622248
hsa-mir-16-5p	MIMAT0000069	CPT1A	1374	Proteomics	18668040
hsa-mir-16-5p	MIMAT0000069	CREBL2	1389	Microarray//PAR-CLIP	18362358|21572407|20371350
hsa-mir-16-5p	MIMAT0000069	CRHBP	1393	proteomics analysis	18362358
hsa-mir-16-5p	MIMAT0000069	CRK	1398	PAR-CLIP	21572407
hsa-mir-16-5p	MIMAT0000069	CRKL	1399	PAR-CLIP//Sequencing	20371350|21572407
hsa-mir-16-5p	MIMAT0000069	CSHL1	1444	proteomics analysis	18362358
hsa-mir-16-5p	MIMAT0000069	CSNK1E	1454	PAR-CLIP	23592263
hsa-mir-16-5p	MIMAT0000069	CTSD	1509	CLASH	23622248
hsa-mir-16-5p	MIMAT0000069	CYLD	1540	HITS-CLIP	22473208
hsa-mir-16-5p	MIMAT0000069	CYP27B1	1594	CLASH	23622248
hsa-mir-16-5p	MIMAT0000069	CD55	1604	Proteomics	18668040
hsa-mir-16-5p	MIMAT0000069	DDX3X	1654	PAR-CLIP//Proteomics	18668040|24398324|23446348|21572407|20371350
hsa-mir-16-5p	MIMAT0000069	DDX6	1656	CLASH	23622248
hsa-mir-16-5p	MIMAT0000069	DHX8	1659	Proteomics	18668040
hsa-mir-16-5p	MIMAT0000069	DECR1	1666	PAR-CLIP	21572407
hsa-mir-16-5p	MIMAT0000069	DIAPH1	1729	PAR-CLIP	26701625
hsa-mir-16-5p	MIMAT0000069	DKC1	1736	Proteomics	18668040
hsa-mir-16-5p	MIMAT0000069	DLD	1738	Proteomics	18668040
hsa-mir-16-5p	MIMAT0000069	DMD	1756	Proteomics	18668040
hsa-mir-16-5p	MIMAT0000069	DMPK	1760	HITS-CLIP//PAR-CLIP	23446348|21572407|24906430|23824327|22927820|27292025|27418678|28735896
hsa-mir-16-5p	MIMAT0000069	DSP	1832	Proteomics	18668040
hsa-mir-16-5p	MIMAT0000069	TOR1A	1861	CLASH	23622248
hsa-mir-16-5p	MIMAT0000069	E2F3	1871	CLASH//HITS-CLIP	23622248|22473208
hsa-mir-16-5p	MIMAT0000069	EEF1A1	1915	CLASH//Proteomics	18668040|23622248
hsa-mir-16-5p	MIMAT0000069	EEF1G	1937	Proteomics	18668040
hsa-mir-16-5p	MIMAT0000069	EEF2	1938	Proteomics	18668040
hsa-mir-16-5p	MIMAT0000069	EFNB2	1948	PAR-CLIP//Proteomics	18668040|22012620|20371350
hsa-mir-16-5p	MIMAT0000069	MEGF8	1954	CLASH	23622248
hsa-mir-16-5p	MIMAT0000069	EGFR	1956	Proteomics//pSILAC	18668040
hsa-mir-16-5p	MIMAT0000069	EIF1AX	1964	PAR-CLIP	23592263|23446348|21572407|20371350|27292025
hsa-mir-16-5p	MIMAT0000069	EPHA2	1969	Proteomics	18668040
hsa-mir-16-5p	MIMAT0000069	EIF4B	1975	CLASH//Proteomics	18668040|23622248
hsa-mir-16-5p	MIMAT0000069	EIF4E	1977	Proteomics//pSILAC	18668040
hsa-mir-16-5p	MIMAT0000069	EIF4G1	1981	Proteomics	18668040
hsa-mir-16-5p	MIMAT0000069	EIF5	1983	Proteomics	18668040
hsa-mir-16-5p	MIMAT0000069	ELK4	2005	PAR-CLIP	23446348|20371350
hsa-mir-16-5p	MIMAT0000069	EN2	2020	PAR-CLIP//Sequencing	20371350|23446348|21572407
hsa-mir-16-5p	MIMAT0000069	SLC29A1	2030	PAR-CLIP//Proteomics	18668040|21572407|20371350
hsa-mir-16-5p	MIMAT0000069	EXT1	2131	PAR-CLIP	21572407
hsa-mir-16-5p	MIMAT0000069	EZH1	2145	HITS-CLIP	22473208
hsa-mir-16-5p	MIMAT0000069	F2	2147	Proteomics//pSILAC	18668040
hsa-mir-16-5p	MIMAT0000069	FASN	2194	PAR-CLIP	21572407|20371350
hsa-mir-16-5p	MIMAT0000069	FAT2	2196	CLASH	23622248
hsa-mir-16-5p	MIMAT0000069	FDXR	2232	Proteomics	18668040
hsa-mir-16-5p	MIMAT0000069	FECH	2235	CLASH	23622248
hsa-mir-16-5p	MIMAT0000069	FGF2	2247	Immunofluorescence//Luciferase reporter assay//mice xenograft//PAR-CLIP//Proteomics//pSILAC//qRT-PCR//Sequencing//Western blot	18668040|20371350|23446348|26655091
hsa-mir-16-5p	MIMAT0000069	FGFR1	2260	Luciferase reporter assay//qRT-PCR//Western blot	21885851
hsa-mir-16-5p	MIMAT0000069	FGFR4	2264	PAR-CLIP	23592263
hsa-mir-16-5p	MIMAT0000069	FKBP1A	2280	PAR-CLIP	21572407
hsa-mir-16-5p	MIMAT0000069	FLNA	2316	CLASH	23622248
hsa-mir-16-5p	MIMAT0000069	FLOT2	2319	HITS-CLIP	22473208|23313552
hsa-mir-16-5p	MIMAT0000069	FNTA	2339	Proteomics	18668040
hsa-mir-16-5p	MIMAT0000069	MTOR	2475	Luciferase reporter assay//Proteomics	18668040|25311506
hsa-mir-16-5p	MIMAT0000069	FTH1	2495	Proteomics	18668040
hsa-mir-16-5p	MIMAT0000069	FTL	2512	Proteomics	18668040
hsa-mir-16-5p	MIMAT0000069	KDSR	2531	Proteomics	18668040
hsa-mir-16-5p	MIMAT0000069	GABPA	2551	PAR-CLIP	21572407|20371350
hsa-mir-16-5p	MIMAT0000069	GALNT1	2589	PAR-CLIP	21572407|20371350
hsa-mir-16-5p	MIMAT0000069	GALNT3	2591	Proteomics	18668040
hsa-mir-16-5p	MIMAT0000069	GARS	2617	Proteomics	18668040
hsa-mir-16-5p	MIMAT0000069	NR6A1	2649	PAR-CLIP	23592263
hsa-mir-16-5p	MIMAT0000069	GFPT1	2673	Proteomics//pSILAC	18668040
hsa-mir-16-5p	MIMAT0000069	B4GALT1	2683	HITS-CLIP//Proteomics	18668040|22473208
hsa-mir-16-5p	MIMAT0000069	GLRX	2745	Sequencing	20371350
hsa-mir-16-5p	MIMAT0000069	GNAL	2774	CLASH//HITS-CLIP//PAR-CLIP	23622248|23592263|21572407|20371350
hsa-mir-16-5p	MIMAT0000069	GNAT1	2779	HITS-CLIP//PAR-CLIP	21572407|23706177
hsa-mir-16-5p	MIMAT0000069	GNB1	2782	HITS-CLIP//Microarray//PAR-CLIP//Sequencing	20371350|21199864|22473208|23592263|21572407
hsa-mir-16-5p	MIMAT0000069	GNB2	2783	CLASH	23622248
hsa-mir-16-5p	MIMAT0000069	GOT2	2806	CLASH	23622248
hsa-mir-16-5p	MIMAT0000069	GPR27	2850	PAR-CLIP	21572407|20371350
hsa-mir-16-5p	MIMAT0000069	GRB2	2885	PAR-CLIP//Proteomics	18668040|21572407|20371350
hsa-mir-16-5p	MIMAT0000069	GSK3B	2932	HITS-CLIP	22473208
hsa-mir-16-5p	MIMAT0000069	GSTM4	2948	Proteomics//pSILAC	18668040
hsa-mir-16-5p	MIMAT0000069	GTF2H1	2965	Microarray	18362358
hsa-mir-16-5p	MIMAT0000069	GTF3C1	2975	Proteomics	18668040
hsa-mir-16-5p	MIMAT0000069	GTF3C2	2976	Proteomics	18668040
hsa-mir-16-5p	MIMAT0000069	HIST1H1C	3006	CLASH	23622248
hsa-mir-16-5p	MIMAT0000069	H2AFX	3014	CLASH	23622248
hsa-mir-16-5p	MIMAT0000069	H3F3B	3021	Microarray	18362358
hsa-mir-16-5p	MIMAT0000069	HARS	3035	Proteomics//pSILAC	18668040
hsa-mir-16-5p	MIMAT0000069	HTT	3064	CLASH	23622248
hsa-mir-16-5p	MIMAT0000069	HDGF	3068	Luciferase reporter assay//PAR-CLIP//qRT-PCR//Western blot	23592263|20371350|23954293|26701625
hsa-mir-16-5p	MIMAT0000069	HGF	3082	Luciferase reporter assay//qRT-PCR//Western blot	27683052
hsa-mir-16-5p	MIMAT0000069	HMGN1	3150	CLASH	23622248
hsa-mir-16-5p	MIMAT0000069	HMGA1	3159	HITS-CLIP//Luciferase reporter assay//qRT-PCR//Western blot	19250063|22139073|22473208
hsa-mir-16-5p	MIMAT0000069	HMOX1	3162	Proteomics//pSILAC	18668040
hsa-mir-16-5p	MIMAT0000069	HNRNPA1	3178	HITS-CLIP	23313552
hsa-mir-16-5p	MIMAT0000069	HNRNPA2B1	3181	CLASH//PAR-CLIP//Sequencing	20371350|23622248
hsa-mir-16-5p	MIMAT0000069	HNRNPF	3185	CLASH	23622248
hsa-mir-16-5p	MIMAT0000069	HNRNPL	3191	CLASH	23622248
hsa-mir-16-5p	MIMAT0000069	HOXA3	3200	HITS-CLIP//PAR-CLIP//Sequencing	20371350|23592263|23446348|21572407
hsa-mir-16-5p	MIMAT0000069	HOXA10	3206	PAR-CLIP	21572407
hsa-mir-16-5p	MIMAT0000069	HOXC8	3224	PAR-CLIP	21572407
hsa-mir-16-5p	MIMAT0000069	HOXD13	3239	CLASH	23622248
hsa-mir-16-5p	MIMAT0000069	DNAJA1	3301	HITS-CLIP//PAR-CLIP//Proteomics	18668040|24398324|23446348|21572407|20371350
hsa-mir-16-5p	MIMAT0000069	HSPA1A	3303	Microarray//Proteomics//pSILAC	18362358|18668040
hsa-mir-16-5p	MIMAT0000069	HSPA1B	3304	CLASH//HITS-CLIP//PAR-CLIP//Proteomics	18668040|23622248|22473208|24398324|21572407|20371350
hsa-mir-16-5p	MIMAT0000069	HSPA5	3309	Proteomics	18668040
hsa-mir-16-5p	MIMAT0000069	HSPA8	3312	CLASH//PAR-CLIP	23622248|26701625
hsa-mir-16-5p	MIMAT0000069	HSPA9	3313	Proteomics	18668040
hsa-mir-16-5p	MIMAT0000069	HSP90AA1	3320	Proteomics	18668040
hsa-mir-16-5p	MIMAT0000069	HSPD1	3329	Proteomics	18668040
hsa-mir-16-5p	MIMAT0000069	DNAJB1	3337	Proteomics	18668040
hsa-mir-16-5p	MIMAT0000069	IARS	3376	Proteomics	18668040
hsa-mir-16-5p	MIMAT0000069	IDH3A	3419	Proteomics	18668040
hsa-mir-16-5p	MIMAT0000069	IDS	3423	CLASH	23622248
hsa-mir-16-5p	MIMAT0000069	IFNG	3458	Luciferase reporter assay//qRT-PCR	22379033
hsa-mir-16-5p	MIMAT0000069	IFRD1	3475	Proteomics//pSILAC	18668040
hsa-mir-16-5p	MIMAT0000069	IGF1R	3480	Luciferase reporter assay//qRT-PCR//Western blot	23507142
hsa-mir-16-5p	MIMAT0000069	IGF2R	3482	Proteomics//pSILAC	18668040
hsa-mir-16-5p	MIMAT0000069	RBPJ	3516	PAR-CLIP	23592263|23446348|22012620|20371350
hsa-mir-16-5p	MIMAT0000069	IGSF1	3547	CLASH	23622248
hsa-mir-16-5p	MIMAT0000069	IL12B	3593	Luciferase reporter assay//qRT-PCR	26073885
hsa-mir-16-5p	MIMAT0000069	IMPDH2	3615	Proteomics	18668040
hsa-mir-16-5p	MIMAT0000069	EIF3E	3646	Proteomics	18668040
hsa-mir-16-5p	MIMAT0000069	IRF4	3662	HITS-CLIP	22473208
hsa-mir-16-5p	MIMAT0000069	ITGA2	3673	PAR-CLIP//Proteomics//pSILAC//qRT-PCR//Sequencing	18668040|20371350|21572407|24064622
hsa-mir-16-5p	MIMAT0000069	ITGB4	3691	Proteomics	18668040
hsa-mir-16-5p	MIMAT0000069	ITPR1	3708	HITS-CLIP	22473208
hsa-mir-16-5p	MIMAT0000069	JAK2	3717	CLASH	23622248
hsa-mir-16-5p	MIMAT0000069	JARID2	3720	PAR-CLIP//Sequencing	20371350|23446348|22012620|21572407
hsa-mir-16-5p	MIMAT0000069	JUN	3725	Microarray	18362358
hsa-mir-16-5p	MIMAT0000069	KCNC4	3749	CLASH//Sequencing	20371350|23622248
hsa-mir-16-5p	MIMAT0000069	KCND3	3752	CLASH	23622248
hsa-mir-16-5p	MIMAT0000069	KCNN4	3783	Proteomics//pSILAC	18668040
hsa-mir-16-5p	MIMAT0000069	KCNS2	3788	CLASH	23622248
hsa-mir-16-5p	MIMAT0000069	KDR	3791	Luciferase reporter assay//qRT-PCR//Western blot	21885851
hsa-mir-16-5p	MIMAT0000069	KIF2A	3796	Proteomics	18668040
hsa-mir-16-5p	MIMAT0000069	KIF5A	3798	Sequencing	20371350
hsa-mir-16-5p	MIMAT0000069	KIF5B	3799	CLASH//HITS-CLIP//PAR-CLIP//Proteomics//Sequencing	20371350|18668040|23622248|22473208|24398324|23446348|21572407
hsa-mir-16-5p	MIMAT0000069	KPNA1	3836	CLASH//PAR-CLIP//Proteomics//Sequencing	20371350|18668040|23622248|21572407
hsa-mir-16-5p	MIMAT0000069	KPNA2	3838	Proteomics	18668040
hsa-mir-16-5p	MIMAT0000069	KPNA3	3839	HITS-CLIP//PAR-CLIP//Proteomics//pSILAC	18668040|21572407
hsa-mir-16-5p	MIMAT0000069	TNPO1	3842	Proteomics	18668040
hsa-mir-16-5p	MIMAT0000069	IPO5	3843	CLASH	23622248
hsa-mir-16-5p	MIMAT0000069	KRAS	3845	Luciferase reporter assay//Western blot	23507142
hsa-mir-16-5p	MIMAT0000069	KRT33B	3884	PAR-CLIP	20371350
hsa-mir-16-5p	MIMAT0000069	L1CAM	3897	Proteomics	18668040
hsa-mir-16-5p	MIMAT0000069	LAMB1	3912	Proteomics	18668040
hsa-mir-16-5p	MIMAT0000069	LAMB3	3914	Proteomics	18668040
hsa-mir-16-5p	MIMAT0000069	LAMC1	3915	PAR-CLIP//Proteomics//pSILAC	18668040|23592263
hsa-mir-16-5p	MIMAT0000069	LAMP2	3920	PAR-CLIP//Sequencing	20371350|23446348|21572407
hsa-mir-16-5p	MIMAT0000069	RPSA	3921	Proteomics	18668040
hsa-mir-16-5p	MIMAT0000069	LIG4	3981	CLASH	23622248
hsa-mir-16-5p	MIMAT0000069	LMO7	4008	Proteomics	18668040
hsa-mir-16-5p	MIMAT0000069	CD180	4064	PAR-CLIP	22291592
hsa-mir-16-5p	MIMAT0000069	TM4SF1	4071	PAR-CLIP	23592263
hsa-mir-16-5p	MIMAT0000069	CAPRIN1	4076	Luciferase reporter assay//qRT-PCR//Western blot	19250063
hsa-mir-16-5p	MIMAT0000069	SMAD1	4086	Proteomics	18668040
hsa-mir-16-5p	MIMAT0000069	SMAD3	4088	HITS-CLIP	22473208
hsa-mir-16-5p	MIMAT0000069	SMAD5	4090	Proteomics	18668040
hsa-mir-16-5p	MIMAT0000069	SMAD7	4092	PAR-CLIP//Sequencing	20371350|24398324|23446348|21572407
hsa-mir-16-5p	MIMAT0000069	MAP4	4134	Proteomics//Sequencing	20371350|18668040
hsa-mir-16-5p	MIMAT0000069	MARS	4141	Proteomics	18668040
hsa-mir-16-5p	MIMAT0000069	MCL1	4170	Microarray	18362358
hsa-mir-16-5p	MIMAT0000069	MKI67	4288	Proteomics	18668040
hsa-mir-16-5p	MIMAT0000069	KMT2A	4297	Sequencing	20371350
hsa-mir-16-5p	MIMAT0000069	MLLT1	4298	Proteomics	18668040
hsa-mir-16-5p	MIMAT0000069	MLLT6	4302	HITS-CLIP//Sequencing	20371350|22473208
hsa-mir-16-5p	MIMAT0000069	MOV10	4343	Proteomics//Sequencing	18668040|20371350
hsa-mir-16-5p	MIMAT0000069	ABCC1	4363	CLASH	23622248
hsa-mir-16-5p	MIMAT0000069	MSH2	4436	Microarray	18362358
hsa-mir-16-5p	MIMAT0000069	COX1	4512	CLASH	23622248
hsa-mir-16-5p	MIMAT0000069	MTHFR	4524	PAR-CLIP//Sequencing	20371350|21572407
hsa-mir-16-5p	MIMAT0000069	MYB	4602	Luciferase reporter assay//Microarray//qRT-PCR	21205891
hsa-mir-16-5p	MIMAT0000069	MYC	4609	TRAP	24510096
hsa-mir-16-5p	MIMAT0000069	MYO5A	4644	HITS-CLIP//PAR-CLIP//Sequencing	20371350|22473208|23446348|21572407
hsa-mir-16-5p	MIMAT0000069	MYO5B	4645	Sequencing	20371350
hsa-mir-16-5p	MIMAT0000069	NACA	4666	Proteomics	18668040
hsa-mir-16-5p	MIMAT0000069	NARS	4677	Proteomics	18668040
hsa-mir-16-5p	MIMAT0000069	NDUFA4	4697	Sequencing	20371350
hsa-mir-16-5p	MIMAT0000069	NDUFA9	4704	Proteomics	18668040
hsa-mir-16-5p	MIMAT0000069	2022-09-02	4735	HITS-CLIP	22473208
hsa-mir-16-5p	MIMAT0000069	NFIC	4782	PAR-CLIP	23592263
hsa-mir-16-5p	MIMAT0000069	NFKB1	4790	ChIP-seq	21081469
hsa-mir-16-5p	MIMAT0000069	NOTCH2	4853	HITS-CLIP//Proteomics//pSILAC	18668040|22473208|23824327
hsa-mir-16-5p	MIMAT0000069	PNP	4860	Proteomics//Sequencing	20371350|18668040
hsa-mir-16-5p	MIMAT0000069	NPR3	4883	Proteomics//pSILAC	18668040
hsa-mir-16-5p	MIMAT0000069	SLC11A2	4891	Sequencing	20371350
hsa-mir-16-5p	MIMAT0000069	YBX1	4904	Proteomics	18668040
hsa-mir-16-5p	MIMAT0000069	NSF	4905	Sequencing	20371350
hsa-mir-16-5p	MIMAT0000069	NTHL1	4913	Proteomics	18668040
hsa-mir-16-5p	MIMAT0000069	NUP98	4928	CLASH	23622248
hsa-mir-16-5p	MIMAT0000069	OCRL	4952	HITS-CLIP	23313552
hsa-mir-16-5p	MIMAT0000069	OGDH	4967	Proteomics	18668040
hsa-mir-16-5p	MIMAT0000069	OPRM1	4988	Luciferase reporter assay//qRT-PCR//Western blot	26052934
hsa-mir-16-5p	MIMAT0000069	ORC4	5000	PAR-CLIP	24398324|23446348|21572407|20371350|27292025
hsa-mir-16-5p	MIMAT0000069	PA2G4	5036	Proteomics	18668040
hsa-mir-16-5p	MIMAT0000069	FURIN	5045	PAR-CLIP//Sequencing	20371350|23592263|26701625
hsa-mir-16-5p	MIMAT0000069	PAFAH1B1	5048	HITS-CLIP	22473208
hsa-mir-16-5p	MIMAT0000069	PAFAH1B2	5049	PAR-CLIP//Proteomics//pSILAC	18668040|20371350
hsa-mir-16-5p	MIMAT0000069	PAK2	5062	PAR-CLIP	21572407
hsa-mir-16-5p	MIMAT0000069	PCK2	5106	Proteomics	18668040
hsa-mir-16-5p	MIMAT0000069	PCMT1	5110	HITS-CLIP//Proteomics	18668040|22473208
hsa-mir-16-5p	MIMAT0000069	CDK17	5128	HITS-CLIP//PAR-CLIP//Sequencing	20371350|22473208|21572407
hsa-mir-16-5p	MIMAT0000069	PDCD1	5133	HITS-CLIP//PAR-CLIP	21572407|24906430|22927820|27292025|27418678|28735896
hsa-mir-16-5p	MIMAT0000069	PDE3B	5140	CLASH	23622248
hsa-mir-16-5p	MIMAT0000069	PDE4D	5144	PAR-CLIP//Sequencing	20371350|23592263|21572407
hsa-mir-16-5p	MIMAT0000069	PDK4	5166	Sequencing	20371350
hsa-mir-16-5p	MIMAT0000069	PEX12	5193	HITS-CLIP	22473208
hsa-mir-16-5p	MIMAT0000069	PEX13	5194	HITS-CLIP	22473208
hsa-mir-16-5p	MIMAT0000069	PEX14	5195	Proteomics	18668040
hsa-mir-16-5p	MIMAT0000069	PGD	5226	HITS-CLIP	22473208
hsa-mir-16-5p	MIMAT0000069	PHEX	5251	CLASH	23622248
hsa-mir-16-5p	MIMAT0000069	PHKA1	5255	HITS-CLIP//PAR-CLIP//Sequencing	20371350|23446348|21572407
hsa-mir-16-5p	MIMAT0000069	PHKB	5257	Microarray	18362358
hsa-mir-16-5p	MIMAT0000069	SERPINB5	5268	Proteomics	18668040
hsa-mir-16-5p	MIMAT0000069	SERPINE2	5270	Proteomics//pSILAC	18668040
hsa-mir-16-5p	MIMAT0000069	PIM1	5292	Luciferase reporter assay//PAR-CLIP	22970245|23446348
hsa-mir-16-5p	MIMAT0000069	PIK3R1	5295	HITS-CLIP//PAR-CLIP	23446348|21572407|23824327|23313552
hsa-mir-16-5p	MIMAT0000069	PLAG1	5324	HITS-CLIP//PAR-CLIP//Sequencing	20371350|22473208|23446348|22012620|21572407
hsa-mir-16-5p	MIMAT0000069	PLAUR	5329	Proteomics	18668040
hsa-mir-16-5p	MIMAT0000069	PLEC	5339	Proteomics	18668040
hsa-mir-16-5p	MIMAT0000069	PLK1	5347	Proteomics//pSILAC	18668040
hsa-mir-16-5p	MIMAT0000069	PLRG1	5356	PAR-CLIP//Proteomics	18668040|23446348|20371350
hsa-mir-16-5p	MIMAT0000069	PMS1	5378	Microarray	18362358
hsa-mir-16-5p	MIMAT0000069	PNN	5411	Microarray	18362358
hsa-mir-16-5p	MIMAT0000069	POLB	5423	CLASH	23622248
hsa-mir-16-5p	MIMAT0000069	POLR2A	5430	CLASH	23622248
hsa-mir-16-5p	MIMAT0000069	POLR2E	5434	PAR-CLIP	26701625
hsa-mir-16-5p	MIMAT0000069	PON2	5445	Proteomics	18668040
hsa-mir-16-5p	MIMAT0000069	POU2AF1	5450	HITS-CLIP	22473208
hsa-mir-16-5p	MIMAT0000069	PPA1	5464	Proteomics	18668040
hsa-mir-16-5p	MIMAT0000069	PPM1A	5494	PAR-CLIP	20371350
hsa-mir-16-5p	MIMAT0000069	PPP2R1A	5518	Proteomics	18668040
hsa-mir-16-5p	MIMAT0000069	PPP2R1B	5519	CLASH	23622248
hsa-mir-16-5p	MIMAT0000069	PPP2R5C	5527	PAR-CLIP//Proteomics//pSILAC	18668040|21572407|20371350
hsa-mir-16-5p	MIMAT0000069	PPP6C	5537	HITS-CLIP//Proteomics//Sequencing	18668040|20371350|22473208
hsa-mir-16-5p	MIMAT0000069	PPT1	5538	Proteomics	18668040
hsa-mir-16-5p	MIMAT0000069	PRIM1	5557	Microarray	18362358
hsa-mir-16-5p	MIMAT0000069	PRKAA1	5562	PAR-CLIP	21572407|20371350
hsa-mir-16-5p	MIMAT0000069	PRKAB2	5565	Sequencing	20371350
hsa-mir-16-5p	MIMAT0000069	PRKAR1A	5573	Proteomics	18668040
hsa-mir-16-5p	MIMAT0000069	PRKAR2A	5576	PAR-CLIP//Sequencing	20371350|23592263|23446348|21572407
hsa-mir-16-5p	MIMAT0000069	PRKCD	5580	HITS-CLIP	22473208
hsa-mir-16-5p	MIMAT0000069	MAP2K3	5606	PAR-CLIP	26701625
hsa-mir-16-5p	MIMAT0000069	PRNP	5621	Proteomics	18668040
hsa-mir-16-5p	MIMAT0000069	PRPSAP1	5635	CLASH//Proteomics	18668040|23622248
hsa-mir-16-5p	MIMAT0000069	HTRA1	5654	Proteomics	18668040
hsa-mir-16-5p	MIMAT0000069	PSKH1	5681	HITS-CLIP	22473208
hsa-mir-16-5p	MIMAT0000069	PSMB5	5693	HITS-CLIP	22473208
hsa-mir-16-5p	MIMAT0000069	PSMC1	5700	CLASH	23622248
hsa-mir-16-5p	MIMAT0000069	PSMC2	5701	Proteomics	18668040
hsa-mir-16-5p	MIMAT0000069	PSMD11	5717	Proteomics	18668040
hsa-mir-16-5p	MIMAT0000069	PSMD12	5718	Proteomics	18668040
hsa-mir-16-5p	MIMAT0000069	PSPH	5723	Proteomics	18668040
hsa-mir-16-5p	MIMAT0000069	PTGS2	5743	Luciferase reporter assay//Proteomics//pSILAC	18668040|23226427
hsa-mir-16-5p	MIMAT0000069	PTPN3	5774	Sequencing	20371350
hsa-mir-16-5p	MIMAT0000069	PTPRD	5789	PAR-CLIP	21572407
hsa-mir-16-5p	MIMAT0000069	PTPRJ	5795	HITS-CLIP//Proteomics	18668040|22473208
hsa-mir-16-5p	MIMAT0000069	PURA	5813	HITS-CLIP//Luciferase reporter assay//Proteomics//pSILAC//Sequencing	18668040|22835829|20371350|22473208
hsa-mir-16-5p	MIMAT0000069	PVR	5817	Proteomics	18668040
hsa-mir-16-5p	MIMAT0000069	ALDH18A1	5832	Proteomics	18668040
hsa-mir-16-5p	MIMAT0000069	PYGB	5834	Proteomics	18668040
hsa-mir-16-5p	MIMAT0000069	RAB1A	5861	Proteomics	18668040
hsa-mir-16-5p	MIMAT0000069	MAP4K2	5871	PAR-CLIP	21572407|20371350
hsa-mir-16-5p	MIMAT0000069	RABGGTB	5876	Proteomics	18668040
hsa-mir-16-5p	MIMAT0000069	RAD23B	5887	HITS-CLIP//PAR-CLIP	22473208|20371350
hsa-mir-16-5p	MIMAT0000069	RAD51C	5889	Microarray	18362358
hsa-mir-16-5p	MIMAT0000069	RAF1	5894	Luciferase reporter assay//Western blot	23507142
hsa-mir-16-5p	MIMAT0000069	RAN	5901	CLASH	23622248
hsa-mir-16-5p	MIMAT0000069	RANGAP1	5905	Proteomics	18668040
hsa-mir-16-5p	MIMAT0000069	RARB	5915	PAR-CLIP	23446348|21572407|20371350
hsa-mir-16-5p	MIMAT0000069	RARS	5917	Microarray//Northern blot//Proteomics//pSILAC//qRT-PCR	12434020|18668040|15648093|21199864
hsa-mir-16-5p	MIMAT0000069	RBBP6	5930	PAR-CLIP	24398324|23446348|21572407|20371350
hsa-mir-16-5p	MIMAT0000069	RBMS1	5937	Proteomics	18668040
hsa-mir-16-5p	MIMAT0000069	REL	5966	PAR-CLIP	23592263|23446348|20371350|27292025
hsa-mir-16-5p	MIMAT0000069	RNASEL	6041	Microarray	18362358
hsa-mir-16-5p	MIMAT0000069	RNH1	6050	HITS-CLIP	22473208
hsa-mir-16-5p	MIMAT0000069	RPL3	6122	Proteomics	18668040
hsa-mir-16-5p	MIMAT0000069	RPL4	6124	Proteomics	18668040
hsa-mir-16-5p	MIMAT0000069	RPL5	6125	Proteomics	18668040
hsa-mir-16-5p	MIMAT0000069	RPL6	6128	Proteomics	18668040
hsa-mir-16-5p	MIMAT0000069	RPL9	6133	Proteomics	18668040
hsa-mir-16-5p	MIMAT0000069	RPL10	6134	CLASH//Proteomics	18668040|23622248
hsa-mir-16-5p	MIMAT0000069	RPL12	6136	Proteomics	18668040
hsa-mir-16-5p	MIMAT0000069	RPL13	6137	Proteomics	18668040
hsa-mir-16-5p	MIMAT0000069	RPL21	6144	Proteomics	18668040
hsa-mir-16-5p	MIMAT0000069	RPL30	6156	Proteomics	18668040
hsa-mir-16-5p	MIMAT0000069	RPL27A	6157	Proteomics	18668040
hsa-mir-16-5p	MIMAT0000069	RPL31	6160	Proteomics	18668040
hsa-mir-16-5p	MIMAT0000069	RPLP0	6175	CLASH//Proteomics	18668040|23622248
hsa-mir-16-5p	MIMAT0000069	RPLP1	6176	Proteomics	18668040
hsa-mir-16-5p	MIMAT0000069	MRPL12	6182	Proteomics	18668040
hsa-mir-16-5p	MIMAT0000069	RPS2	6187	Proteomics	18668040
hsa-mir-16-5p	MIMAT0000069	RPS3	6188	CLASH	23622248
hsa-mir-16-5p	MIMAT0000069	RPS3A	6189	Proteomics	18668040
hsa-mir-16-5p	MIMAT0000069	RPS5	6193	HITS-CLIP	22473208
hsa-mir-16-5p	MIMAT0000069	RPS6	6194	Proteomics	18668040
hsa-mir-16-5p	MIMAT0000069	RPS6KA3	6197	HITS-CLIP//Microarray	21199864|22473208
hsa-mir-16-5p	MIMAT0000069	RPS6KB1	6198	Luciferase reporter assay//PAR-CLIP//qRT-PCR//Sequencing	20371350|24398324|25261849
hsa-mir-16-5p	MIMAT0000069	RPS12	6206	CLASH//Proteomics	18668040|23622248
hsa-mir-16-5p	MIMAT0000069	RPS17	6218	CLASH	23622248
hsa-mir-16-5p	MIMAT0000069	RPS24	6229	CLASH	23622248
hsa-mir-16-5p	MIMAT0000069	RPS25	6230	Proteomics	18668040
hsa-mir-16-5p	MIMAT0000069	RPS27	6232	Proteomics	18668040
hsa-mir-16-5p	MIMAT0000069	RS1	6247	HITS-CLIP	23706177
hsa-mir-16-5p	MIMAT0000069	SALL1	6299	PAR-CLIP//Sequencing	20371350|21572407
hsa-mir-16-5p	MIMAT0000069	SARS	6301	Proteomics	18668040
hsa-mir-16-5p	MIMAT0000069	SBF1	6305	CLASH	23622248
hsa-mir-16-5p	MIMAT0000069	SRSF1	6426	PAR-CLIP//Sequencing	20371350|23446348|21572407
hsa-mir-16-5p	MIMAT0000069	SGTA	6449	Proteomics	18668040
hsa-mir-16-5p	MIMAT0000069	SKI	6497	HITS-CLIP//PAR-CLIP	22473208|20371350
hsa-mir-16-5p	MIMAT0000069	SLC1A5	6510	CLASH//Proteomics	18668040|23622248
hsa-mir-16-5p	MIMAT0000069	SLC2A3	6515	PAR-CLIP	23446348|21572407
hsa-mir-16-5p	MIMAT0000069	SLC3A2	6520	Proteomics	18668040
hsa-mir-16-5p	MIMAT0000069	SLC4A2	6522	CLASH	23622248
hsa-mir-16-5p	MIMAT0000069	SLC6A4	6532	qRT-PCR//Western blot	22940131
hsa-mir-16-5p	MIMAT0000069	SLC7A1	6541	Proteomics//pSILAC	18668040
hsa-mir-16-5p	MIMAT0000069	SLC9A1	6548	HITS-CLIP	22473208
hsa-mir-16-5p	MIMAT0000069	SLC9A2	6549	CLASH	23622248
hsa-mir-16-5p	MIMAT0000069	SLC12A2	6558	Proteomics//pSILAC	18668040
hsa-mir-16-5p	MIMAT0000069	SLC19A1	6573	CLASH	23622248
hsa-mir-16-5p	MIMAT0000069	SMARCA4	6597	CLASH	23622248
hsa-mir-16-5p	MIMAT0000069	SNCG	6623	PAR-CLIP	26701625
hsa-mir-16-5p	MIMAT0000069	SNRPA1	6627	Proteomics	18668040
hsa-mir-16-5p	MIMAT0000069	SNRPB2	6629	PAR-CLIP//Proteomics	18668040|24398324|23446348|21572407|20371350
hsa-mir-16-5p	MIMAT0000069	SNRPC	6631	Microarray	21199864
hsa-mir-16-5p	MIMAT0000069	SNTB2	6645	PAR-CLIP	22012620|21572407
hsa-mir-16-5p	MIMAT0000069	SON	6651	Proteomics//Sequencing	20371350|18668040
hsa-mir-16-5p	MIMAT0000069	SOX5	6660	Luciferase reporter assay//Western blot	25305446
hsa-mir-16-5p	MIMAT0000069	SP1	6667	Sequencing	20371350
hsa-mir-16-5p	MIMAT0000069	SPTBN2	6712	Proteomics	18668040
hsa-mir-16-5p	MIMAT0000069	SRP19	6728	Proteomics	18668040
hsa-mir-16-5p	MIMAT0000069	SRP68	6730	Proteomics	18668040
hsa-mir-16-5p	MIMAT0000069	SRP72	6731	Proteomics	18668040
hsa-mir-16-5p	MIMAT0000069	SRPK1	6732	HITS-CLIP//Proteomics	18668040|22473208
hsa-mir-16-5p	MIMAT0000069	SRPRA	6734	HITS-CLIP//PAR-CLIP//Proteomics//pSILAC	18668040|22473208|24398324|21572407|23313552
hsa-mir-16-5p	MIMAT0000069	SSRP1	6749	HITS-CLIP//PAR-CLIP	22473208|23592263|20371350
hsa-mir-16-5p	MIMAT0000069	STAU1	6780	Proteomics	18668040
hsa-mir-16-5p	MIMAT0000069	STX4	6810	Proteomics	18668040
hsa-mir-16-5p	MIMAT0000069	STXBP3	6814	HITS-CLIP//Proteomics	18668040|22473208
hsa-mir-16-5p	MIMAT0000069	SUPT5H	6829	CLASH	23622248
hsa-mir-16-5p	MIMAT0000069	SYPL1	6856	PAR-CLIP//Proteomics	18668040|24398324|23446348|21572407|20371350
hsa-mir-16-5p	MIMAT0000069	TAF9	6880	Proteomics	18668040
hsa-mir-16-5p	MIMAT0000069	TAF13	6884	PAR-CLIP	21572407|20371350
hsa-mir-16-5p	MIMAT0000069	MAP3K7	6885	CLASH//PAR-CLIP	23622248|20371350
hsa-mir-16-5p	MIMAT0000069	TARBP2	6895	PAR-CLIP	21572407|20371350
hsa-mir-16-5p	MIMAT0000069	TBP	6908	CLASH	23622248
hsa-mir-16-5p	MIMAT0000069	TCF3	6929	HITS-CLIP	22473208
hsa-mir-16-5p	MIMAT0000069	TCP1	6950	CLASH	23622248
hsa-mir-16-5p	MIMAT0000069	PPP1R11	6992	HITS-CLIP//Sequencing	20371350|23313552
hsa-mir-16-5p	MIMAT0000069	TMBIM6	7009	Proteomics	18668040
hsa-mir-16-5p	MIMAT0000069	TEP1	7011	CLASH	23622248
hsa-mir-16-5p	MIMAT0000069	TFAP2A	7020	PAR-CLIP//Sequencing	20371350|23592263|23446348|21572407|26701625|27292025
hsa-mir-16-5p	MIMAT0000069	TFAP4	7023	Proteomics	18668040
hsa-mir-16-5p	MIMAT0000069	TFPI	7035	Proteomics	18668040
hsa-mir-16-5p	MIMAT0000069	TFRC	7037	CLASH	23622248
hsa-mir-16-5p	MIMAT0000069	TGFBI	7045	Proteomics	18668040
hsa-mir-16-5p	MIMAT0000069	TGFBR3	7049	PAR-CLIP	20371350
hsa-mir-16-5p	MIMAT0000069	TIA1	7072	Microarray	18362358
hsa-mir-16-5p	MIMAT0000069	TIMP3	7078	CLASH	23622248
hsa-mir-16-5p	MIMAT0000069	TLE4	7091	HITS-CLIP//Sequencing	20371350|22473208
hsa-mir-16-5p	MIMAT0000069	TLL1	7092	PAR-CLIP	22100165
hsa-mir-16-5p	MIMAT0000069	TNFAIP2	7127	Proteomics	18668040
hsa-mir-16-5p	MIMAT0000069	TP53	7157	Immunoblot//Luciferase reporter assay	21205967
hsa-mir-16-5p	MIMAT0000069	TPBG	7162	Proteomics	18668040
hsa-mir-16-5p	MIMAT0000069	TPI1	7167	proteomics analysis	18362358
hsa-mir-16-5p	MIMAT0000069	TPM2	7169	PAR-CLIP	23592263
hsa-mir-16-5p	MIMAT0000069	TPM3	7170	PAR-CLIP//Proteomics//pSILAC	18668040|21572407|26701625
hsa-mir-16-5p	MIMAT0000069	TPT1	7178	Proteomics	18668040
hsa-mir-16-5p	MIMAT0000069	NR2C2	7182	HITS-CLIP	22473208
hsa-mir-16-5p	MIMAT0000069	HSP90B1	7184	Microarray	18362358
hsa-mir-16-5p	MIMAT0000069	CCT3	7203	Sequencing	20371350
hsa-mir-16-5p	MIMAT0000069	PHLDA2	7262	Proteomics	18668040
hsa-mir-16-5p	MIMAT0000069	TTC1	7265	Proteomics	18668040
hsa-mir-16-5p	MIMAT0000069	TUBB2A	7280	PAR-CLIP	20371350
hsa-mir-16-5p	MIMAT0000069	UBE2H	7328	PAR-CLIP	20371350
hsa-mir-16-5p	MIMAT0000069	UBE2V1	7335	PAR-CLIP//pSILAC	18668040|23592263|23446348|21572407|20371350|26701625|27292025
hsa-mir-16-5p	MIMAT0000069	UGDH	7358	Microarray//Proteomics	18362358|18668040
hsa-mir-16-5p	MIMAT0000069	UGP2	7360	Microarray	18362358
hsa-mir-16-5p	MIMAT0000069	UGT2B4	7363	PAR-CLIP	21572407
hsa-mir-16-5p	MIMAT0000069	UGT8	7368	Proteomics	18668040
hsa-mir-16-5p	MIMAT0000069	UNG	7374	Luciferase reporter assay	23228472
hsa-mir-16-5p	MIMAT0000069	VAV2	7410	PAR-CLIP	20371350
hsa-mir-16-5p	MIMAT0000069	VCL	7414	CLASH//HITS-CLIP	23622248|22473208
hsa-mir-16-5p	MIMAT0000069	VEGFA	7422	ELISA//HITS-CLIP//Luciferase reporter assay//PAR-CLIP//qRT-PCR//Reporter assay//Western blot	15131085|18320040|19144909|21885851|23083510|23104180|23233752|22473208|23592263|24398324|23446348|22012620|21572407|20371350
hsa-mir-16-5p	MIMAT0000069	VIM	7431	Proteomics	18668040
hsa-mir-16-5p	MIMAT0000069	WARS	7453	Proteomics	18668040
hsa-mir-16-5p	MIMAT0000069	WIPF1	7456	Microarray	18362358
hsa-mir-16-5p	MIMAT0000069	CLIP2	7461	CLASH	23622248
hsa-mir-16-5p	MIMAT0000069	WEE1	7465	Luciferase reporter assay//PAR-CLIP//qRT-PCR//Sequencing//Western blot	20371350|21572407|24336073|25594541
hsa-mir-16-5p	MIMAT0000069	WNT5A	7474	Proteomics	18668040
hsa-mir-16-5p	MIMAT0000069	WT1	7490	proteomics analysis//qRT-PCR	18362358
hsa-mir-16-5p	MIMAT0000069	XPO1	7514	Proteomics	18668040
hsa-mir-16-5p	MIMAT0000069	YWHAH	7533	PAR-CLIP//Proteomics//Sequencing	20371350|18668040
hsa-mir-16-5p	MIMAT0000069	ZFPL1	7542	CLASH	23622248
hsa-mir-16-5p	MIMAT0000069	ZNF91	7644	HITS-CLIP	22473208
hsa-mir-16-5p	MIMAT0000069	ZBTB16	7704	PAR-CLIP	20371350
hsa-mir-16-5p	MIMAT0000069	ZNF207	7756	Sequencing	20371350
hsa-mir-16-5p	MIMAT0000069	SLC30A1	7779	Proteomics	18668040
hsa-mir-16-5p	MIMAT0000069	ZYX	7791	Luciferase reporter assay//qRT-PCR//Western blot	21360639
hsa-mir-16-5p	MIMAT0000069	LUZP1	7798	PAR-CLIP//Proteomics//pSILAC//Sequencing	18668040|20371350|23446348|21572407
hsa-mir-16-5p	MIMAT0000069	CSDE1	7812	HITS-CLIP//Proteomics	18668040|22473208
hsa-mir-16-5p	MIMAT0000069	DAP3	7818	CLASH//Proteomics	18668040|23622248
hsa-mir-16-5p	MIMAT0000069	BTG2	7832	HITS-CLIP//Sequencing	20371350|22473208
hsa-mir-16-5p	MIMAT0000069	TUBA1A	7846	CLASH	23622248
hsa-mir-16-5p	MIMAT0000069	IFRD2	7866	Proteomics//pSILAC	18668040
hsa-mir-16-5p	MIMAT0000069	USP7	7874	Proteomics	18668040
hsa-mir-16-5p	MIMAT0000069	BAG6	7917	Proteomics	18668040
hsa-mir-16-5p	MIMAT0000069	HSD17B8	7923	Proteomics	18668040
hsa-mir-16-5p	MIMAT0000069	MAFK	7975	HITS-CLIP//PAR-CLIP	22473208|21572407|20371350
hsa-mir-16-5p	MIMAT0000069	SHOC2	8036	HITS-CLIP//PAR-CLIP//Proteomics//pSILAC//Sequencing	18668040|20371350|22473208|23592263|24398324|23446348|21572407
hsa-mir-16-5p	MIMAT0000069	PDHX	8050	Proteomics	18668040
hsa-mir-16-5p	MIMAT0000069	MLF2	8079	CLASH	23622248
hsa-mir-16-5p	MIMAT0000069	KMT2D	8085	PAR-CLIP	26701625
hsa-mir-16-5p	MIMAT0000069	AAAS	8086	Proteomics	18668040
hsa-mir-16-5p	MIMAT0000069	HMGA2	8091	Luciferase reporter assay//qRT-PCR//Western blot	22139073
hsa-mir-16-5p	MIMAT0000069	NPRL3	8131	CLASH	23622248
hsa-mir-16-5p	MIMAT0000069	SLC7A5	8140	HITS-CLIP//Proteomics	18668040|22473208
hsa-mir-16-5p	MIMAT0000069	TAF15	8148	Proteomics	18668040
hsa-mir-16-5p	MIMAT0000069	USP9X	8239	Proteomics	18668040
hsa-mir-16-5p	MIMAT0000069	NAA10	8260	Proteomics	18668040
hsa-mir-16-5p	MIMAT0000069	TKTL1	8277	HITS-CLIP	22473208
hsa-mir-16-5p	MIMAT0000069	AXIN2	8313	HITS-CLIP//Luciferase reporter assay//PAR-CLIP//Sequencing	21501592|20371350|23446348|21572407
hsa-mir-16-5p	MIMAT0000069	FZD6	8323	HITS-CLIP//PAR-CLIP	24398324|21572407|23313552
hsa-mir-16-5p	MIMAT0000069	FZD9	8326	PAR-CLIP	20371350
hsa-mir-16-5p	MIMAT0000069	HIST1H2AJ	8331	CLASH	23622248
hsa-mir-16-5p	MIMAT0000069	HIST1H2BC	8347	CLASH	23622248
hsa-mir-16-5p	MIMAT0000069	HIST2H2BE	8349	PAR-CLIP//Sequencing	20371350|21572407
hsa-mir-16-5p	MIMAT0000069	HIST1H4B	8366	CLASH	23622248
hsa-mir-16-5p	MIMAT0000069	HYAL3	8372	Proteomics	18668040
hsa-mir-16-5p	MIMAT0000069	PIP4K2B	8396	CLASH	23622248
hsa-mir-16-5p	MIMAT0000069	ULK1	8408	CLASH	23622248
hsa-mir-16-5p	MIMAT0000069	UXT	8409	Proteomics	18668040
hsa-mir-16-5p	MIMAT0000069	RECK	8434	Luciferase reporter assay//PAR-CLIP//qRT-PCR//Sequencing//Western blot	20371350|24852767|21572407
hsa-mir-16-5p	MIMAT0000069	DYRK3	8444	PAR-CLIP	23592263
hsa-mir-16-5p	MIMAT0000069	CUL4A	8451	Proteomics	18668040
hsa-mir-16-5p	MIMAT0000069	CUL3	8452	HITS-CLIP	23824327
hsa-mir-16-5p	MIMAT0000069	CUL2	8453	HITS-CLIP	22473208
hsa-mir-16-5p	MIMAT0000069	TTF2	8458	Proteomics	18668040
hsa-mir-16-5p	MIMAT0000069	IRS4	8471	CLASH	23622248
hsa-mir-16-5p	MIMAT0000069	OGT	8473	HITS-CLIP//PAR-CLIP	22473208|23446348|21572407|20371350
hsa-mir-16-5p	MIMAT0000069	PPM1D	8493	Immunoblot//Luciferase reporter assay//Northern blot//qRT-PCR//Western blot	20668064
hsa-mir-16-5p	MIMAT0000069	YBX3	8531	Proteomics	18668040
hsa-mir-16-5p	MIMAT0000069	CBX4	8535	HITS-CLIP//PAR-CLIP	22473208|21572407|27292025
hsa-mir-16-5p	MIMAT0000069	BHLHE40	8553	HITS-CLIP	22473208
hsa-mir-16-5p	MIMAT0000069	CDC14B	8555	Microarray	18362358
hsa-mir-16-5p	MIMAT0000069	PDXK	8566	CLASH	23622248
hsa-mir-16-5p	MIMAT0000069	CASK	8573	HITS-CLIP//PAR-CLIP//Proteomics	18668040|23446348|22927820|27292025|27418678|28735896
hsa-mir-16-5p	MIMAT0000069	NOP14	8602	Proteomics	18668040
hsa-mir-16-5p	MIMAT0000069	SLC25A12	8604	HITS-CLIP//PAR-CLIP	22473208|20371350
hsa-mir-16-5p	MIMAT0000069	PLPP3	8613	PAR-CLIP	21572407
hsa-mir-16-5p	MIMAT0000069	PCDHGB4	8641	CLASH	23622248
hsa-mir-16-5p	MIMAT0000069	LAMTOR3	8649	Proteomics//pSILAC	18668040
hsa-mir-16-5p	MIMAT0000069	DDX3Y	8653	HITS-CLIP//Proteomics	18668040|22473208
hsa-mir-16-5p	MIMAT0000069	EIF3A	8661	Proteomics	18668040
hsa-mir-16-5p	MIMAT0000069	EIF3C	8663	Proteomics	18668040
hsa-mir-16-5p	MIMAT0000069	EIF3F	8665	Proteomics	18668040
hsa-mir-16-5p	MIMAT0000069	EIF3H	8667	Proteomics	18668040
hsa-mir-16-5p	MIMAT0000069	EIF4G3	8672	Proteomics	18668040
hsa-mir-16-5p	MIMAT0000069	VAMP8	8673	Proteomics	18668040
hsa-mir-16-5p	MIMAT0000069	CDC23	8697	Proteomics	18668040
hsa-mir-16-5p	MIMAT0000069	TNK1	8711	CLASH	23622248
hsa-mir-16-5p	MIMAT0000069	RNMT	8731	HITS-CLIP//Sequencing	20371350|22473208
hsa-mir-16-5p	MIMAT0000069	GPAA1	8733	CLASH	23622248
hsa-mir-16-5p	MIMAT0000069	TNFSF9	8744	HITS-CLIP//PAR-CLIP//Proteomics//pSILAC	18668040|22473208|23592263|26701625
hsa-mir-16-5p	MIMAT0000069	CDS2	8760	HITS-CLIP//Luciferase reporter assay//Microarray//qRT-PCR//Western blot	21199864|22473208|23941513
hsa-mir-16-5p	MIMAT0000069	PABPC4	8761	CLASH//Proteomics	18668040|23622248
hsa-mir-16-5p	MIMAT0000069	NAPG	8774	HITS-CLIP//PAR-CLIP//Proteomics//pSILAC	18668040|23592263|24398324|23446348|22012620|21572407|20371350
hsa-mir-16-5p	MIMAT0000069	RIOK3	8780	CLASH	23622248
hsa-mir-16-5p	MIMAT0000069	TNFRSF10A	8797	Proteomics	18668040
hsa-mir-16-5p	MIMAT0000069	SUCLA2	8803	Proteomics	18668040
hsa-mir-16-5p	MIMAT0000069	CREG1	8804	HITS-CLIP	22473208
hsa-mir-16-5p	MIMAT0000069	NRP1	8829	Proteomics	18668040
hsa-mir-16-5p	MIMAT0000069	SOCS2	8835	CLASH	23622248
hsa-mir-16-5p	MIMAT0000069	NR1I2	8856	CLASH	23622248
hsa-mir-16-5p	MIMAT0000069	SYNJ1	8867	Sequencing	20371350
hsa-mir-16-5p	MIMAT0000069	CDC123	8872	Proteomics	18668040
hsa-mir-16-5p	MIMAT0000069	SQSTM1	8878	Proteomics//pSILAC	18668040
hsa-mir-16-5p	MIMAT0000069	FUBP1	8880	Immunohistochemistry//Microarray//qRT-PCR	27157613
hsa-mir-16-5p	MIMAT0000069	EIF2B2	8892	HITS-CLIP//Proteomics	18668040|23824327
hsa-mir-16-5p	MIMAT0000069	EIF2B5	8893	Proteomics	18668040
hsa-mir-16-5p	MIMAT0000069	MTMR3	8897	PAR-CLIP	20371350
hsa-mir-16-5p	MIMAT0000069	CPNE1	8904	HITS-CLIP	22473208
hsa-mir-16-5p	MIMAT0000069	MBD4	8930	PAR-CLIP	21572407
hsa-mir-16-5p	MIMAT0000069	SKAP2	8935	Microarray//qRT-PCR	18362358
hsa-mir-16-5p	MIMAT0000069	AP3D1	8943	Sequencing	20371350
hsa-mir-16-5p	MIMAT0000069	BTRC	8945	CLASH//HITS-CLIP	23622248|22473208
hsa-mir-16-5p	MIMAT0000069	ATP6V0E1	8992	CLASH	23622248
hsa-mir-16-5p	MIMAT0000069	PGLYRP1	8993	CLASH	23622248
hsa-mir-16-5p	MIMAT0000069	SOCS3	9021	qRT-PCR//Western blot	25888955
hsa-mir-16-5p	MIMAT0000069	BAZ1B	9031	CLASH	23622248
hsa-mir-16-5p	MIMAT0000069	BTAF1	9044	CLASH	23622248
hsa-mir-16-5p	MIMAT0000069	RPL14	9045	HITS-CLIP//PAR-CLIP//Proteomics	18668040|21572407|23824327
hsa-mir-16-5p	MIMAT0000069	GPRC5A	9052	HITS-CLIP//PAR-CLIP	23824327|23313552|26701625
hsa-mir-16-5p	MIMAT0000069	MAP7	9053	Luciferase reporter assay//Microarray//qRT-PCR//Western blot	21199864|23941513
hsa-mir-16-5p	MIMAT0000069	CLDN2	9075	Western blot	28082316
hsa-mir-16-5p	MIMAT0000069	SART1	9092	CLASH	23622248
hsa-mir-16-5p	MIMAT0000069	USP8	9101	CLASH	23622248
hsa-mir-16-5p	MIMAT0000069	MTMR4	9110	HITS-CLIP	22473208
hsa-mir-16-5p	MIMAT0000069	LATS1	9113	Sequencing	20371350
hsa-mir-16-5p	MIMAT0000069	SLC16A3	9123	Proteomics//pSILAC	18668040
hsa-mir-16-5p	MIMAT0000069	CCNE2	9134	PAR-CLIP//Sequencing	20371350|23446348|21572407
hsa-mir-16-5p	MIMAT0000069	RRP9	9136	Proteomics	18668040
hsa-mir-16-5p	MIMAT0000069	NEMF	9147	Proteomics	18668040
hsa-mir-16-5p	MIMAT0000069	DDX21	9188	Proteomics	18668040
hsa-mir-16-5p	MIMAT0000069	LRRFIP2	9209	PAR-CLIP	21572407|20371350
hsa-mir-16-5p	MIMAT0000069	AURKB	9212	Microarray//Proteomics//qRT-PCR	19738602|18668040
hsa-mir-16-5p	MIMAT0000069	CCPG1	9236	Proteomics	18668040
hsa-mir-16-5p	MIMAT0000069	TBRG4	9238	Proteomics	18668040
hsa-mir-16-5p	MIMAT0000069	AIMP1	9255	Proteomics	18668040
hsa-mir-16-5p	MIMAT0000069	MAPKAPK2	9261	HITS-CLIP	22473208
hsa-mir-16-5p	MIMAT0000069	GPR55	9290	CLASH	23622248
hsa-mir-16-5p	MIMAT0000069	GTF3C4	9329	Proteomics	18668040
hsa-mir-16-5p	MIMAT0000069	GTF3C3	9330	Proteomics	18668040
hsa-mir-16-5p	MIMAT0000069	GLP2R	9340	HITS-CLIP	23706177
hsa-mir-16-5p	MIMAT0000069	EFTUD2	9343	PAR-CLIP	23592263
hsa-mir-16-5p	MIMAT0000069	TXNL1	9352	CLASH	23622248
hsa-mir-16-5p	MIMAT0000069	UBE4A	9354	HITS-CLIP//Proteomics//pSILAC	18668040|22473208
hsa-mir-16-5p	MIMAT0000069	PPIG	9360	PAR-CLIP	23446348|21572407|20371350
hsa-mir-16-5p	MIMAT0000069	LONP1	9361	CLASH	23622248
hsa-mir-16-5p	MIMAT0000069	KIF3B	9371	HITS-CLIP	22473208
hsa-mir-16-5p	MIMAT0000069	TM9SF2	9375	HITS-CLIP	22473208
hsa-mir-16-5p	MIMAT0000069	NRXN1	9378	CLASH	23622248
hsa-mir-16-5p	MIMAT0000069	ZRANB2	9406	Proteomics	18668040
hsa-mir-16-5p	MIMAT0000069	ONECUT2	9480	Sequencing	20371350
hsa-mir-16-5p	MIMAT0000069	KIF23	9493	HITS-CLIP//PAR-CLIP//Proteomics	18668040|22473208|23446348|21572407|20371350
hsa-mir-16-5p	MIMAT0000069	RPH3AL	9501	CLASH	23622248
hsa-mir-16-5p	MIMAT0000069	LITAF	9516	HITS-CLIP	22473208
hsa-mir-16-5p	MIMAT0000069	TBPL1	9519	HITS-CLIP//PAR-CLIP	22473208|21572407
hsa-mir-16-5p	MIMAT0000069	MPDU1	9526	Proteomics	18668040
hsa-mir-16-5p	MIMAT0000069	GOSR1	9527	PAR-CLIP	21572407
hsa-mir-16-5p	MIMAT0000069	BAG4	9530	PAR-CLIP	20371350
hsa-mir-16-5p	MIMAT0000069	POLR1C	9533	Proteomics	18668040
hsa-mir-16-5p	MIMAT0000069	GTPBP1	9567	Sequencing	20371350
hsa-mir-16-5p	MIMAT0000069	IER2	9592	HITS-CLIP//PAR-CLIP	22473208|26701625
hsa-mir-16-5p	MIMAT0000069	NCOR2	9612	HITS-CLIP//Luciferase reporter assay	22292036|22473208
hsa-mir-16-5p	MIMAT0000069	TRAF4	9618	CLASH	23622248
hsa-mir-16-5p	MIMAT0000069	NUP155	9631	CLASH	23622248
hsa-mir-16-5p	MIMAT0000069	SOCS5	9655	CLASH//PAR-CLIP	23622248|23592263
hsa-mir-16-5p	MIMAT0000069	EIF5B	9669	Proteomics	18668040
hsa-mir-16-5p	MIMAT0000069	N4BP1	9683	HITS-CLIP//PAR-CLIP//Sequencing	20371350|22473208
hsa-mir-16-5p	MIMAT0000069	BZW1	9689	PAR-CLIP//Proteomics	18668040|23592263|24398324|23446348|22012620|21572407|20371350
hsa-mir-16-5p	MIMAT0000069	UBE3C	9690	HITS-CLIP	22473208
hsa-mir-16-5p	MIMAT0000069	PUM1	9698	Proteomics	18668040
hsa-mir-16-5p	MIMAT0000069	RUBCN	9711	PAR-CLIP	23592263|26701625
hsa-mir-16-5p	MIMAT0000069	ARHGAP32	9743	HITS-CLIP	19536157
hsa-mir-16-5p	MIMAT0000069	RASSF2	9770	PAR-CLIP	23708386
hsa-mir-16-5p	MIMAT0000069	RIMS3	9783	PAR-CLIP//Sequencing	20371350|23446348|21572407
hsa-mir-16-5p	MIMAT0000069	DHX38	9785	CLASH	23622248
hsa-mir-16-5p	MIMAT0000069	BMS1	9790	Proteomics	18668040
hsa-mir-16-5p	MIMAT0000069	CKAP5	9793	Proteomics	18668040
hsa-mir-16-5p	MIMAT0000069	PHYHIP	9796	PAR-CLIP	23592263
hsa-mir-16-5p	MIMAT0000069	TSC22D2	9819	PAR-CLIP	23592263
hsa-mir-16-5p	MIMAT0000069	ARMCX2	9823	CLASH	23622248
hsa-mir-16-5p	MIMAT0000069	SPATA2	9825	Sequencing	20371350
hsa-mir-16-5p	MIMAT0000069	ZEB2	9839	TRAP	24510096
hsa-mir-16-5p	MIMAT0000069	EPM2AIP1	9852	PAR-CLIP	21572407|27292025
hsa-mir-16-5p	MIMAT0000069	LRIG2	9860	PAR-CLIP	24398324
hsa-mir-16-5p	MIMAT0000069	MED24	9862	CLASH	23622248
hsa-mir-16-5p	MIMAT0000069	TLK1	9874	CLASH//HITS-CLIP//PAR-CLIP//Sequencing	20371350|23622248|22473208
hsa-mir-16-5p	MIMAT0000069	ZC3H11A	9877	Proteomics	18668040
hsa-mir-16-5p	MIMAT0000069	TOX4	9878	Sequencing	20371350
hsa-mir-16-5p	MIMAT0000069	TELO2	9894	Proteomics	18668040
hsa-mir-16-5p	MIMAT0000069	TECPR2	9895	HITS-CLIP	22473208
hsa-mir-16-5p	MIMAT0000069	MRC2	9902	CLASH	23622248
hsa-mir-16-5p	MIMAT0000069	AP5Z1	9907	PAR-CLIP	21572407|20371350
hsa-mir-16-5p	MIMAT0000069	G3BP2	9908	Proteomics	18668040
hsa-mir-16-5p	MIMAT0000069	NCAPD2	9918	Proteomics	18668040
hsa-mir-16-5p	MIMAT0000069	ZBTB5	9925	HITS-CLIP	22473208
hsa-mir-16-5p	MIMAT0000069	MFN2	9927	Proteomics	18668040
hsa-mir-16-5p	MIMAT0000069	KIF14	9928	Proteomics	18668040
hsa-mir-16-5p	MIMAT0000069	HELZ	9931	Sequencing	20371350
hsa-mir-16-5p	MIMAT0000069	GOLGA5	9950	Microarray	18362358
hsa-mir-16-5p	MIMAT0000069	USP15	9958	PAR-CLIP//Sequencing	20371350
hsa-mir-16-5p	MIMAT0000069	USP3	9960	HITS-CLIP	22473208
hsa-mir-16-5p	MIMAT0000069	THRAP3	9967	PAR-CLIP	20371350
hsa-mir-16-5p	MIMAT0000069	MED12	9968	CLASH	23622248
hsa-mir-16-5p	MIMAT0000069	MED13	9969	CLASH//Sequencing	20371350|23622248
hsa-mir-16-5p	MIMAT0000069	HNRNPDL	9987	PAR-CLIP//Proteomics	18668040|23446348|21572407|20371350
hsa-mir-16-5p	MIMAT0000069	DMTF1	9988	HITS-CLIP//PAR-CLIP//Sequencing	20371350|22473208|21572407
hsa-mir-16-5p	MIMAT0000069	AKT3	10000	Luciferase reporter assay//PAR-CLIP	23233752|23592263|21572407
hsa-mir-16-5p	MIMAT0000069	ACOT8	10005	Proteomics	18668040
hsa-mir-16-5p	MIMAT0000069	ZBTB33	10009	HITS-CLIP	22473208
hsa-mir-16-5p	MIMAT0000069	PDCD6IP	10015	Microarray	18362358
hsa-mir-16-5p	MIMAT0000069	ABCF2	10061	Proteomics//pSILAC	18668040
hsa-mir-16-5p	MIMAT0000069	SCAMP3	10067	Proteomics	18668040
hsa-mir-16-5p	MIMAT0000069	ACTR2	10097	HITS-CLIP//PAR-CLIP	22473208|21572407
hsa-mir-16-5p	MIMAT0000069	TSPAN3	10099	CLASH//Proteomics	18668040|23622248
hsa-mir-16-5p	MIMAT0000069	PPIF	10105	Proteomics//pSILAC	18668040
hsa-mir-16-5p	MIMAT0000069	ACTR1A	10121	proteomics analysis	18362358
hsa-mir-16-5p	MIMAT0000069	LRPPRC	10128	HITS-CLIP//Proteomics	18668040|22473208
hsa-mir-16-5p	MIMAT0000069	PDIA6	10130	HITS-CLIP//PAR-CLIP//Proteomics	18668040|20371350|23313552
hsa-mir-16-5p	MIMAT0000069	TRAP1	10131	CLASH//Proteomics	18668040|23622248
hsa-mir-16-5p	MIMAT0000069	NAMPT	10135	Proteomics	18668040
hsa-mir-16-5p	MIMAT0000069	RCL1	10171	CLASH//Proteomics	18668040|23622248
hsa-mir-16-5p	MIMAT0000069	RBM6	10180	Proteomics	18668040
hsa-mir-16-5p	MIMAT0000069	ALG3	10195	Microarray//Proteomics//pSILAC	18668040|21199864
hsa-mir-16-5p	MIMAT0000069	PSME3	10197	CLASH//Proteomics	18668040|23622248
hsa-mir-16-5p	MIMAT0000069	EIF1	10209	Proteomics	18668040
hsa-mir-16-5p	MIMAT0000069	CTDSPL	10217	PAR-CLIP	21572407|20371350
hsa-mir-16-5p	MIMAT0000069	DCAF7	10238	Proteomics	18668040
hsa-mir-16-5p	MIMAT0000069	MRPS31	10240	Proteomics	18668040
hsa-mir-16-5p	MIMAT0000069	RIDA	10247	Microarray	18362358
hsa-mir-16-5p	MIMAT0000069	ABCC4	10257	Proteomics	18668040
hsa-mir-16-5p	MIMAT0000069	BCAS2	10286	Proteomics	18668040
hsa-mir-16-5p	MIMAT0000069	DNAJA2	10294	Proteomics	18668040
hsa-mir-16-5p	MIMAT0000069	2022-03-06	10299	CLASH	23622248
hsa-mir-16-5p	MIMAT0000069	ZNF267	10308	PAR-CLIP	21572407
hsa-mir-16-5p	MIMAT0000069	DSCR3	10311	HITS-CLIP	22473208
hsa-mir-16-5p	MIMAT0000069	LANCL1	10314	PAR-CLIP	20371350
hsa-mir-16-5p	MIMAT0000069	TUBB3	10381	Proteomics	18668040
hsa-mir-16-5p	MIMAT0000069	TUBB4B	10383	Proteomics	18668040
hsa-mir-16-5p	MIMAT0000069	BTN3A3	10384	PAR-CLIP	21572407
hsa-mir-16-5p	MIMAT0000069	DLC1	10395	Sequencing	20371350
hsa-mir-16-5p	MIMAT0000069	YAP1	10413	Flow//Luciferase reporter assay//qRT-PCR//Western blot	25743273
hsa-mir-16-5p	MIMAT0000069	CDIPT	10423	Proteomics	18668040
hsa-mir-16-5p	MIMAT0000069	SEC24B	10427	CLASH	23622248
hsa-mir-16-5p	MIMAT0000069	TIMM17A	10440	Proteomics	18668040
hsa-mir-16-5p	MIMAT0000069	MERTK	10461	Proteomics	18668040
hsa-mir-16-5p	MIMAT0000069	SLC9A6	10479	HITS-CLIP//Sequencing	20371350|22473208
hsa-mir-16-5p	MIMAT0000069	EIF3M	10480	Proteomics	18668040
hsa-mir-16-5p	MIMAT0000069	VTI1B	10490	Microarray//Proteomics//pSILAC	18668040|21199864
hsa-mir-16-5p	MIMAT0000069	CARM1	10498	PAR-CLIP	27292025
hsa-mir-16-5p	MIMAT0000069	CIB1	10519	Proteomics	18668040
hsa-mir-16-5p	MIMAT0000069	CHERP	10523	CLASH	23622248
hsa-mir-16-5p	MIMAT0000069	HYOU1	10525	HITS-CLIP	22473208
hsa-mir-16-5p	MIMAT0000069	IPO7	10527	Proteomics	18668040
hsa-mir-16-5p	MIMAT0000069	SSSCA1	10534	Proteomics	18668040
hsa-mir-16-5p	MIMAT0000069	LAMTOR5	10542	Proteomics//pSILAC	18668040
hsa-mir-16-5p	MIMAT0000069	SPTLC1	10558	HITS-CLIP//Proteomics//pSILAC	18668040|22473208
hsa-mir-16-5p	MIMAT0000069	SLC35A1	10559	Microarray	18362358
hsa-mir-16-5p	MIMAT0000069	PRPF8	10594	CLASH	23622248
hsa-mir-16-5p	MIMAT0000069	TBL3	10607	Proteomics	18668040
[truncated: 94,935 more rows]

## Sheet: UPR_PregGene
mirnet	mir_id	mir_acc	symbol	embl	entrez	experiment	pmid	mirtarbase	tarbase	mirecords
mirnet-hsa-61412	hsa-mir-375	MIMAT0000728	JAK2	ENSG00000096968	3717	Immunohistochemistry//Luciferase reporter assay//qRT-PCR//Reporter assay//Western blot	20548334|15806104|24718681|25055044|28186962|28006751	1	1	1
mirnet-hsa-61481	hsa-mir-375	MIMAT0000728	YWHAZ	ENSG00000164924	7534	Immunohistochemistry//Microarray//qRT-PCR//Reporter assay//Western blot	20215506|23422756	1	1	1
mirnet-hsa-61554	hsa-mir-375	MIMAT0000728	YAP1	ENSG00000137693	10413	Flow//Immunohistochemistry//Luciferase reporter assay//Microarray//qRT-PCR//Western blot	21856745|20215506|24892549|27832783	1	1	1
mirnet-hsa-68945	hsa-mir-133b	MIMAT0000770	PITX3	ENSG00000107859	5309	FACS//Luciferase reporter assay	17761882	1	0	1
mirnet-hsa-68979	hsa-mir-133b	MIMAT0000770	PTBP2	ENSG00000117569	58155	Reporter assay	17210790	1	1	1
mirnet-hsa-775673	hsa-mir-15a	MIMAT0000068	DMTF1	ENSG00000135164	9988	other	15131085	0	0	1
mirnet-hsa-775674	hsa-mir-15a	MIMAT0000068	BCL2	ENSG00000171791	596	Western blot	16166262	0	0	1
mirnet-hsa-775675	hsa-mir-15a	MIMAT0000068	VEGFA	ENSG00000112715	7422	ELISA	18320040	0	0	1
mirnet-hsa-775676	hsa-mir-15a	MIMAT0000068	PDCD4	ENSG00000150593	27250	other	18362358	0	0	1
mirnet-hsa-775677	hsa-mir-15a	MIMAT0000068	RAB21	ENSG00000080371	23011	other	18362358	0	0	1
mirnet-hsa-775678	hsa-mir-15a	MIMAT0000068	CADM1	ENSG00000182985	23705	other	18362358	0	0	1
mirnet-hsa-775679	hsa-mir-15a	MIMAT0000068	SKAP2	ENSG00000005020	8935	other	18362358	0	0	1
mirnet-hsa-775680	hsa-mir-15a	MIMAT0000068	BCL2	ENSG00000171791	596	other	18362358	0	0	1
mirnet-hsa-775681	hsa-mir-15a	MIMAT0000068	WT1	ENSG00000184937	7490	phenotypic analysis of target gene	18362358	0	0	1
mirnet-hsa-775682	hsa-mir-15a	MIMAT0000068	ACTR1A	ENSG00000138107	10121	proteomics analysis	18362358	0	0	1
mirnet-hsa-775683	hsa-mir-15a	MIMAT0000068	ASXL2	ENSG00000143970	55252	other	18362358	0	0	1
mirnet-hsa-775684	hsa-mir-15a	MIMAT0000068	C10orf104			other	18362358	0	0	1
mirnet-hsa-775685	hsa-mir-15a	MIMAT0000068	C14orf109			other	18362358	0	0	1
mirnet-hsa-775686	hsa-mir-15a	MIMAT0000068	CARD8	ENSG00000105483	22900	other	18362358	0	0	1
mirnet-hsa-775687	hsa-mir-15a	MIMAT0000068	CDC14B	ENSG00000081377	8555	other	18362358	0	0	1
mirnet-hsa-775688	hsa-mir-15a	MIMAT0000068	CENPJ	ENSG00000151849	55835	other	18362358	0	0	1
mirnet-hsa-775689	hsa-mir-15a	MIMAT0000068	CEP63	ENSG00000182923	80254	other	18362358	0	0	1
mirnet-hsa-775690	hsa-mir-15a	MIMAT0000068	CREBL2	ENSG00000111269	1389	other	18362358	0	0	1
mirnet-hsa-775691	hsa-mir-15a	MIMAT0000068	ECHDC1	ENSG00000093144	55862	other	18362358	0	0	1
mirnet-hsa-775692	hsa-mir-15a	MIMAT0000068	CCDC76			other	18362358	0	0	1
mirnet-hsa-775693	hsa-mir-15a	MIMAT0000068	NPAL2			other	18362358	0	0	1
mirnet-hsa-775694	hsa-mir-15a	MIMAT0000068	C4orf27			other	18362358	0	0	1
mirnet-hsa-775695	hsa-mir-15a	MIMAT0000068	C2orf43			other	18362358	0	0	1
mirnet-hsa-775696	hsa-mir-15a	MIMAT0000068	CCDC111			other	18362358	0	0	1
mirnet-hsa-775697	hsa-mir-15a	MIMAT0000068	GOLGA5	ENSG00000066455	9950	other	18362358	0	0	1
mirnet-hsa-775698	hsa-mir-15a	MIMAT0000068	GOLPH3L	ENSG00000143457	55204	other	18362358	0	0	1
mirnet-hsa-775699	hsa-mir-15a	MIMAT0000068	GTF2H1	ENSG00000110768	2965	other	18362358	0	0	1
mirnet-hsa-775700	hsa-mir-15a	MIMAT0000068	GTF2H1	ENSG00000288114	2965	other	18362358	0	0	1
mirnet-hsa-775701	hsa-mir-15a	MIMAT0000068	H3F3B			other	18362358	0	0	1
mirnet-hsa-775702	hsa-mir-15a	MIMAT0000068	HACE1	ENSG00000085382	57531	other	18362358	0	0	1
mirnet-hsa-775703	hsa-mir-15a	MIMAT0000068	HDHD2	ENSG00000167220	84064	other	18362358	0	0	1
mirnet-hsa-775704	hsa-mir-15a	MIMAT0000068	HERC6	ENSG00000138642	55008	other	18362358	0	0	1
mirnet-hsa-775705	hsa-mir-15a	MIMAT0000068	C17orf80	ENSG00000141219	55028	other	18362358	0	0	1
mirnet-hsa-775706	hsa-mir-15a	MIMAT0000068	HRSP12			other	18362358	0	0	1
mirnet-hsa-775707	hsa-mir-15a	MIMAT0000068	HSDL2	ENSG00000119471	84263	other	18362358	0	0	1
mirnet-hsa-775708	hsa-mir-15a	MIMAT0000068	HSPA1A	ENSG00000204389	3303	other	18362358	0	0	1
mirnet-hsa-775709	hsa-mir-15a	MIMAT0000068	HSPA1A	ENSG00000237724	3303	other	18362358	0	0	1
mirnet-hsa-775710	hsa-mir-15a	MIMAT0000068	HSPA1A	ENSG00000235941	3303	other	18362358	0	0	1
mirnet-hsa-775711	hsa-mir-15a	MIMAT0000068	HSPA1A	ENSG00000215328	3303	other	18362358	0	0	1
mirnet-hsa-775712	hsa-mir-15a	MIMAT0000068	HSPA1A	ENSG00000234475	3303	other	18362358	0	0	1
mirnet-hsa-775713	hsa-mir-15a	MIMAT0000068	JUN	ENSG00000177606	3725	other	18362358	0	0	1
mirnet-hsa-775714	hsa-mir-15a	MIMAT0000068	PWWP2A	ENSG00000170234	114825	other	18362358	0	0	1
mirnet-hsa-775715	hsa-mir-15a	MIMAT0000068	FAM122C	ENSG00000156500	159091	other	18362358	0	0	1
mirnet-hsa-775716	hsa-mir-15a	MIMAT0000068	LOC339804			other	18362358	0	0	1
mirnet-hsa-775717	hsa-mir-15a	MIMAT0000068	FAM69A			other	18362358	0	0	1
mirnet-hsa-775718	hsa-mir-15a	MIMAT0000068	MCL1	ENSG00000143384	4170	other	18362358	0	0	1
mirnet-hsa-775719	hsa-mir-15a	MIMAT0000068	MSH2	ENSG00000095002	4436	other	18362358	0	0	1
mirnet-hsa-775720	hsa-mir-15a	MIMAT0000068	NT5DC1	ENSG00000178425	221294	other	18362358	0	0	1
mirnet-hsa-775721	hsa-mir-15a	MIMAT0000068	OMA1	ENSG00000162600	115209	other	18362358	0	0	1
mirnet-hsa-775722	hsa-mir-15a	MIMAT0000068	OSGEPL1	ENSG00000128694	64172	other	18362358	0	0	1
mirnet-hsa-775723	hsa-mir-15a	MIMAT0000068	PDCD6IP	ENSG00000170248	10015	other	18362358	0	0	1
mirnet-hsa-775724	hsa-mir-15a	MIMAT0000068	PHKB	ENSG00000102893	5257	other	18362358	0	0	1
mirnet-hsa-775725	hsa-mir-15a	MIMAT0000068	PMS1	ENSG00000064933	5378	other	18362358	0	0	1
mirnet-hsa-775726	hsa-mir-15a	MIMAT0000068	PNN	ENSG00000100941	5411	other	18362358	0	0	1
mirnet-hsa-775727	hsa-mir-15a	MIMAT0000068	PRIM1	ENSG00000198056	5557	other	18362358	0	0	1
mirnet-hsa-775728	hsa-mir-15a	MIMAT0000068	RAD51C	ENSG00000108384	5889	other	18362358	0	0	1
mirnet-hsa-775729	hsa-mir-15a	MIMAT0000068	RHOT1	ENSG00000126858	55288	other	18362358	0	0	1
mirnet-hsa-775730	hsa-mir-15a	MIMAT0000068	RNASEL	ENSG00000135828	6041	other	18362358	0	0	1
mirnet-hsa-775731	hsa-mir-15a	MIMAT0000068	SLC35A1	ENSG00000164414	10559	other	18362358	0	0	1
mirnet-hsa-775732	hsa-mir-15a	MIMAT0000068	SLC35B3	ENSG00000124786	51000	other	18362358	0	0	1
mirnet-hsa-775733	hsa-mir-15a	MIMAT0000068	TIA1	ENSG00000116001	7072	other	18362358	0	0	1
mirnet-hsa-775734	hsa-mir-15a	MIMAT0000068	HSP90B1	ENSG00000166598	7184	other	18362358	0	0	1
mirnet-hsa-775735	hsa-mir-15a	MIMAT0000068	UGDH	ENSG00000109814	7358	other	18362358	0	0	1
mirnet-hsa-775736	hsa-mir-15a	MIMAT0000068	UGP2	ENSG00000169764	7360	other	18362358	0	0	1
mirnet-hsa-775737	hsa-mir-15a	MIMAT0000068	VPS45	ENSG00000136631	11311	other	18362358	0	0	1
mirnet-hsa-775738	hsa-mir-15a	MIMAT0000068	WIPF1	ENSG00000115935	7456	other	18362358	0	0	1
mirnet-hsa-775739	hsa-mir-15a	MIMAT0000068	ZNF559	ENSG00000188321	84527	other	18362358	0	0	1
mirnet-hsa-775740	hsa-mir-15a	MIMAT0000068	BCL2	ENSG00000171791	596	phenotypic analysis of target gene	18362358	0	0	1
mirnet-hsa-775741	hsa-mir-15a	MIMAT0000068	RAB9B	ENSG00000123570	51209	phenotypic analysis of target gene	18362358	0	0	1
mirnet-hsa-775742	hsa-mir-15a	MIMAT0000068	TPI1	ENSG00000111669	7167	phenotypic analysis of target gene	18362358	0	0	1
mirnet-hsa-775743	hsa-mir-15a	MIMAT0000068	MYB	ENSG00000118513	4602	Western blot	18818396	0	0	1
mirnet-hsa-775744	hsa-mir-15a	MIMAT0000068	BMI1	ENSG00000168283	648	Western blot	19903841	0	0	1
mirnet-hsa-775745	hsa-mir-15a	MIMAT0000068	CCND1	ENSG00000110092	595	Western blot	19823025	0	0	1
mirnet-hsa-775746	hsa-mir-16	MIMAT0000069	TPPP3	ENSG00000159713	51673	other	15131085	0	0	1
mirnet-hsa-775747	hsa-mir-16	MIMAT0000069	BCL2	ENSG00000171791	596	Western blot	16166262	0	0	1
mirnet-hsa-775748	hsa-mir-16	MIMAT0000069	VEGFA	ENSG00000112715	7422	ELISA	18320040	0	0	1
mirnet-hsa-775749	hsa-mir-16	MIMAT0000069	BCL2	ENSG00000171791	596	other	17877811	0	0	1
mirnet-hsa-775750	hsa-mir-16	MIMAT0000069	BCL2	ENSG00000171791	596	Western blot	18449891	0	0	1
mirnet-hsa-775751	hsa-mir-16	MIMAT0000069	PDCD4	ENSG00000150593	27250	other	18362358	0	0	1
mirnet-hsa-775752	hsa-mir-16	MIMAT0000069	RAB21	ENSG00000080371	23011	other	18362358	0	0	1
mirnet-hsa-775753	hsa-mir-16	MIMAT0000069	CADM1	ENSG00000182985	23705	other	18362358	0	0	1
mirnet-hsa-775754	hsa-mir-16	MIMAT0000069	SKAP2	ENSG00000005020	8935	other	18362358	0	0	1
mirnet-hsa-775755	hsa-mir-16	MIMAT0000069	BCL2	ENSG00000171791	596	other	18362358	0	0	1
mirnet-hsa-775756	hsa-mir-16	MIMAT0000069	WT1	ENSG00000184937	7490	phenotypic analysis of target gene	18362358	0	0	1
mirnet-hsa-775757	hsa-mir-16	MIMAT0000069	BCL2	ENSG00000171791	596	proteomics analysis	18362358	0	0	1
mirnet-hsa-775758	hsa-mir-16	MIMAT0000069	RAB9B	ENSG00000123570	51209	proteomics analysis	18362358	0	0	1
mirnet-hsa-775759	hsa-mir-16	MIMAT0000069	ACTR1A	ENSG00000138107	10121	proteomics analysis	18362358	0	0	1
mirnet-hsa-775760	hsa-mir-16	MIMAT0000069	TPI1	ENSG00000111669	7167	proteomics analysis	18362358	0	0	1
mirnet-hsa-775761	hsa-mir-16	MIMAT0000069	CFL2	ENSG00000165410	1073	proteomics analysis	18362358	0	0	1
mirnet-hsa-775762	hsa-mir-16	MIMAT0000069	H3F3B			other	18362358	0	0	1
mirnet-hsa-775763	hsa-mir-16	MIMAT0000069	MCL1	ENSG00000143384	4170	other	18362358	0	0	1
mirnet-hsa-775764	hsa-mir-16	MIMAT0000069	ASXL2	ENSG00000143970	55252	other	18362358	0	0	1
mirnet-hsa-775765	hsa-mir-16	MIMAT0000069	C10orf104			other	18362358	0	0	1
mirnet-hsa-775766	hsa-mir-16	MIMAT0000069	C14orf109			other	18362358	0	0	1
mirnet-hsa-775767	hsa-mir-16	MIMAT0000069	CARD8	ENSG00000105483	22900	other	18362358	0	0	1
mirnet-hsa-775768	hsa-mir-16	MIMAT0000069	CDC14B	ENSG00000081377	8555	other	18362358	0	0	1
mirnet-hsa-775769	hsa-mir-16	MIMAT0000069	CENPJ	ENSG00000151849	55835	other	18362358	0	0	1
mirnet-hsa-775770	hsa-mir-16	MIMAT0000069	CEP63	ENSG00000182923	80254	other	18362358	0	0	1
mirnet-hsa-775771	hsa-mir-16	MIMAT0000069	CREBL2	ENSG00000111269	1389	other	18362358	0	0	1
mirnet-hsa-775772	hsa-mir-16	MIMAT0000069	ECHDC1	ENSG00000093144	55862	other	18362358	0	0	1
mirnet-hsa-775773	hsa-mir-16	MIMAT0000069	CCDC76			other	18362358	0	0	1
mirnet-hsa-775774	hsa-mir-16	MIMAT0000069	NPAL2			other	18362358	0	0	1
mirnet-hsa-775775	hsa-mir-16	MIMAT0000069	C4orf27			other	18362358	0	0	1
mirnet-hsa-775776	hsa-mir-16	MIMAT0000069	C2orf43			other	18362358	0	0	1
mirnet-hsa-775777	hsa-mir-16	MIMAT0000069	CCDC111			other	18362358	0	0	1
mirnet-hsa-775778	hsa-mir-16	MIMAT0000069	GOLGA5	ENSG00000066455	9950	other	18362358	0	0	1
mirnet-hsa-775779	hsa-mir-16	MIMAT0000069	GOLPH3L	ENSG00000143457	55204	other	18362358	0	0	1
mirnet-hsa-775780	hsa-mir-16	MIMAT0000069	GTF2H1	ENSG00000110768	2965	other	18362358	0	0	1
mirnet-hsa-775781	hsa-mir-16	MIMAT0000069	GTF2H1	ENSG00000288114	2965	other	18362358	0	0	1
mirnet-hsa-775782	hsa-mir-16	MIMAT0000069	HACE1	ENSG00000085382	57531	other	18362358	0	0	1
mirnet-hsa-775783	hsa-mir-16	MIMAT0000069	HDHD2	ENSG00000167220	84064	other	18362358	0	0	1
mirnet-hsa-775784	hsa-mir-16	MIMAT0000069	HERC6	ENSG00000138642	55008	other	18362358	0	0	1
mirnet-hsa-775785	hsa-mir-16	MIMAT0000069	C17orf80	ENSG00000141219	55028	other	18362358	0	0	1
mirnet-hsa-775786	hsa-mir-16	MIMAT0000069	HRSP12			other	18362358	0	0	1
mirnet-hsa-775787	hsa-mir-16	MIMAT0000069	HSDL2	ENSG00000119471	84263	other	18362358	0	0	1
mirnet-hsa-775788	hsa-mir-16	MIMAT0000069	HSPA1A	ENSG00000204389	3303	other	18362358	0	0	1
mirnet-hsa-775789	hsa-mir-16	MIMAT0000069	HSPA1A	ENSG00000237724	3303	other	18362358	0	0	1
mirnet-hsa-775790	hsa-mir-16	MIMAT0000069	HSPA1A	ENSG00000235941	3303	other	18362358	0	0	1
mirnet-hsa-775791	hsa-mir-16	MIMAT0000069	HSPA1A	ENSG00000215328	3303	other	18362358	0	0	1
mirnet-hsa-775792	hsa-mir-16	MIMAT0000069	HSPA1A	ENSG00000234475	3303	other	18362358	0	0	1
mirnet-hsa-775793	hsa-mir-16	MIMAT0000069	JUN	ENSG00000177606	3725	other	18362358	0	0	1
mirnet-hsa-775794	hsa-mir-16	MIMAT0000069	PWWP2A	ENSG00000170234	114825	other	18362358	0	0	1
mirnet-hsa-775795	hsa-mir-16	MIMAT0000069	FAM122C	ENSG00000156500	159091	other	18362358	0	0	1
mirnet-hsa-775796	hsa-mir-16	MIMAT0000069	LOC339804			other	18362358	0	0	1
mirnet-hsa-775797	hsa-mir-16	MIMAT0000069	FAM69A			other	18362358	0	0	1
mirnet-hsa-775798	hsa-mir-16	MIMAT0000069	MSH2	ENSG00000095002	4436	other	18362358	0	0	1
mirnet-hsa-775799	hsa-mir-16	MIMAT0000069	NT5DC1	ENSG00000178425	221294	other	18362358	0	0	1
mirnet-hsa-775800	hsa-mir-16	MIMAT0000069	OMA1	ENSG00000162600	115209	other	18362358	0	0	1
mirnet-hsa-775801	hsa-mir-16	MIMAT0000069	OSGEPL1	ENSG00000128694	64172	other	18362358	0	0	1
mirnet-hsa-775802	hsa-mir-16	MIMAT0000069	PDCD6IP	ENSG00000170248	10015	other	18362358	0	0	1
mirnet-hsa-775803	hsa-mir-16	MIMAT0000069	PHKB	ENSG00000102893	5257	other	18362358	0	0	1
mirnet-hsa-775804	hsa-mir-16	MIMAT0000069	PMS1	ENSG00000064933	5378	other	18362358	0	0	1
mirnet-hsa-775805	hsa-mir-16	MIMAT0000069	PNN	ENSG00000100941	5411	other	18362358	0	0	1
mirnet-hsa-775806	hsa-mir-16	MIMAT0000069	PRIM1	ENSG00000198056	5557	other	18362358	0	0	1
mirnet-hsa-775807	hsa-mir-16	MIMAT0000069	RAD51C	ENSG00000108384	5889	other	18362358	0	0	1
mirnet-hsa-775808	hsa-mir-16	MIMAT0000069	RHOT1	ENSG00000126858	55288	other	18362358	0	0	1
mirnet-hsa-775809	hsa-mir-16	MIMAT0000069	RNASEL	ENSG00000135828	6041	other	18362358	0	0	1
mirnet-hsa-775810	hsa-mir-16	MIMAT0000069	SLC35A1	ENSG00000164414	10559	other	18362358	0	0	1
mirnet-hsa-775811	hsa-mir-16	MIMAT0000069	SLC35B3	ENSG00000124786	51000	other	18362358	0	0	1
mirnet-hsa-775812	hsa-mir-16	MIMAT0000069	TIA1	ENSG00000116001	7072	other	18362358	0	0	1
mirnet-hsa-775813	hsa-mir-16	MIMAT0000069	HSP90B1	ENSG00000166598	7184	other	18362358	0	0	1
mirnet-hsa-775814	hsa-mir-16	MIMAT0000069	UGDH	ENSG00000109814	7358	other	18362358	0	0	1
mirnet-hsa-775815	hsa-mir-16	MIMAT0000069	UGP2	ENSG00000169764	7360	other	18362358	0	0	1
mirnet-hsa-775816	hsa-mir-16	MIMAT0000069	VPS45	ENSG00000136631	11311	other	18362358	0	0	1
mirnet-hsa-775817	hsa-mir-16	MIMAT0000069	WIPF1	ENSG00000115935	7456	other	18362358	0	0	1
mirnet-hsa-775818	hsa-mir-16	MIMAT0000069	ZNF559	ENSG00000188321	84527	other	18362358	0	0	1
mirnet-hsa-775819	hsa-mir-16	MIMAT0000069	CRHBP	ENSG00000145708	1393	phenotypic analysis of target gene	18362358	0	0	1
mirnet-hsa-775820	hsa-mir-16	MIMAT0000069	CSHL1	ENSG00000204414	1444	phenotypic analysis of target gene	18362358	0	0	1
mirnet-hsa-775821	hsa-mir-16	MIMAT0000069	CDK6	ENSG00000105810	1021	Western blot	18701644	0	0	1
mirnet-hsa-775822	hsa-mir-16	MIMAT0000069	CCNE1	ENSG00000105173	898	Western blot	18701644	0	0	1
mirnet-hsa-775823	hsa-mir-16	MIMAT0000069	CCND3	ENSG00000112576	896	Western blot	18701644	0	0	1
mirnet-hsa-775824	hsa-mir-16	MIMAT0000069	CCND1	ENSG00000110092	595	Western blot	18701644	0	0	1
mirnet-hsa-775825	hsa-mir-16	MIMAT0000069	HMGA1	ENSG00000137309	3159	other	19250063	0	0	1
mirnet-hsa-775826	hsa-mir-16	MIMAT0000069	CAPRIN1	ENSG00000135387	4076	other	19250063	0	0	1
mirnet-hsa-775827	hsa-mir-16	MIMAT0000069	CCNE1	ENSG00000105173	898	other	19250063	0	0	1
mirnet-hsa-775828	hsa-mir-16	MIMAT0000069	BCL2	ENSG00000171791	596	Western blot	19269153	0	0	1
mirnet-hsa-775829	hsa-mir-16	MIMAT0000069	CCNE1	ENSG00000105173	898	Western blot	19944013	0	0	1
mirnet-hsa-775830	hsa-mir-16	MIMAT0000069	RECK	ENSG00000122707	8434	Western blot	20154725	0	0	1
mirnet-hsa-775831	hsa-mir-16	MIMAT0000069	BMI1	ENSG00000168283	648	Western blot	19903841	0	0	1
mirnet-hsa-775832	hsa-mir-16	MIMAT0000069	VEGFR2			Western blot	21885851	0	0	1
mirnet-hsa-775833	hsa-mir-16	MIMAT0000069	FGFR1	ENSG00000077782	2260	Western blot	21885851	0	0	1
mirnet-hsa-775834	hsa-mir-16	MIMAT0000069	VEGF			Western blot	21885851	0	0	1
mirnet-hsa-775859	hsa-mir-18a	MIMAT0000072	CTGF			other	20305691	0	0	1
mirnet-hsa-775860	hsa-mir-18a	MIMAT0000072	THBS1	ENSG00000137801	7057	Western blot	20299512	0	0	1
mirnet-hsa-775861	hsa-mir-18a	MIMAT0000072	BIM			Western blot	20299512	0	0	1
mirnet-hsa-775862	hsa-mir-18a	MIMAT0000072	ESR1	ENSG00000091831	2099	Western blot	20080637	0	0	1
mirnet-hsa-775863	hsa-mir-19a	MIMAT0000073	PTEN	ENSG00000171862	5728	other	14697198	0	0	1
mirnet-hsa-775864	hsa-mir-19a	MIMAT0000073	PTEN	ENSG00000284792	5728	other	14697198	0	0	1
mirnet-hsa-775865	hsa-mir-19a	MIMAT0000073	ATXN1	ENSG00000124788	6310	Western blot	18758459	0	0	1
mirnet-hsa-775866	hsa-mir-19a	MIMAT0000073	BCL2L11	ENSG00000153094	10018	Western blot	18728182	0	0	1
mirnet-hsa-775867	hsa-mir-19a	MIMAT0000073	SOCS1	ENSG00000185338	8651	other	18728182	0	0	1
mirnet-hsa-775868	hsa-mir-19a	MIMAT0000073	CTGF			other	20305691	0	0	1
mirnet-hsa-775869	hsa-mir-19a	MIMAT0000073	THBS1	ENSG00000137801	7057	Western blot	20299512	0	0	1
mirnet-hsa-775870	hsa-mir-19a	MIMAT0000073	BIM			Western blot	20299512	0	0	1
mirnet-hsa-775871	hsa-mir-19a	MIMAT0000073	ESR1	ENSG00000091831	2099	Western blot	20080637	0	0	1
mirnet-hsa-775872	hsa-mir-19a	MIMAT0000073	NR4A2	ENSG00000153234	4929	other	19885849	0	0	1
mirnet-hsa-775873	hsa-mir-19a	MIMAT0000073	ERBB4	ENSG00000178568	2066	other	19885849	0	0	1
mirnet-hsa-775874	hsa-mir-19a	MIMAT0000073	CCND1	ENSG00000110092	595	Western blot	20133739	0	0	1
mirnet-hsa-775875	hsa-mir-19a	MIMAT0000073	BMPRII			Western blot	19390056	0	0	1
mirnet-hsa-775876	hsa-mir-19a	MIMAT0000073	TNF-Å’Â±			Western blot	21271217	0	0	1
mirnet-hsa-775882	hsa-mir-20a	MIMAT0000075	E2F1	ENSG00000101412	1869	Western blot	15944709	0	0	1
mirnet-hsa-775883	hsa-mir-20a	MIMAT0000075	RUNX1	ENSG00000159216	861	Western blot	17589498	0	0	1
mirnet-hsa-775884	hsa-mir-20a	MIMAT0000075	CCND1	ENSG00000110092	595	other	18695042	0	0	1
mirnet-hsa-775885	hsa-mir-20a	MIMAT0000075	IL-8			ELISA	20406904	0	0	1
mirnet-hsa-775886	hsa-mir-20a	MIMAT0000075	JAK1	ENSG00000162434	3716	Western blot	20299512	0	0	1
mirnet-hsa-775887	hsa-mir-20a	MIMAT0000075	BIM			Western blot	20299512	0	0	1
mirnet-hsa-775888	hsa-mir-20a	MIMAT0000075	BCL2	ENSG00000171791	596	other	19666108	0	0	1
mirnet-hsa-775889	hsa-mir-20a	MIMAT0000075	MEF2D	ENSG00000116604	4209	other	19666108	0	0	1
mirnet-hsa-775890	hsa-mir-20a	MIMAT0000075	MAP3K12	ENSG00000139625	7786	other	19666108	0	0	1
mirnet-hsa-775891	hsa-mir-20a	MIMAT0000075	CCND1	ENSG00000110092	595	Western blot	19823025	0	0	1
mirnet-hsa-775892	hsa-mir-20a	MIMAT0000075	BMPRII			Western blot	19390056	0	0	1
mirnet-hsa-775893	hsa-mir-20a	MIMAT0000075	VEGFA	ENSG00000112715	7422	ELISA	18320040	0	0	1
mirnet-hsa-775894	hsa-mir-20a	MIMAT0000075	E2F1	ENSG00000101412	1869	Western blot	18025036	0	0	1
mirnet-hsa-775968	hsa-mir-22	MIMAT0000077	ESR1	ENSG00000091831	2099	Western blot	18347104	0	0	1
mirnet-hsa-775969	hsa-mir-22	MIMAT0000077	PPARA	ENSG00000186951	5465	Western blot	18347104	0	0	1
mirnet-hsa-775970	hsa-mir-22	MIMAT0000077	PPARA	ENSG00000186951	5465	Western blot	19011694	0	0	1
mirnet-hsa-775971	hsa-mir-22	MIMAT0000077	BMP7	ENSG00000101144	655	Western blot	19011694	0	0	1
mirnet-hsa-775972	hsa-mir-22	MIMAT0000077	MAX	ENSG00000125952	4149	Western blot	20214878	0	0	1
mirnet-hsa-775973	hsa-mir-22	MIMAT0000077	ESR1	ENSG00000091831	2099	Western blot	20180843	0	0	1
mirnet-hsa-775974	hsa-mir-22	MIMAT0000077	PTEN	ENSG00000171862	5728	Western blot	0	0	0	1
mirnet-hsa-775975	hsa-mir-22	MIMAT0000077	PTEN	ENSG00000284792	5728	Western blot	0	0	0	1
mirnet-hsa-776068	hsa-mir-96	MIMAT0000095	HTR1B	ENSG00000135312	3351	other	18283276	0	0	1
mirnet-hsa-776069	hsa-mir-96	MIMAT0000095	ADCY6	ENSG00000174233	112	other	17597072	0	0	1
mirnet-hsa-776070	hsa-mir-96	MIMAT0000095	MITF	ENSG00000187098	4286	other	17597072	0	0	1
mirnet-hsa-776071	hsa-mir-96	MIMAT0000095	FOXO1	ENSG00000150907	2308	Western blot	20028871	0	0	1
mirnet-hsa-776072	hsa-mir-96	MIMAT0000095	IRS1	ENSG00000169047	3667	Western blot	19502786	0	0	1
mirnet-hsa-776073	hsa-mir-96	MIMAT0000095	AQP5	ENSG00000161798	362	other	19363479	0	0	1
mirnet-hsa-776074	hsa-mir-96	MIMAT0000095	CELSR2	ENSG00000143126	1952	other	19363479	0	0	1
mirnet-hsa-776075	hsa-mir-96	MIMAT0000095	ODF2	ENSG00000136811	4957	other	19363479	0	0	1
mirnet-hsa-776076	hsa-mir-96	MIMAT0000095	MYRIP	ENSG00000170011	25924	other	19363479	0	0	1
mirnet-hsa-776077	hsa-mir-96	MIMAT0000095	RYK	ENSG00000163785	6259	other	19363479	0	0	1
mirnet-hsa-776088	hsa-mir-101	MIMAT0000099	MYCN	ENSG00000134323	4613	other	14697198	0	0	1
mirnet-hsa-776089	hsa-mir-101	MIMAT0000099	ICOS	ENSG00000163600	29851	other	18172933	0	0	1
mirnet-hsa-776090	hsa-mir-101	MIMAT0000099	ATXN1	ENSG00000124788	6310	Western blot	18758459	0	0	1
mirnet-hsa-776091	hsa-mir-101	MIMAT0000099	MCL1	ENSG00000143384	4170	other	19155302	0	0	1
mirnet-hsa-776092	hsa-mir-101	MIMAT0000099	PTGS2	ENSG00000073756	5743	Western blot	19133256	0	0	1
mirnet-hsa-776093	hsa-mir-101	MIMAT0000099	EZH2	ENSG00000106462	2146	Immunoblot analysis	19008416	0	0	1
mirnet-hsa-776094	hsa-mir-101	MIMAT0000099	EZH2	ENSG00000106462	2146	other	20478051	0	0	1
mirnet-hsa-776095	hsa-mir-101	MIMAT0000099	ATM	ENSG00000149311	472	other	20617180	0	0	1
mirnet-hsa-776096	hsa-mir-29b	MIMAT0000100	TCL1A	ENSG00000100721	8115	Western blot	17178851	0	0	1
mirnet-hsa-776097	hsa-mir-29b	MIMAT0000100	MCL1	ENSG00000143384	4170	Immunofluorescence	17404574	0	0	1
mirnet-hsa-776098	hsa-mir-29b	MIMAT0000100	BACE1	ENSG00000186318	23621	Western blot	18434550	0	0	1
mirnet-hsa-776099	hsa-mir-29b	MIMAT0000100	DNMT3A	ENSG00000119772	1788	other	17890317	0	0	1
mirnet-hsa-776100	hsa-mir-29b	MIMAT0000100	DNMT3B	ENSG00000088305	1789	other	17890317	0	0	1
mirnet-hsa-776101	hsa-mir-29b	MIMAT0000100	CDC42	ENSG00000070831	998	Western blot	19079265	0	0	1
mirnet-hsa-776102	hsa-mir-29b	MIMAT0000100	PIK3R1	ENSG00000145675	5295	Western blot	19079265	0	0	1
mirnet-hsa-776103	hsa-mir-29b	MIMAT0000100	DNMT3A	ENSG00000119772	1788	Western blot	19211935	0	0	1
mirnet-hsa-776104	hsa-mir-29b	MIMAT0000100	SP1	ENSG00000185591	6667	other	19211935	0	0	1
mirnet-hsa-776105	hsa-mir-29b	MIMAT0000100	DNMT3B	ENSG00000088305	1789	Western blot	19211935	0	0	1
mirnet-hsa-776106	hsa-mir-29b	MIMAT0000100	COL3A1	ENSG00000168542	1281	other	20201077	0	0	1
mirnet-hsa-776107	hsa-mir-29b	MIMAT0000100	COL1A1	ENSG00000108821	1277	Western blot	19913496	0	0	1
mirnet-hsa-776108	hsa-mir-29b	MIMAT0000100	SP1	ENSG00000185591	6667	Western blot	19913496	0	0	1
mirnet-hsa-776109	hsa-mir-29b	MIMAT0000100	MCL1	ENSG00000143384	4170	Western blot	19850741	0	0	1
mirnet-hsa-776110	hsa-mir-29b	MIMAT0000100	CXXC6			Western blot	19850741	0	0	1
mirnet-hsa-776111	hsa-mir-29b	MIMAT0000100	CDK6	ENSG00000105810	1021	Western blot	19850741	0	0	1
mirnet-hsa-776112	hsa-mir-29b	MIMAT0000100	col2a1			Western blot	21665270	0	0	1
mirnet-hsa-776113	hsa-mir-29b	MIMAT0000100	MMP-2			other	21793034	0	0	1
mirnet-hsa-776114	hsa-mir-29b	MIMAT0000100	DNAJB11	ENSG00000090520	51726	other	17637574	0	0	1
mirnet-hsa-776115	hsa-mir-29b	MIMAT0000100	SFPQ	ENSG00000116560	6421	other	17637574	0	0	1
mirnet-hsa-776123	hsa-mir-106a	MIMAT0000103	RB1	ENSG00000139687	5925	activity assay	16461460	0	0	1
mirnet-hsa-776124	hsa-mir-106a	MIMAT0000103	RUNX1	ENSG00000159216	861	Western blot	17589498	0	0	1
mirnet-hsa-776125	hsa-mir-106a	MIMAT0000103	APP	ENSG00000142192	351	Western blot	18684319	0	0	1
mirnet-hsa-776126	hsa-mir-106a	MIMAT0000103	CDKN1A	ENSG00000124762	1026	Western blot	19782699	0	0	1
mirnet-hsa-776127	hsa-mir-106a	MIMAT0000103	RB1	ENSG00000139687	5925	Western blot	20889678	0	0	1
mirnet-hsa-776128	hsa-mir-106a	MIMAT0000103	VEGFA	ENSG00000112715	7422	other	18320040	0	0	1
mirnet-hsa-776130	hsa-mir-192	MIMAT0000222	DHFR	ENSG00000228716	1719	Western blot	19088023	0	0	1
mirnet-hsa-776131	hsa-mir-192	MIMAT0000222	WNK1	ENSG00000060237	65125	Western blot	20813867	0	0	1
mirnet-hsa-776132	hsa-mir-192	MIMAT0000222	RB1	ENSG00000139687	5925	Western blot	21511813	0	0	1
mirnet-hsa-776160	hsa-mir-7	MIMAT0000252	IRS2	ENSG00000185950	8660	Western blot	18483236	0	0	1
mirnet-hsa-776161	hsa-mir-7	MIMAT0000252	IRS1	ENSG00000169047	3667	Western blot	18483236	0	0	1
mirnet-hsa-776162	hsa-mir-7	MIMAT0000252	EGFR	ENSG00000146648	1956	Western blot	18483236	0	0	1
mirnet-hsa-776163	hsa-mir-7	MIMAT0000252	RAF1	ENSG00000132155	5894	other	19072608	0	0	1
mirnet-hsa-776164	hsa-mir-7	MIMAT0000252	EGFR	ENSG00000146648	1956	other	19073608	0	0	1
mirnet-hsa-776165	hsa-mir-7	MIMAT0000252	PAK1	ENSG00000149269	5058	Western blot	18922890	0	0	1
mirnet-hsa-776166	hsa-mir-7	MIMAT0000252	SNCA	ENSG00000145335	6622	Western blot	19628698	0	0	1
mirnet-hsa-776167	hsa-mir-7	MIMAT0000252	CD98			Western blot	19892711	0	0	1
mirnet-hsa-776168	hsa-mir-7	MIMAT0000252	EGFR	ENSG00000146648	1956	Western blot	21156648	0	0	1
mirnet-hsa-776169	hsa-mir-7	MIMAT0000252	IRS2	ENSG00000185950	8660	Western blot	21156648	0	0	1
mirnet-hsa-776170	hsa-mir-7	MIMAT0000252	TNK2	ENSG00000061938	10188	Western blot	21156648	0	0	1
mirnet-hsa-776284	hsa-mir-210	MIMAT0000267	EFNA3	ENSG00000143590	1944	Western blot	18417479	0	0	1
mirnet-hsa-776285	hsa-mir-210	MIMAT0000267	MNT	ENSG00000070444	4335	Western blot	19652553	0	0	1
mirnet-hsa-776286	hsa-mir-210	MIMAT0000267	CASP8AP2	ENSG00000118412	9994	other	19721136	0	0	1
mirnet-hsa-776287	hsa-mir-210	MIMAT0000267	CASP8AP2	ENSG00000288475	9994	other	19721136	0	0	1
mirnet-hsa-776288	hsa-mir-210	MIMAT0000267	VMP1	ENSG00000062716	81671	Western blot	22144109	0	0	1
mirnet-hsa-776374	hsa-mir-200b	MIMAT0000318	ZEB1	ENSG00000148516	6935	other	18376396	0	0	1
mirnet-hsa-776375	hsa-mir-200b	MIMAT0000318	ZEB2	ENSG00000169554	9839	other	18376396	0	0	1
mirnet-hsa-776376	hsa-mir-200b	MIMAT0000318	RERE	ENSG00000142599	473	other	17923093	0	0	1
mirnet-hsa-776377	hsa-mir-200b	MIMAT0000318	ZEB2	ENSG00000169554	9839	other	20037478	0	0	1
mirnet-hsa-776378	hsa-mir-200b	MIMAT0000318	FOG2			other	20005803	0	0	1
mirnet-hsa-776379	hsa-mir-200b	MIMAT0000318	ERBB2IP			other	20005803	0	0	1
mirnet-hsa-776380	hsa-mir-200b	MIMAT0000318	BAP1	ENSG00000163930	8314	other	20005803	0	0	1
mirnet-hsa-776381	hsa-mir-200b	MIMAT0000318	KLHL20	ENSG00000076321	27252	other	20005803	0	0	1
mirnet-hsa-776382	hsa-mir-200b	MIMAT0000318	PTPRD	ENSG00000153707	5789	other	20005803	0	0	1
mirnet-hsa-776383	hsa-mir-200b	MIMAT0000318	PTPRD	ENSG00000282932	5789	other	20005803	0	0	1
mirnet-hsa-776384	hsa-mir-200b	MIMAT0000318	ELMO2	ENSG00000062598	63916	other	20005803	0	0	1
mirnet-hsa-776385	hsa-mir-200b	MIMAT0000318	WDR37	ENSG00000047056	22884	other	20005803	0	0	1
mirnet-hsa-776386	hsa-mir-200b	MIMAT0000318	ERRFI1	ENSG00000116285	54206	other	19671845	0	0	1
mirnet-hsa-776387	hsa-mir-200b	MIMAT0000318	WAVE3			other	19801681	0	0	1
mirnet-hsa-776388	hsa-mir-200b	MIMAT0000318	BMI1	ENSG00000168283	648	Western blot	21725369	0	0	1
mirnet-hsa-776394	hsa-mir-1	MIMAT0000416	G6PD	ENSG00000160211	2539	other	14697198	0	0	1
mirnet-hsa-776395	hsa-mir-1	MIMAT0000416	BDNF	ENSG00000176697	627	other	14697198	0	0	1
mirnet-hsa-776396	hsa-mir-1	MIMAT0000416	KCNJ2	ENSG00000123700	3759	other	17401374	0	0	1
mirnet-hsa-776397	hsa-mir-1	MIMAT0000416	GJA1	ENSG00000152661	2697	other	17401374	0	0	1
mirnet-hsa-776398	hsa-mir-1	MIMAT0000416	KCNE1	ENSG00000180509	3753	Western blot	17443681	0	0	1
mirnet-hsa-776399	hsa-mir-1	MIMAT0000416	HSPD1	ENSG00000144381	3329	other	17715156	0	0	1
mirnet-hsa-776400	hsa-mir-1	MIMAT0000416	HSPA1A	ENSG00000204389	3303	other	17715156	0	0	1
mirnet-hsa-776401	hsa-mir-1	MIMAT0000416	HSPA1A	ENSG00000237724	3303	other	17715156	0	0	1
mirnet-hsa-776402	hsa-mir-1	MIMAT0000416	HSPA1A	ENSG00000235941	3303	other	17715156	0	0	1
mirnet-hsa-776403	hsa-mir-1	MIMAT0000416	HSPA1A	ENSG00000215328	3303	other	17715156	0	0	1
mirnet-hsa-776404	hsa-mir-1	MIMAT0000416	HSPA1A	ENSG00000234475	3303	other	17715156	0	0	1
mirnet-hsa-776405	hsa-mir-1	MIMAT0000416	TWF1	ENSG00000151239	5756	other	15685193	0	0	1
mirnet-hsa-776406	hsa-mir-1	MIMAT0000416	UHMK1	ENSG00000152332	127933	other	15685193	0	0	1
mirnet-hsa-776407	hsa-mir-1	MIMAT0000416	ARF4	ENSG00000168374	378	other	15685193	0	0	1
mirnet-hsa-776408	hsa-mir-1	MIMAT0000416	FAM81A	ENSG00000157470	145773	other	15685193	0	0	1
mirnet-hsa-776409	hsa-mir-1	MIMAT0000416	SFRS9			other	15685193	0	0	1
mirnet-hsa-776410	hsa-mir-1	MIMAT0000416	ADAR	ENSG00000160710	103	other	15685193	0	0	1
mirnet-hsa-776411	hsa-mir-1	MIMAT0000416	MTX1	ENSG00000173171	4580	other	15685193	0	0	1
mirnet-hsa-776412	hsa-mir-1	MIMAT0000416	ISY1	ENSG00000240682	57461	other	15685193	0	0	1
mirnet-hsa-776413	hsa-mir-1	MIMAT0000416	ACPL2			other	15685193	0	0	1
mirnet-hsa-776414	hsa-mir-1	MIMAT0000416	GNPDA2	ENSG00000163281	132789	other	15685193	0	0	1
mirnet-hsa-776415	hsa-mir-1	MIMAT0000416	NETO2	ENSG00000171208	81831	other	15685193	0	0	1
mirnet-hsa-776416	hsa-mir-1	MIMAT0000416	MMD	ENSG00000108960	23531	other	15685193	0	0	1
mirnet-hsa-776417	hsa-mir-1	MIMAT0000416	LOC51685			other	15685193	0	0	1
mirnet-hsa-776418	hsa-mir-1	MIMAT0000416	RAB11FIP2	ENSG00000107560	22841	other	15685193	0	0	1
mirnet-hsa-776419	hsa-mir-1	MIMAT0000416	UST	ENSG00000111962	10090	other	15685193	0	0	1
mirnet-hsa-776420	hsa-mir-1	MIMAT0000416	RBM47	ENSG00000163694	54502	other	15685193	0	0	1
mirnet-hsa-776421	hsa-mir-1	MIMAT0000416	HPS4	ENSG00000100099	89781	other	15685193	0	0	1
mirnet-hsa-776422	hsa-mir-1	MIMAT0000416	LASP1	ENSG00000002834	3927	other	15685193	0	0	1
mirnet-hsa-776423	hsa-mir-1	MIMAT0000416	TIMP3	ENSG00000100234	7078	other	15685193	0	0	1
mirnet-hsa-776424	hsa-mir-1	MIMAT0000416	SERP1	ENSG00000120742	27230	other	15685193	0	0	1
mirnet-hsa-776425	hsa-mir-1	MIMAT0000416	ANKIB1	ENSG00000001629	54467	other	15685193	0	0	1
mirnet-hsa-776426	hsa-mir-1	MIMAT0000416	TH1L			other	15685193	0	0	1
mirnet-hsa-776427	hsa-mir-1	MIMAT0000416	KIF2A	ENSG00000068796	3796	other	15685193	0	0	1
mirnet-hsa-776428	hsa-mir-1	MIMAT0000416	INPP5F	ENSG00000198825	22876	other	15685193	0	0	1
mirnet-hsa-776429	hsa-mir-1	MIMAT0000416	ARHGEF18	ENSG00000104880	23370	other	15685193	0	0	1
mirnet-hsa-776430	hsa-mir-1	MIMAT0000416	ARHGEF18	ENSG00000268861	23370	other	15685193	0	0	1
mirnet-hsa-776431	hsa-mir-1	MIMAT0000416	LOC220963			other	15685193	0	0	1
mirnet-hsa-776432	hsa-mir-1	MIMAT0000416	DDX5	ENSG00000108654	1655	other	15685193	0	0	1
mirnet-hsa-776433	hsa-mir-1	MIMAT0000416	CAP1	ENSG00000131236	10487	other	15685193	0	0	1
mirnet-hsa-776434	hsa-mir-1	MIMAT0000416	RABGAP1L	ENSG00000152061	9910	other	15685193	0	0	1
mirnet-hsa-776435	hsa-mir-1	MIMAT0000416	IFT52	ENSG00000101052	51098	other	15685193	0	0	1
mirnet-hsa-776436	hsa-mir-1	MIMAT0000416	IHPK2			other	15685193	0	0	1
mirnet-hsa-776437	hsa-mir-1	MIMAT0000416	SDC4	ENSG00000124145	6385	other	15685193	0	0	1
mirnet-hsa-776438	hsa-mir-1	MIMAT0000416	H3F3B			other	15685193	0	0	1
mirnet-hsa-776439	hsa-mir-1	MIMAT0000416	LIN7C	ENSG00000148943	55327	other	15685193	0	0	1
mirnet-hsa-776440	hsa-mir-1	MIMAT0000416	RABL2A	ENSG00000144134	11159	other	15685193	0	0	1
mirnet-hsa-776441	hsa-mir-1	MIMAT0000416	C12orf49	ENSG00000111412	79794	other	15685193	0	0	1
mirnet-hsa-776442	hsa-mir-1	MIMAT0000416	KIAA1340			other	15685193	0	0	1
mirnet-hsa-776443	hsa-mir-1	MIMAT0000416	CHST11	ENSG00000171310	50515	other	15685193	0	0	1
mirnet-hsa-776444	hsa-mir-1	MIMAT0000416	TAGLN2	ENSG00000158710	8407	other	15685193	0	0	1
mirnet-hsa-776445	hsa-mir-1	MIMAT0000416	RNF138	ENSG00000134758	51444	other	15685193	0	0	1
mirnet-hsa-776446	hsa-mir-1	MIMAT0000416	SRXN1	ENSG00000271303	140809	other	15685193	0	0	1
mirnet-hsa-776447	hsa-mir-1	MIMAT0000416	PDCD4	ENSG00000150593	27250	other	15685193	0	0	1
mirnet-hsa-776448	hsa-mir-1	MIMAT0000416	MTMR12	ENSG00000150712	54545	other	15685193	0	0	1
mirnet-hsa-776449	hsa-mir-1	MIMAT0000416	PREX1	ENSG00000124126	57580	other	15685193	0	0	1
mirnet-hsa-776450	hsa-mir-1	MIMAT0000416	TPM4	ENSG00000167460	7171	other	15685193	0	0	1
mirnet-hsa-776451	hsa-mir-1	MIMAT0000416	NP			other	15685193	0	0	1
mirnet-hsa-776452	hsa-mir-1	MIMAT0000416	TDP1	ENSG00000042088	55775	other	15685193	0	0	1
mirnet-hsa-776453	hsa-mir-1	MIMAT0000416	ANKRD29	ENSG00000154065	147463	other	15685193	0	0	1
mirnet-hsa-776454	hsa-mir-1	MIMAT0000416	CAND1	ENSG00000111530	55832	other	15685193	0	0	1
mirnet-hsa-776455	hsa-mir-1	MIMAT0000416	SLC25A30	ENSG00000174032	253512	other	15685193	0	0	1
mirnet-hsa-776456	hsa-mir-1	MIMAT0000416	SERPINB5	ENSG00000206075	5268	other	15685193	0	0	1
mirnet-hsa-776457	hsa-mir-1	MIMAT0000416	SLC44A1	ENSG00000070214	23446	other	15685193	0	0	1
mirnet-hsa-776458	hsa-mir-1	MIMAT0000416	LRRC8			other	15685193	0	0	1
mirnet-hsa-776459	hsa-mir-1	MIMAT0000416	CNOT6	ENSG00000113300	57472	other	15685193	0	0	1
mirnet-hsa-776460	hsa-mir-1	MIMAT0000416	GCH1	ENSG00000131979	2643	other	15685193	0	0	1
mirnet-hsa-776461	hsa-mir-1	MIMAT0000416	HIST1H3I			other	15685193	0	0	1
mirnet-hsa-776462	hsa-mir-1	MIMAT0000416	XPNPEP3	ENSG00000196236	63929	other	15685193	0	0	1
mirnet-hsa-776463	hsa-mir-1	MIMAT0000416	MGC27345			other	15685193	0	0	1
mirnet-hsa-776464	hsa-mir-1	MIMAT0000416	CHSY1	ENSG00000131873	22856	other	15685193	0	0	1
mirnet-hsa-776465	hsa-mir-1	MIMAT0000416	TRAPPC3	ENSG00000054116	27095	other	15685193	0	0	1
mirnet-hsa-776466	hsa-mir-1	MIMAT0000416	PGM2	ENSG00000169299	55276	other	15685193	0	0	1
mirnet-hsa-776467	hsa-mir-1	MIMAT0000416	EML4	ENSG00000143924	27436	other	15685193	0	0	1
mirnet-hsa-776468	hsa-mir-1	MIMAT0000416	FAM57A			other	15685193	0	0	1
mirnet-hsa-776469	hsa-mir-1	MIMAT0000416	TNS4	ENSG00000131746	84951	other	15685193	0	0	1
mirnet-hsa-776470	hsa-mir-1	MIMAT0000416	KIAA1598			other	15685193	0	0	1
mirnet-hsa-776471	hsa-mir-1	MIMAT0000416	MXD4	ENSG00000123933	10608	other	15685193	0	0	1
mirnet-hsa-776472	hsa-mir-1	MIMAT0000416	BLCAP	ENSG00000166619	10904	other	15685193	0	0	1
mirnet-hsa-776473	hsa-mir-1	MIMAT0000416	POGK	ENSG00000143157	57645	other	15685193	0	0	1
mirnet-hsa-776474	hsa-mir-1	MIMAT0000416	AXL	ENSG00000167601	558	other	15685193	0	0	1
mirnet-hsa-776475	hsa-mir-1	MIMAT0000416	C1orf96			other	15685193	0	0	1
mirnet-hsa-776476	hsa-mir-1	MIMAT0000416	POM121	ENSG00000196313	9883	other	15685193	0	0	1
mirnet-hsa-776477	hsa-mir-1	MIMAT0000416	PLEKHB2	ENSG00000115762	55041	other	15685193	0	0	1
mirnet-hsa-776478	hsa-mir-1	MIMAT0000416	LASS2			other	15685193	0	0	1
mirnet-hsa-776479	hsa-mir-1	MIMAT0000416	FBLN2	ENSG00000163520	2199	other	15685193	0	0	1
mirnet-hsa-776480	hsa-mir-1	MIMAT0000416	ARCN1	ENSG00000095139	372	other	15685193	0	0	1
mirnet-hsa-776481	hsa-mir-1	MIMAT0000416	KIAA0370			other	15685193	0	0	1
mirnet-hsa-776482	hsa-mir-1	MIMAT0000416	RABL2B	ENSG00000079974	11158	other	15685193	0	0	1
mirnet-hsa-776483	hsa-mir-1	MIMAT0000416	CLG			other	15685193	0	0	1
mirnet-hsa-776484	hsa-mir-1	MIMAT0000416	TRIM2	ENSG00000109654	23321	other	15685193	0	0	1
mirnet-hsa-776485	hsa-mir-1	MIMAT0000416	SH2D4A	ENSG00000104611	63898	other	15685193	0	0	1
mirnet-hsa-776486	hsa-mir-1	MIMAT0000416	HIST1H3B			other	15685193	0	0	1
mirnet-hsa-776487	hsa-mir-1	MIMAT0000416	PFTK1			other	15685193	0	0	1
mirnet-hsa-776488	hsa-mir-1	MIMAT0000416	ARHGAP29	ENSG00000137962	9411	other	15685193	0	0	1
mirnet-hsa-776489	hsa-mir-1	MIMAT0000416	OSBPL7	ENSG00000006025	114881	other	15685193	0	0	1
mirnet-hsa-776490	hsa-mir-1	MIMAT0000416	ARF3	ENSG00000134287	377	other	15685193	0	0	1
mirnet-hsa-776491	hsa-mir-1	MIMAT0000416	LZTFL1	ENSG00000163818	54585	other	15685193	0	0	1
mirnet-hsa-776492	hsa-mir-1	MIMAT0000416	DHX15	ENSG00000109606	1665	other	15685193	0	0	1
mirnet-hsa-776493	hsa-mir-1	MIMAT0000416	EPB41L4B	ENSG00000095203	54566	other	15685193	0	0	1
mirnet-hsa-776494	hsa-mir-1	MIMAT0000416	POLR2K	ENSG00000147669	5440	other	15685193	0	0	1
mirnet-hsa-776495	hsa-mir-1	MIMAT0000416	CLCN3	ENSG00000109572	1182	other	15685193	0	0	1
mirnet-hsa-776496	hsa-mir-1	MIMAT0000416	OAT	ENSG00000065154	4942	other	15685193	0	0	1
mirnet-hsa-776497	hsa-mir-1	MIMAT0000416	C2orf3			other	15685193	0	0	1
mirnet-hsa-776498	hsa-mir-1	MIMAT0000416	C1orf56	ENSG00000143443	54964	other	15685193	0	0	1
mirnet-hsa-776499	hsa-mir-1	MIMAT0000416	ZNF264	ENSG00000083844	9422	other	15685193	0	0	1
mirnet-hsa-776500	hsa-mir-1	MIMAT0000416	TSPAN4	ENSG00000214063	7106	other	15685193	0	0	1
mirnet-hsa-776501	hsa-mir-1	MIMAT0000416	GJA1	ENSG00000152661	2697	other	18155131	0	0	1
mirnet-hsa-776502	hsa-mir-1	MIMAT0000416	HCN2	ENSG00000099822	610	Western blot	18458081	0	0	1
mirnet-hsa-776503	hsa-mir-1	MIMAT0000416	HCN4	ENSG00000138622	10021	Western blot	18458081	0	0	1
mirnet-hsa-776504	hsa-mir-1	MIMAT0000416	MET	ENSG00000105976	4233	Western blot	18818206	0	0	1
mirnet-hsa-776505	hsa-mir-1	MIMAT0000416	FoxP1			Western blot	18818206	0	0	1
mirnet-hsa-776506	hsa-mir-1	MIMAT0000416	HDAC4	ENSG00000068024	9759	Western blot	18818206	0	0	1
mirnet-hsa-776507	hsa-mir-1	MIMAT0000416	PIM1	ENSG00000137193	5292	Western blot	18818206	0	0	1
mirnet-hsa-776508	hsa-mir-1	MIMAT0000416	CNN3	ENSG00000117519	1266	other	20144220	0	0	1
mirnet-hsa-776509	hsa-mir-1	MIMAT0000416	LARP4	ENSG00000161813	113251	other	20144220	0	0	1
mirnet-hsa-776510	hsa-mir-1	MIMAT0000416	TAGLN2	ENSG00000158710	8407	other	20144220	0	0	1
mirnet-hsa-776511	hsa-mir-1	MIMAT0000416	ATP6V1B2	ENSG00000147416	526	other	20144220	0	0	1
mirnet-hsa-776512	hsa-mir-1	MIMAT0000416	MET	ENSG00000105976	4233	other	19710019	0	0	1
mirnet-hsa-776513	hsa-mir-1	MIMAT0000416	BCL2	ENSG00000171791	596	Western blot	19506341	0	0	1
mirnet-hsa-776514	hsa-mir-1	MIMAT0000416	Pim			Western blot	21051663	0	0	1
mirnet-hsa-776515	hsa-mir-15b	MIMAT0000417	BCL2	ENSG00000171791	596	Western blot	18449891	0	0	1
mirnet-hsa-776516	hsa-mir-15b	MIMAT0000417	CCNE1	ENSG00000105173	898	other	19135980	0	0	1
mirnet-hsa-776517	hsa-mir-15b	MIMAT0000417	RECK	ENSG00000122707	8434	Western blot	20154725	0	0	1
mirnet-hsa-776518	hsa-mir-15b	MIMAT0000417	MKK4			Western blot	19861690	0	0	1
mirnet-hsa-776519	hsa-mir-15b	MIMAT0000417	BMI1	ENSG00000168283	648	Western blot	21725369	0	0	1
mirnet-hsa-776529	hsa-mir-122	MIMAT0000421	CCNG1	ENSG00000113328	900	Western blot	17616664	0	0	1
mirnet-hsa-776530	hsa-mir-122	MIMAT0000421	BCL2L2	ENSG00000129473	599	Western blot	18692484	0	0	1
mirnet-hsa-776531	hsa-mir-122	MIMAT0000421	ADAM17	ENSG00000151694	6868	phenotypic analysis of target gene	19296470	0	0	1
mirnet-hsa-776532	hsa-mir-122	MIMAT0000421	SLC7A1	ENSG00000139514	6541	other	19296470	0	0	1
mirnet-hsa-776533	hsa-mir-122	MIMAT0000421	AKT3	ENSG00000117020	10000	other	19296470	0	0	1
mirnet-hsa-776534	hsa-mir-122	MIMAT0000421	AKT3	ENSG00000275199	10000	other	19296470	0	0	1
mirnet-hsa-776535	hsa-mir-122	MIMAT0000421	NUMBL	ENSG00000105245	9253	other	19296470	0	0	1
mirnet-hsa-776536	hsa-mir-122	MIMAT0000421	FOXJ3	ENSG00000198815	22887	other	19296470	0	0	1
mirnet-hsa-776537	hsa-mir-122	MIMAT0000421	XPO6	ENSG00000169180	23214	other	19296470	0	0	1
mirnet-hsa-776538	hsa-mir-122	MIMAT0000421	AP3M2	ENSG00000070718	10947	other	19296470	0	0	1
mirnet-hsa-776539	hsa-mir-122	MIMAT0000421	G6PC3	ENSG00000141349	92579	other	19296470	0	0	1
mirnet-hsa-776540	hsa-mir-122	MIMAT0000421	GALNT10	ENSG00000164574	55568	other	19296470	0	0	1
mirnet-hsa-776541	hsa-mir-122	MIMAT0000421	RIPK5			other	19296470	0	0	1
mirnet-hsa-776542	hsa-mir-122	MIMAT0000421	TPD52L2	ENSG00000101150	7165	other	19296470	0	0	1
mirnet-hsa-776543	hsa-mir-122	MIMAT0000421	FUNDC2	ENSG00000165775	65991	other	19296470	0	0	1
mirnet-hsa-776544	hsa-mir-122	MIMAT0000421	MAPK11	ENSG00000185386	5600	other	19296470	0	0	1
mirnet-hsa-776545	hsa-mir-122	MIMAT0000421	ALS2CR13			other	19296470	0	0	1
mirnet-hsa-776546	hsa-mir-122	MIMAT0000421	BACH2	ENSG00000112182	60468	other	19296470	0	0	1
mirnet-hsa-776547	hsa-mir-122	MIMAT0000421	ATP11A	ENSG00000068650	23250	other	19296470	0	0	1
mirnet-hsa-776548	hsa-mir-122	MIMAT0000421	ATP1A2	ENSG00000018625	477	other	19296470	0	0	1
mirnet-hsa-776549	hsa-mir-122	MIMAT0000421	DUSP2	ENSG00000158050	1844	other	19296470	0	0	1
mirnet-hsa-776550	hsa-mir-122	MIMAT0000421	OSMR	ENSG00000145623	9180	other	19296470	0	0	1
mirnet-hsa-776551	hsa-mir-122	MIMAT0000421	RABIF	ENSG00000183155	5877	other	19296470	0	0	1
mirnet-hsa-776552	hsa-mir-122	MIMAT0000421	PALM	ENSG00000099864	5064	other	19296470	0	0	1
mirnet-hsa-776553	hsa-mir-122	MIMAT0000421	AACS	ENSG00000081760	65985	other	19296470	0	0	1
mirnet-hsa-776554	hsa-mir-122	MIMAT0000421	TBX19	ENSG00000143178	9095	other	19296470	0	0	1
mirnet-hsa-776555	hsa-mir-122	MIMAT0000421	UBAP2	ENSG00000137073	55833	other	19296470	0	0	1
mirnet-hsa-776556	hsa-mir-122	MIMAT0000421	EGLN3	ENSG00000129521	112399	other	19296470	0	0	1
mirnet-hsa-776557	hsa-mir-122	MIMAT0000421	NCAM1	ENSG00000149294	4684	other	19296470	0	0	1
mirnet-hsa-776558	hsa-mir-122	MIMAT0000421	MeCP2			other	19296470	0	0	1
mirnet-hsa-776559	hsa-mir-122	MIMAT0000421	CS	ENSG00000062485	1431	other	19296470	0	0	1
mirnet-hsa-776560	hsa-mir-122	MIMAT0000421	FOXP1	ENSG00000114861	27086	other	19296470	0	0	1
mirnet-hsa-776561	hsa-mir-122	MIMAT0000421	RAB11FIP1	ENSG00000156675	80223	other	19296470	0	0	1
mirnet-hsa-776562	hsa-mir-122	MIMAT0000421	RAB6B	ENSG00000154917	51560	other	19296470	0	0	1
mirnet-hsa-776563	hsa-mir-122	MIMAT0000421	TRIB1	ENSG00000173334	10221	other	19296470	0	0	1
mirnet-hsa-776564	hsa-mir-122	MIMAT0000421	TTYH3	ENSG00000136295	80727	other	19296470	0	0	1
mirnet-hsa-776565	hsa-mir-122	MIMAT0000421	ALDOA	ENSG00000149925	226	other	19296470	0	0	1
mirnet-hsa-776566	hsa-mir-122	MIMAT0000421	ANXA11	ENSG00000122359	311	other	19296470	0	0	1
mirnet-hsa-776567	hsa-mir-122	MIMAT0000421	CLDN18	ENSG00000066405	51208	other	19296470	0	0	1
mirnet-hsa-776568	hsa-mir-122	MIMAT0000421	ENTPD4	ENSG00000197217	9583	other	19296470	0	0	1
mirnet-hsa-776569	hsa-mir-122	MIMAT0000421	NFATC2IP	ENSG00000176953	84901	other	19296470	0	0	1
mirnet-hsa-776570	hsa-mir-122	MIMAT0000421	ANK2	ENSG00000145362	287	other	19296470	0	0	1
mirnet-hsa-776571	hsa-mir-122	MIMAT0000421	MEP1A	ENSG00000112818	4224	other	19296470	0	0	1
mirnet-hsa-776572	hsa-mir-122	MIMAT0000421	NFATC1	ENSG00000131196	4772	other	19296470	0	0	1
mirnet-hsa-776573	hsa-mir-122	MIMAT0000421	SLC7A11	ENSG00000151012	23657	other	19296470	0	0	1
mirnet-hsa-776574	hsa-mir-122	MIMAT0000421	PRDXII			Western blot	20859956	0	0	1
mirnet-hsa-776575	hsa-mir-122	MIMAT0000421	CUTL1			Western blot	20842632	0	0	1
mirnet-hsa-776576	hsa-mir-122	MIMAT0000421	MAP3K12	ENSG00000139625	7786	other	20842632	0	0	1
mirnet-hsa-776577	hsa-mir-122	MIMAT0000421	LAMC1	ENSG00000135862	3915	other	20842632	0	0	1
mirnet-hsa-776578	hsa-mir-122	MIMAT0000421	MAP3K3	ENSG00000198909	4215	other	20842632	0	0	1
mirnet-hsa-776579	hsa-mir-122	MIMAT0000421	CLIC4	ENSG00000169504	25932	other	20842632	0	0	1
mirnet-hsa-776580	hsa-mir-122	MIMAT0000421	VAV3	ENSG00000134215	10451	other	20842632	0	0	1
mirnet-hsa-776581	hsa-mir-122	MIMAT0000421	CTCF	ENSG00000102974	10664	other	20842632	0	0	1
mirnet-hsa-776582	hsa-mir-122	MIMAT0000421	MARK1	ENSG00000116141	4139	other	20842632	0	0	1
mirnet-hsa-776583	hsa-mir-122	MIMAT0000421	RAD21	ENSG00000164754	5885	other	20842632	0	0	1
mirnet-hsa-776584	hsa-mir-122	MIMAT0000421	NDRG3	ENSG00000101079	57446	Western blot	21725618	0	0	1
mirnet-hsa-776585	hsa-mir-122	MIMAT0000421	GYS1	ENSG00000104812	2997	other	18073344	0	0	1
mirnet-hsa-776586	hsa-mir-122	MIMAT0000421	GTF2B	ENSG00000137947	2959	other	18073344	0	0	1
mirnet-hsa-776587	hsa-mir-122	MIMAT0000421	SLC7A1	ENSG00000139514	6541	other	18073344	0	0	1
mirnet-hsa-776588	hsa-mir-122	MIMAT0000421	ALDOA	ENSG00000149925	226	other	18073344	0	0	1
mirnet-hsa-776589	hsa-mir-124	MIMAT0000422	CDK6	ENSG00000105810	1021	Western blot	17308079	0	0	1
mirnet-hsa-776590	hsa-mir-124	MIMAT0000422	RDH10	ENSG00000121039	157506	other	17724173	0	0	1
mirnet-hsa-776591	hsa-mir-124	MIMAT0000422	CD164	ENSG00000135535	8763	other	16549876	0	0	1
mirnet-hsa-776592	hsa-mir-124	MIMAT0000422	SLC16A1	ENSG00000155380	6566	other	16549876	0	0	1
mirnet-hsa-776593	hsa-mir-124	MIMAT0000422	SLC16A1	ENSG00000281917	6566	other	16549876	0	0	1
mirnet-hsa-776594	hsa-mir-124	MIMAT0000422	GAS2L1	ENSG00000185340	10634	other	16549876	0	0	1
mirnet-hsa-776595	hsa-mir-124	MIMAT0000422	LAMC1	ENSG00000135862	3915	other	16549876	0	0	1
mirnet-hsa-776596	hsa-mir-124	MIMAT0000422	ACAA2	ENSG00000167315	10449	other	16549876	0	0	1
mirnet-hsa-776597	hsa-mir-124	MIMAT0000422	SUCLG2	ENSG00000172340	8801	other	16549876	0	0	1
mirnet-hsa-776598	hsa-mir-124	MIMAT0000422	ATP6V0E1	ENSG00000113732	8992	other	16549876	0	0	1
mirnet-hsa-776599	hsa-mir-124	MIMAT0000422	VAMP3	ENSG00000049245	9341	other	16549876	0	0	1
mirnet-hsa-776600	hsa-mir-124	MIMAT0000422	VAMP3	ENSG00000049245	9341	other	18042700	0	0	1
mirnet-hsa-776601	hsa-mir-124	MIMAT0000422	CTDSP1	ENSG00000144579	58190	other	18042700	0	0	1
mirnet-hsa-776602	hsa-mir-124	MIMAT0000422	PRKD1	ENSG00000184304	5587	other	18042700	0	0	1
mirnet-hsa-776603	hsa-mir-124	MIMAT0000422	RHOG	ENSG00000177105	391	other	18042700	0	0	1
mirnet-hsa-776604	hsa-mir-124	MIMAT0000422	NID1	ENSG00000116962	4811	other	18042700	0	0	1
mirnet-hsa-776605	hsa-mir-124	MIMAT0000422	C2orf25			other	18042700	0	0	1
mirnet-hsa-776606	hsa-mir-124	MIMAT0000422	ARRDC1	ENSG00000197070	92714	other	18042700	0	0	1
mirnet-hsa-776607	hsa-mir-124	MIMAT0000422	NFATC1	ENSG00000131196	4772	other	18042700	0	0	1
mirnet-hsa-776608	hsa-mir-124	MIMAT0000422	E2F5	ENSG00000133740	1875	other	18042700	0	0	1
mirnet-hsa-776609	hsa-mir-124	MIMAT0000422	LOC285908			other	18042700	0	0	1
mirnet-hsa-776610	hsa-mir-124	MIMAT0000422	MYO10	ENSG00000145555	4651	other	18042700	0	0	1
mirnet-hsa-776611	hsa-mir-124	MIMAT0000422	PDLIM7	ENSG00000196923	9260	other	18042700	0	0	1
mirnet-hsa-776612	hsa-mir-124	MIMAT0000422	PGF	ENSG00000119630	5228	other	18042700	0	0	1
mirnet-hsa-776613	hsa-mir-124	MIMAT0000422	SENP8	ENSG00000166192	123228	other	18042700	0	0	1
mirnet-hsa-776614	hsa-mir-124	MIMAT0000422	FA2H	ENSG00000103089	79152	other	18042700	0	0	1
mirnet-hsa-776615	hsa-mir-124	MIMAT0000422	CAPRIN2	ENSG00000110888	65981	other	18042700	0	0	1
mirnet-hsa-776616	hsa-mir-124	MIMAT0000422	PLSCR3	ENSG00000187838	57048	other	18042700	0	0	1
mirnet-hsa-776617	hsa-mir-124	MIMAT0000422	PLSCR3	ENSG00000284009	57048	other	18042700	0	0	1
mirnet-hsa-776618	hsa-mir-124	MIMAT0000422	FAM104A	ENSG00000133193	84923	other	18042700	0	0	1
mirnet-hsa-776619	hsa-mir-124	MIMAT0000422	ZFP36L2	ENSG00000152518	678	other	18042700	0	0	1
mirnet-hsa-776620	hsa-mir-124	MIMAT0000422	ERH	ENSG00000100632	2079	other	18042700	0	0	1
mirnet-hsa-776621	hsa-mir-124	MIMAT0000422	STX10	ENSG00000104915	8677	other	18042700	0	0	1
mirnet-hsa-776622	hsa-mir-124	MIMAT0000422	RFFL	ENSG00000092871	117584	other	18042700	0	0	1
mirnet-hsa-776623	hsa-mir-124	MIMAT0000422	TSPAN15	ENSG00000099282	23555	other	18042700	0	0	1
mirnet-hsa-776624	hsa-mir-124	MIMAT0000422	GAS2L1	ENSG00000185340	10634	other	18042700	0	0	1
mirnet-hsa-776625	hsa-mir-124	MIMAT0000422	CHODL	ENSG00000154645	140578	other	18042700	0	0	1
mirnet-hsa-776626	hsa-mir-124	MIMAT0000422	JAKMIP1	ENSG00000152969	152789	other	18042700	0	0	1
mirnet-hsa-776627	hsa-mir-124	MIMAT0000422	DFFB	ENSG00000169598	1677	other	15685193	0	0	1
mirnet-hsa-776628	hsa-mir-124	MIMAT0000422	TRIM29	ENSG00000137699	23650	other	15685193	0	0	1
mirnet-hsa-776629	hsa-mir-124	MIMAT0000422	C10orf56			other	15685193	0	0	1
mirnet-hsa-776630	hsa-mir-124	MIMAT0000422	CDC14B	ENSG00000081377	8555	other	15685193	0	0	1
mirnet-hsa-776631	hsa-mir-124	MIMAT0000422	RARG	ENSG00000172819	5916	other	15685193	0	0	1
mirnet-hsa-776632	hsa-mir-124	MIMAT0000422	PARP16	ENSG00000138617	54956	other	15685193	0	0	1
mirnet-hsa-776633	hsa-mir-124	MIMAT0000422	ARPC1B	ENSG00000130429	10095	other	15685193	0	0	1
mirnet-hsa-776634	hsa-mir-124	MIMAT0000422	PTPN12	ENSG00000127947	5782	other	15685193	0	0	1
mirnet-hsa-776635	hsa-mir-124	MIMAT0000422	EYA4	ENSG00000112319	2070	other	15685193	0	0	1
mirnet-hsa-776636	hsa-mir-124	MIMAT0000422	TARBP1	ENSG00000059588	6894	other	15685193	0	0	1
mirnet-hsa-776637	hsa-mir-124	MIMAT0000422	MAD2L2	ENSG00000116670	10459	other	15685193	0	0	1
mirnet-hsa-776638	hsa-mir-124	MIMAT0000422	LMNB1	ENSG00000113368	4001	other	15685193	0	0	1
mirnet-hsa-776639	hsa-mir-124	MIMAT0000422	G3BP1	ENSG00000145907	10146	other	15685193	0	0	1
mirnet-hsa-776640	hsa-mir-124	MIMAT0000422	KANK1	ENSG00000107104	23189	other	15685193	0	0	1
mirnet-hsa-776641	hsa-mir-124	MIMAT0000422	UHRF1	ENSG00000276043	29128	other	15685193	0	0	1
mirnet-hsa-776642	hsa-mir-124	MIMAT0000422	CPNE3	ENSG00000085719	8895	other	15685193	0	0	1
mirnet-hsa-776643	hsa-mir-124	MIMAT0000422	SLC15A4	ENSG00000139370	121260	other	15685193	0	0	1
mirnet-hsa-776644	hsa-mir-124	MIMAT0000422	DHCR24	ENSG00000116133	1718	other	15685193	0	0	1
mirnet-hsa-776645	hsa-mir-124	MIMAT0000422	ACTR8	ENSG00000113812	93973	other	15685193	0	0	1
mirnet-hsa-776646	hsa-mir-124	MIMAT0000422	MYH9	ENSG00000100345	4627	other	15685193	0	0	1
mirnet-hsa-776647	hsa-mir-124	MIMAT0000422	ELF4	ENSG00000102034	2000	other	15685193	0	0	1
mirnet-hsa-776648	hsa-mir-124	MIMAT0000422	MAPK1IP1L	ENSG00000168175	93487	other	15685193	0	0	1
mirnet-hsa-776649	hsa-mir-124	MIMAT0000422	RAG1AP1			other	15685193	0	0	1
mirnet-hsa-776650	hsa-mir-124	MIMAT0000422	CDCA7	ENSG00000144354	83879	other	15685193	0	0	1
mirnet-hsa-776651	hsa-mir-124	MIMAT0000422	C7orf42			other	15685193	0	0	1
mirnet-hsa-776652	hsa-mir-124	MIMAT0000422	STOM	ENSG00000148175	2040	other	15685193	0	0	1
mirnet-hsa-776653	hsa-mir-124	MIMAT0000422	MTMR6	ENSG00000139505	9107	other	15685193	0	0	1
mirnet-hsa-776654	hsa-mir-124	MIMAT0000422	POLR3G	ENSG00000113356	10622	other	15685193	0	0	1
mirnet-hsa-776655	hsa-mir-124	MIMAT0000422	ANXA8L2			other	15685193	0	0	1
mirnet-hsa-776656	hsa-mir-124	MIMAT0000422	OSBPL8	ENSG00000091039	114882	other	15685193	0	0	1
mirnet-hsa-776657	hsa-mir-124	MIMAT0000422	BTG3	ENSG00000154640	10950	other	15685193	0	0	1
mirnet-hsa-776658	hsa-mir-124	MIMAT0000422	BTG3	ENSG00000281484	10950	other	15685193	0	0	1
mirnet-hsa-776659	hsa-mir-124	MIMAT0000422	SLC17A5	ENSG00000119899	26503	other	15685193	0	0	1
mirnet-hsa-776660	hsa-mir-124	MIMAT0000422	VPS37C	ENSG00000167987	55048	other	15685193	0	0	1
mirnet-hsa-776661	hsa-mir-124	MIMAT0000422	SEC11A	ENSG00000140612	23478	other	15685193	0	0	1
mirnet-hsa-776662	hsa-mir-124	MIMAT0000422	VAMP3	ENSG00000049245	9341	other	15685193	0	0	1
mirnet-hsa-776663	hsa-mir-124	MIMAT0000422	USP48	ENSG00000090686	84196	other	15685193	0	0	1
mirnet-hsa-776664	hsa-mir-124	MIMAT0000422	PTTG1IP	ENSG00000183255	754	other	15685193	0	0	1
mirnet-hsa-776665	hsa-mir-124	MIMAT0000422	PGM1	ENSG00000079739	5236	other	15685193	0	0	1
mirnet-hsa-776666	hsa-mir-124	MIMAT0000422	CYP1B1	ENSG00000138061	1545	other	15685193	0	0	1
mirnet-hsa-776667	hsa-mir-124	MIMAT0000422	TOM1L1	ENSG00000141198	10040	other	15685193	0	0	1
mirnet-hsa-776668	hsa-mir-124	MIMAT0000422	SMAD5	ENSG00000113658	4090	other	15685193	0	0	1
mirnet-hsa-776669	hsa-mir-124	MIMAT0000422	NFIC	ENSG00000141905	4782	other	15685193	0	0	1
mirnet-hsa-776670	hsa-mir-124	MIMAT0000422	RYK	ENSG00000163785	6259	other	15685193	0	0	1
mirnet-hsa-776671	hsa-mir-124	MIMAT0000422	RBMS1	ENSG00000153250	5937	other	15685193	0	0	1
mirnet-hsa-776672	hsa-mir-124	MIMAT0000422	CTGF			other	15685193	0	0	1
mirnet-hsa-776673	hsa-mir-124	MIMAT0000422	CHSY1	ENSG00000131873	22856	other	15685193	0	0	1
mirnet-hsa-776674	hsa-mir-124	MIMAT0000422	LOC552891			other	15685193	0	0	1
mirnet-hsa-776675	hsa-mir-124	MIMAT0000422	GMCL1	ENSG00000087338	64395	other	15685193	0	0	1
mirnet-hsa-776676	hsa-mir-124	MIMAT0000422	ENDOD1	ENSG00000149218	23052	other	15685193	0	0	1
mirnet-hsa-776677	hsa-mir-124	MIMAT0000422	LRRC58	ENSG00000163428	116064	other	15685193	0	0	1
mirnet-hsa-776678	hsa-mir-124	MIMAT0000422	MAPK14	ENSG00000112062	1432	other	15685193	0	0	1
mirnet-hsa-776679	hsa-mir-124	MIMAT0000422	CEBPA	ENSG00000245848	1050	Western blot	18451139	0	0	1
mirnet-hsa-776680	hsa-mir-124	MIMAT0000422	CD164	ENSG00000135535	8763	other	15685193	0	0	1
mirnet-hsa-776681	hsa-mir-124	MIMAT0000422	CTDSP1	ENSG00000144579	58190	other	15685193	0	0	1
mirnet-hsa-776682	hsa-mir-124	MIMAT0000422	LITAF	ENSG00000189067	9516	other	15685193	0	0	1
mirnet-hsa-776683	hsa-mir-124	MIMAT0000422	ATP6V0E1	ENSG00000113732	8992	other	15685193	0	0	1
mirnet-hsa-776684	hsa-mir-124	MIMAT0000422	LASS2			other	15685193	0	0	1
mirnet-hsa-776685	hsa-mir-124	MIMAT0000422	C11orf75			other	15685193	0	0	1
mirnet-hsa-776686	hsa-mir-124	MIMAT0000422	PPP1R13L	ENSG00000104881	10848	other	15685193	0	0	1
mirnet-hsa-776687	hsa-mir-124	MIMAT0000422	PLOD3	ENSG00000106397	8985	other	15685193	0	0	1
mirnet-hsa-776688	hsa-mir-124	MIMAT0000422	CDCA7L	ENSG00000164649	55536	other	15685193	0	0	1
mirnet-hsa-776689	hsa-mir-124	MIMAT0000422	DNAJC1	ENSG00000136770	64215	other	15685193	0	0	1
mirnet-hsa-776690	hsa-mir-124	MIMAT0000422	CAV1	ENSG00000105974	857	other	15685193	0	0	1
mirnet-hsa-776691	hsa-mir-124	MIMAT0000422	TJP2	ENSG00000119139	9414	other	15685193	0	0	1
mirnet-hsa-776692	hsa-mir-124	MIMAT0000422	SYNGR2	ENSG00000108639	9144	other	15685193	0	0	1
mirnet-hsa-776693	hsa-mir-124	MIMAT0000422	SNAI2	ENSG00000019549	6591	other	15685193	0	0	1
mirnet-hsa-776694	hsa-mir-124	MIMAT0000422	AP1M2	ENSG00000129354	10053	other	15685193	0	0	1
mirnet-hsa-776695	hsa-mir-124	MIMAT0000422	TWIST2	ENSG00000233608	117581	other	15685193	0	0	1
mirnet-hsa-776696	hsa-mir-124	MIMAT0000422	TWIST2	ENSG00000288335	117581	other	15685193	0	0	1
mirnet-hsa-776697	hsa-mir-124	MIMAT0000422	RBM47	ENSG00000163694	54502	other	15685193	0	0	1
mirnet-hsa-776698	hsa-mir-124	MIMAT0000422	LRRC1	ENSG00000137269	55227	other	15685193	0	0	1
mirnet-hsa-776699	hsa-mir-124	MIMAT0000422	HADHB	ENSG00000138029	3032	other	15685193	0	0	1
mirnet-hsa-776700	hsa-mir-124	MIMAT0000422	TMEM109	ENSG00000110108	79073	other	15685193	0	0	1
mirnet-hsa-776701	hsa-mir-124	MIMAT0000422	C12orf23			other	15685193	0	0	1
mirnet-hsa-776702	hsa-mir-124	MIMAT0000422	AK2	ENSG00000004455	204	other	15685193	0	0	1
mirnet-hsa-776703	hsa-mir-124	MIMAT0000422	BBF2H7			other	15685193	0	0	1
mirnet-hsa-776704	hsa-mir-124	MIMAT0000422	HADH	ENSG00000138796	3033	other	15685193	0	0	1
mirnet-hsa-776705	hsa-mir-124	MIMAT0000422	LOC286077			other	15685193	0	0	1
mirnet-hsa-776706	hsa-mir-124	MIMAT0000422	FCHO2	ENSG00000157107	115548	other	15685193	0	0	1
mirnet-hsa-776707	hsa-mir-124	MIMAT0000422	C14orf24			other	15685193	0	0	1
mirnet-hsa-776708	hsa-mir-124	MIMAT0000422	TEAD1	ENSG00000187079	7003	other	15685193	0	0	1
mirnet-hsa-776709	hsa-mir-124	MIMAT0000422	STX10	ENSG00000104915	8677	other	15685193	0	0	1
mirnet-hsa-776710	hsa-mir-124	MIMAT0000422	RNPEPL1	ENSG00000142327	57140	other	15685193	0	0	1
mirnet-hsa-776711	hsa-mir-124	MIMAT0000422	ABHD5	ENSG00000011198	51099	other	15685193	0	0	1
mirnet-hsa-776712	hsa-mir-124	MIMAT0000422	ELOVL1	ENSG00000066322	64834	other	15685193	0	0	1
mirnet-hsa-776713	hsa-mir-124	MIMAT0000422	ARHGEF1	ENSG00000076928	9138	other	15685193	0	0	1
mirnet-hsa-776714	hsa-mir-124	MIMAT0000422	SWAP70	ENSG00000133789	23075	other	15685193	0	0	1
mirnet-hsa-776715	hsa-mir-124	MIMAT0000422	TLN1	ENSG00000137076	7094	other	15685193	0	0	1
mirnet-hsa-776716	hsa-mir-124	MIMAT0000422	TRIP11	ENSG00000100815	9321	other	15685193	0	0	1
mirnet-hsa-776717	hsa-mir-124	MIMAT0000422	SYPL1	ENSG00000008282	6856	other	15685193	0	0	1
mirnet-hsa-776718	hsa-mir-124	MIMAT0000422	STX2	ENSG00000111450	2054	other	15685193	0	0	1
mirnet-hsa-776719	hsa-mir-124	MIMAT0000422	CEBPA	ENSG00000245848	1050	other	15685193	0	0	1
mirnet-hsa-776720	hsa-mir-124	MIMAT0000422	C18orf37			other	15685193	0	0	1
mirnet-hsa-776721	hsa-mir-124	MIMAT0000422	PECI			other	15685193	0	0	1
mirnet-hsa-776722	hsa-mir-124	MIMAT0000422	PHF19	ENSG00000119403	26147	other	15685193	0	0	1
mirnet-hsa-776723	hsa-mir-124	MIMAT0000422	NARG1			other	15685193	0	0	1
mirnet-hsa-776724	hsa-mir-124	MIMAT0000422	FAM57A			other	15685193	0	0	1
mirnet-hsa-776725	hsa-mir-124	MIMAT0000422	SERP1	ENSG00000120742	27230	other	15685193	0	0	1
mirnet-hsa-776726	hsa-mir-124	MIMAT0000422	TMBIM1	ENSG00000135926	64114	other	15685193	0	0	1
mirnet-hsa-776727	hsa-mir-124	MIMAT0000422	SLC25A30	ENSG00000174032	253512	other	15685193	0	0	1
mirnet-hsa-776728	hsa-mir-124	MIMAT0000422	LDLRAP1	ENSG00000157978	26119	other	15685193	0	0	1
mirnet-hsa-776729	hsa-mir-124	MIMAT0000422	TSC22D4	ENSG00000166925	81628	other	15685193	0	0	1
mirnet-hsa-776730	hsa-mir-124	MIMAT0000422	GNAI3	ENSG00000065135	2773	other	15685193	0	0	1
mirnet-hsa-776731	hsa-mir-124	MIMAT0000422	F11R	ENSG00000158769	50848	other	15685193	0	0	1
mirnet-hsa-776732	hsa-mir-124	MIMAT0000422	GTPBP8	ENSG00000163607	29083	other	15685193	0	0	1
mirnet-hsa-776733	hsa-mir-124	MIMAT0000422	MPHOSPH9	ENSG00000051825	10198	other	15685193	0	0	1
mirnet-hsa-776734	hsa-mir-124	MIMAT0000422	B4GALT1	ENSG00000086062	2683	other	15685193	0	0	1
mirnet-hsa-776735	hsa-mir-124	MIMAT0000422	ZBED3	ENSG00000132846	84327	other	15685193	0	0	1
mirnet-hsa-776736	hsa-mir-124	MIMAT0000422	FAM35A			other	15685193	0	0	1
mirnet-hsa-776737	hsa-mir-124	MIMAT0000422	PGRMC2	ENSG00000164040	10424	other	15685193	0	0	1
mirnet-hsa-776738	hsa-mir-124	MIMAT0000422	NECAP2	ENSG00000157191	55707	other	15685193	0	0	1
mirnet-hsa-776739	hsa-mir-124	MIMAT0000422	DNM2	ENSG00000079805	1785	other	15685193	0	0	1
mirnet-hsa-776740	hsa-mir-124	MIMAT0000422	TUBB6	ENSG00000176014	84617	other	15685193	0	0	1
mirnet-hsa-776741	hsa-mir-124	MIMAT0000422	ARFIP1	ENSG00000164144	27236	other	15685193	0	0	1
mirnet-hsa-776742	hsa-mir-124	MIMAT0000422	MDFIC	ENSG00000135272	29969	other	15685193	0	0	1
mirnet-hsa-776743	hsa-mir-124	MIMAT0000422	UHMK1	ENSG00000152332	127933	other	15685193	0	0	1
mirnet-hsa-776744	hsa-mir-124	MIMAT0000422	SLC16A1	ENSG00000155380	6566	other	15685193	0	0	1
mirnet-hsa-776745	hsa-mir-124	MIMAT0000422	SLC16A1	ENSG00000281917	6566	other	15685193	0	0	1
mirnet-hsa-776746	hsa-mir-124	MIMAT0000422	TSKU	ENSG00000182704	25987	other	15685193	0	0	1
mirnet-hsa-776747	hsa-mir-124	MIMAT0000422	NME4	ENSG00000103202	4833	other	15685193	0	0	1
mirnet-hsa-776748	hsa-mir-124	MIMAT0000422	ACAA2	ENSG00000167315	10449	other	15685193	0	0	1
mirnet-hsa-776749	hsa-mir-124	MIMAT0000422	DRAM			other	15685193	0	0	1
mirnet-hsa-776750	hsa-mir-124	MIMAT0000422	SP1	ENSG00000185591	6667	other	15685193	0	0	1
mirnet-hsa-776751	hsa-mir-124	MIMAT0000422	CHP			other	15685193	0	0	1
mirnet-hsa-776752	hsa-mir-124	MIMAT0000422	CTNND1	ENSG00000198561	1500	other	15685193	0	0	1
mirnet-hsa-776753	hsa-mir-124	MIMAT0000422	PODXL	ENSG00000128567	5420	other	15685193	0	0	1
mirnet-hsa-776754	hsa-mir-124	MIMAT0000422	ZNF790	ENSG00000197863	388536	other	15685193	0	0	1
mirnet-hsa-776755	hsa-mir-124	MIMAT0000422	PLP2	ENSG00000102007	5355	other	15685193	0	0	1
mirnet-hsa-776756	hsa-mir-124	MIMAT0000422	OAF	ENSG00000184232	220323	other	15685193	0	0	1
mirnet-hsa-776757	hsa-mir-124	MIMAT0000422	AHR	ENSG00000106546	196	other	15685193	0	0	1
mirnet-hsa-776758	hsa-mir-124	MIMAT0000422	DVL2	ENSG00000004975	1856	other	15685193	0	0	1
mirnet-hsa-776759	hsa-mir-124	MIMAT0000422	ASPRV1	ENSG00000244617	151516	other	15685193	0	0	1
mirnet-hsa-776760	hsa-mir-124	MIMAT0000422	QSER1	ENSG00000060749	79832	other	15685193	0	0	1
mirnet-hsa-776761	hsa-mir-124	MIMAT0000422	IFRD2	ENSG00000214706	7866	other	15685193	0	0	1
mirnet-hsa-776762	hsa-mir-124	MIMAT0000422	CCDC99			other	15685193	0	0	1
mirnet-hsa-776763	hsa-mir-124	MIMAT0000422	PTBP1	ENSG00000011304	5725	other	15685193	0	0	1
mirnet-hsa-776764	hsa-mir-124	MIMAT0000422	SERPINB6	ENSG00000124570	5269	other	15685193	0	0	1
mirnet-hsa-776765	hsa-mir-124	MIMAT0000422	C6orf72			other	15685193	0	0	1
mirnet-hsa-776766	hsa-mir-124	MIMAT0000422	AHRR	ENSG00000286169	57491	other	15685193	0	0	1
mirnet-hsa-776767	hsa-mir-124	MIMAT0000422	HEBP2	ENSG00000051620	23593	other	15685193	0	0	1
mirnet-hsa-776768	hsa-mir-124	MIMAT0000422	CDK6	ENSG00000105810	1021	other	15685193	0	0	1
mirnet-hsa-776769	hsa-mir-124	MIMAT0000422	SLC30A7	ENSG00000162695	148867	other	15685193	0	0	1
mirnet-hsa-776770	hsa-mir-124	MIMAT0000422	ARAF	ENSG00000078061	369	other	15685193	0	0	1
mirnet-hsa-776771	hsa-mir-124	MIMAT0000422	GSN	ENSG00000148180	2934	other	15685193	0	0	1
mirnet-hsa-776772	hsa-mir-124	MIMAT0000422	APEX2	ENSG00000169188	27301	other	15685193	0	0	1
mirnet-hsa-776773	hsa-mir-124	MIMAT0000422	ANKRD27	ENSG00000105186	84079	other	15685193	0	0	1
mirnet-hsa-776774	hsa-mir-124	MIMAT0000422	PAPSS2	ENSG00000198682	9060	other	15685193	0	0	1
mirnet-hsa-776775	hsa-mir-124	MIMAT0000422	NEK9	ENSG00000119638	91754	other	15685193	0	0	1
mirnet-hsa-776776	hsa-mir-124	MIMAT0000422	CHST14	ENSG00000169105	113189	other	15685193	0	0	1
mirnet-hsa-776777	hsa-mir-124	MIMAT0000422	SSFA2			other	15685193	0	0	1
mirnet-hsa-776778	hsa-mir-124	MIMAT0000422	C2orf12			other	15685193	0	0	1
mirnet-hsa-776779	hsa-mir-124	MIMAT0000422	ALDH9A1	ENSG00000143149	223	other	15685193	0	0	1
mirnet-hsa-776780	hsa-mir-124	MIMAT0000422	HTATIP2	ENSG00000109854	10553	other	15685193	0	0	1
mirnet-hsa-776781	hsa-mir-124	MIMAT0000422	CLDND1	ENSG00000080822	56650	other	15685193	0	0	1
mirnet-hsa-776782	hsa-mir-124	MIMAT0000422	FAM129B			other	15685193	0	0	1
mirnet-hsa-776783	hsa-mir-124	MIMAT0000422	ARHGAP29	ENSG00000137962	9411	other	15685193	0	0	1
mirnet-hsa-776784	hsa-mir-124	MIMAT0000422	KIAA1102			other	15685193	0	0	1
mirnet-hsa-776785	hsa-mir-124	MIMAT0000422	CDK4	ENSG00000135446	1019	other	15685193	0	0	1
mirnet-hsa-776786	hsa-mir-124	MIMAT0000422	CD59	ENSG00000085063	966	other	15685193	0	0	1
mirnet-hsa-776787	hsa-mir-124	MIMAT0000422	DCTD	ENSG00000129187	1635	other	15685193	0	0	1
mirnet-hsa-776788	hsa-mir-124	MIMAT0000422	USP49	ENSG00000164663	25862	other	15685193	0	0	1
mirnet-hsa-776789	hsa-mir-124	MIMAT0000422	TNFRSF21	ENSG00000146072	27242	other	15685193	0	0	1
mirnet-hsa-776790	hsa-mir-124	MIMAT0000422	RASSF5	ENSG00000266094	83593	other	15685193	0	0	1
mirnet-hsa-776791	hsa-mir-124	MIMAT0000422	SLC22A5	ENSG00000197375	6584	other	15685193	0	0	1
mirnet-hsa-776792	hsa-mir-124	MIMAT0000422	KATNA1	ENSG00000186625	11104	other	15685193	0	0	1
mirnet-hsa-776793	hsa-mir-124	MIMAT0000422	RELA	ENSG00000173039	5970	other	15685193	0	0	1
mirnet-hsa-776794	hsa-mir-124	MIMAT0000422	DEPDC1	ENSG00000024526	55635	other	15685193	0	0	1
mirnet-hsa-776795	hsa-mir-124	MIMAT0000422	PLDN			other	15685193	0	0	1
mirnet-hsa-776796	hsa-mir-124	MIMAT0000422	CTDSP2	ENSG00000175215	10106	other	15685193	0	0	1
mirnet-hsa-776797	hsa-mir-124	MIMAT0000422	MAN2A1	ENSG00000112893	4124	other	15685193	0	0	1
mirnet-hsa-776798	hsa-mir-124	MIMAT0000422	NEK6	ENSG00000119408	10783	other	15685193	0	0	1
mirnet-hsa-776799	hsa-mir-124	MIMAT0000422	IQGAP1	ENSG00000140575	8826	other	15685193	0	0	1
mirnet-hsa-776800	hsa-mir-124	MIMAT0000422	CDK6	ENSG00000105810	1021	Western blot	18607543	0	0	1
mirnet-hsa-776801	hsa-mir-124	MIMAT0000422	ELK3	ENSG00000111145	2004	other	20144220	0	0	1
mirnet-hsa-776802	hsa-mir-124	MIMAT0000422	LDLR	ENSG00000130164	3949	other	20042474	0	0	1
mirnet-hsa-776803	hsa-mir-124	MIMAT0000422	BDNF	ENSG00000176697	627	Western blot	19703567	0	0	1
mirnet-hsa-776804	hsa-mir-124	MIMAT0000422	ROCK2	ENSG00000134318	9475	Western blot	21672940	0	0	1
mirnet-hsa-776805	hsa-mir-124	MIMAT0000422	EZH2	ENSG00000106462	2146	Western blot	21672940	0	0	1
mirnet-hsa-776806	hsa-mir-124	MIMAT0000422	BACE1	ENSG00000186318	23621	Western blot	22178568	0	0	1
mirnet-hsa-776917	hsa-mir-141	MIMAT0000432	CLOCK	ENSG00000134852	9575	other	15131085	0	0	1
mirnet-hsa-776918	hsa-mir-141	MIMAT0000432	TGFB2	ENSG00000092969	7042	Western blot	18483486	0	0	1
mirnet-hsa-776919	hsa-mir-141	MIMAT0000432	ZEB2	ENSG00000169554	9839	other	18925646	0	0	1
mirnet-hsa-776920	hsa-mir-141	MIMAT0000432	FOG2			other	20005803	0	0	1
mirnet-hsa-776921	hsa-mir-141	MIMAT0000432	ERBB2IP			other	20005803	0	0	1
mirnet-hsa-776922	hsa-mir-141	MIMAT0000432	BAP1	ENSG00000163930	8314	other	20005803	0	0	1
mirnet-hsa-776923	hsa-mir-141	MIMAT0000432	KLHL20	ENSG00000076321	27252	other	20005803	0	0	1
mirnet-hsa-776924	hsa-mir-141	MIMAT0000432	PTPRD	ENSG00000153707	5789	other	20005803	0	0	1
mirnet-hsa-776925	hsa-mir-141	MIMAT0000432	PTPRD	ENSG00000282932	5789	other	20005803	0	0	1
mirnet-hsa-776926	hsa-mir-141	MIMAT0000432	ELMO2	ENSG00000062598	63916	other	20005803	0	0	1
mirnet-hsa-776927	hsa-mir-141	MIMAT0000432	WDR37	ENSG00000047056	22884	other	20005803	0	0	1
mirnet-hsa-776928	hsa-mir-141	MIMAT0000432	MKK4			Western blot	19861690	0	0	1
mirnet-hsa-776929	hsa-mir-141	MIMAT0000432	SIP1			Western blot	19830559	0	0	1
mirnet-hsa-776930	hsa-mir-141	MIMAT0000432	JAG1	ENSG00000101384	182	Western blot	21224847	0	0	1
mirnet-hsa-776931	hsa-mir-141	MIMAT0000432	SERBP1	ENSG00000142864	26135	other	17637574	0	0	1
mirnet-hsa-776932	hsa-mir-141	MIMAT0000432	SFPQ	ENSG00000116560	6421	other	17637574	0	0	1
mirnet-hsa-776933	hsa-mir-141	MIMAT0000432	HMGB1	ENSG00000189403	3146	other	17637574	0	0	1
mirnet-hsa-776934	hsa-mir-143	MIMAT0000435	MAPK7	ENSG00000166484	5598	Western blot	15504739	0	0	1
mirnet-hsa-776935	hsa-mir-143	MIMAT0000435	KRAS	ENSG00000133703	3845	Western blot	19137007	0	0	1
mirnet-hsa-776936	hsa-mir-143	MIMAT0000435	ERK5			Western blot	19855844	0	0	1
mirnet-hsa-776937	hsa-mir-143	MIMAT0000435	DNMT3A	ENSG00000119772	1788	Western blot	19638978	0	0	1
mirnet-hsa-776938	hsa-mir-143	MIMAT0000435	FNDC3b			Western blot	19472311	0	0	1
mirnet-hsa-776939	hsa-mir-143	MIMAT0000435	ERK5			Western blot	19439999	0	0	1
mirnet-hsa-776940	hsa-mir-143	MIMAT0000435	Bcl-2			Western blot	20878132	0	0	1
mirnet-hsa-776941	hsa-mir-143	MIMAT0000435	MAPK7	ENSG00000166484	5598	Western blot	17504027	0	0	1
mirnet-hsa-776942	hsa-mir-145	MIMAT0000437	PARP8	ENSG00000151883	79668	other	15131085	0	0	1
mirnet-hsa-776943	hsa-mir-145	MIMAT0000437	IRS1	ENSG00000169047	3667	Western blot	17827156	0	0	1
mirnet-hsa-776944	hsa-mir-145	MIMAT0000437	MYC	ENSG00000136997	4609	Immunostaining	19202062	0	0	1
mirnet-hsa-776945	hsa-mir-145	MIMAT0000437	FSCN1	ENSG00000075618	6624	phenotypic sensor assay	20160723	0	0	1
mirnet-hsa-776946	hsa-mir-145	MIMAT0000437	CCNA2	ENSG00000145386	890	other	19996289	0	0	1
mirnet-hsa-776947	hsa-mir-145	MIMAT0000437	MUC1	ENSG00000185499	4582	Western blot	19996288	0	0	1
mirnet-hsa-776948	hsa-mir-145	MIMAT0000437	CLINT1	ENSG00000113282	9685	other	19915607	0	0	1
mirnet-hsa-776949	hsa-mir-145	MIMAT0000437	CBFB	ENSG00000067955	865	other	19915607	0	0	1
mirnet-hsa-776950	hsa-mir-145	MIMAT0000437	PPP3CA	ENSG00000138814	5530	other	19915607	0	0	1
mirnet-hsa-776951	hsa-mir-145	MIMAT0000437	FBXO28	ENSG00000143756	23219	other	19915607	0	0	1
mirnet-hsa-776952	hsa-mir-145	MIMAT0000437	ACBD3	ENSG00000182827	64746	other	19915607	0	0	1
mirnet-hsa-776953	hsa-mir-145	MIMAT0000437	USP46	ENSG00000109189	64854	other	19915607	0	0	1
mirnet-hsa-776954	hsa-mir-145	MIMAT0000437	RASA1	ENSG00000145715	5921	other	19915607	0	0	1
mirnet-hsa-776955	hsa-mir-145	MIMAT0000437	CCDC25	ENSG00000147419	55246	other	19915607	0	0	1
mirnet-hsa-776956	hsa-mir-145	MIMAT0000437	C11orf58	ENSG00000110696	10944	other	19915607	0	0	1
mirnet-hsa-776957	hsa-mir-145	MIMAT0000437	IGF-IR			Western blot	19502786	0	0	1
mirnet-hsa-776958	hsa-mir-145	MIMAT0000437	KRT7	ENSG00000135480	3855	Western blot	19378336	0	0	1
mirnet-hsa-776959	hsa-mir-145	MIMAT0000437	RTKN	ENSG00000114993	6242	Western blot	19360360	0	0	1
mirnet-hsa-776964	hsa-mir-9	MIMAT0000441	BACE1	ENSG00000186318	23621	other	18434550	0	0	1
mirnet-hsa-776965	hsa-mir-9	MIMAT0000441	NTRK3	ENSG00000140538	4916	Western blot	17483472	0	0	1
mirnet-hsa-776966	hsa-mir-9	MIMAT0000441	PRDM1	ENSG00000057657	639	other	18583325	0	0	1
mirnet-hsa-776967	hsa-mir-9	MIMAT0000441	REST	ENSG00000084093	5978	Western blot	19118166	0	0	1
mirnet-hsa-776968	hsa-mir-9	MIMAT0000441	CDH1	ENSG00000039068	999	phenotypic sensor assay	20173740	0	0	1
mirnet-hsa-776969	hsa-mir-9	MIMAT0000441	FOXO1	ENSG00000150907	2308	Western blot	20028871	0	0	1
mirnet-hsa-776970	hsa-mir-9	MIMAT0000441	NFKB1	ENSG00000109320	4790	Western blot	19702828	0	0	1
mirnet-hsa-776971	hsa-mir-9	MIMAT0000441	CAMTA1	ENSG00000171735	23261	Western blot	21857646	0	0	1
mirnet-hsa-777105	hsa-mir-29c	MIMAT0000681	DNMT3A	ENSG00000119772	1788	other	17890317	0	0	1
mirnet-hsa-777106	hsa-mir-29c	MIMAT0000681	DNMT3B	ENSG00000088305	1789	other	17890317	0	0	1
mirnet-hsa-777107	hsa-mir-29c	MIMAT0000681	COL3A1	ENSG00000168542	1281	other	18390668	0	0	1
mirnet-hsa-777108	hsa-mir-29c	MIMAT0000681	COL4A1	ENSG00000187498	1282	other	18390668	0	0	1
mirnet-hsa-777109	hsa-mir-29c	MIMAT0000681	COL15A1	ENSG00000204291	1306	other	18390668	0	0	1
mirnet-hsa-777110	hsa-mir-29c	MIMAT0000681	LAMC1	ENSG00000135862	3915	other	18390668	0	0	1
mirnet-hsa-777111	hsa-mir-29c	MIMAT0000681	TDG	ENSG00000139372	6996	other	18390668	0	0	1
mirnet-hsa-777112	hsa-mir-29c	MIMAT0000681	FUSIP1			other	18390668	0	0	1
mirnet-hsa-777113	hsa-mir-29c	MIMAT0000681	COL1A1	ENSG00000108821	1277	other	18390668	0	0	1
mirnet-hsa-777114	hsa-mir-29c	MIMAT0000681	COL1A2	ENSG00000164692	1278	other	18390668	0	0	1
mirnet-hsa-777115	hsa-mir-29c	MIMAT0000681	COL4A2	ENSG00000134871	1284	other	18390668	0	0	1
mirnet-hsa-777116	hsa-mir-29c	MIMAT0000681	FBN1	ENSG00000166147	2200	other	18390668	0	0	1
mirnet-hsa-777117	hsa-mir-29c	MIMAT0000681	CDC42	ENSG00000070831	998	Western blot	19079265	0	0	1
mirnet-hsa-777118	hsa-mir-29c	MIMAT0000681	PIK3R1	ENSG00000145675	5295	Western blot	19079265	0	0	1
mirnet-hsa-777119	hsa-mir-200a	MIMAT0000682	ZEB2	ENSG00000169554	9839	other	18376396	0	0	1
mirnet-hsa-777120	hsa-mir-200a	MIMAT0000682	ZEB1	ENSG00000148516	6935	other	18376396	0	0	1
mirnet-hsa-777121	hsa-mir-200a	MIMAT0000682	ZEB2	ENSG00000169554	9839	other	20037478	0	0	1
mirnet-hsa-777122	hsa-mir-200a	MIMAT0000682	FOG2			other	20005803	0	0	1
mirnet-hsa-777123	hsa-mir-200a	MIMAT0000682	ERBB2IP			other	20005803	0	0	1
mirnet-hsa-777124	hsa-mir-200a	MIMAT0000682	BAP1	ENSG00000163930	8314	other	20005803	0	0	1
mirnet-hsa-777125	hsa-mir-200a	MIMAT0000682	KLHL20	ENSG00000076321	27252	other	20005803	0	0	1
mirnet-hsa-777126	hsa-mir-200a	MIMAT0000682	PTPRD	ENSG00000153707	5789	other	20005803	0	0	1
mirnet-hsa-777127	hsa-mir-200a	MIMAT0000682	PTPRD	ENSG00000282932	5789	other	20005803	0	0	1
mirnet-hsa-777128	hsa-mir-200a	MIMAT0000682	ELMO2	ENSG00000062598	63916	other	20005803	0	0	1
mirnet-hsa-777129	hsa-mir-200a	MIMAT0000682	WDR37	ENSG00000047056	22884	other	20005803	0	0	1
mirnet-hsa-777130	hsa-mir-200a	MIMAT0000682	CTNNBIP1	ENSG00000178585	56998	Western blot	19703993	0	0	1
mirnet-hsa-777250	hsa-mir-378	MIMAT0000732	VEGFA	ENSG00000112715	7422	ELISA	18320040	0	0	1
mirnet-hsa-777263	hsa-mir-335	MIMAT0000765	SOX4	ENSG00000124766	6659	other	18185580	0	0	1
mirnet-hsa-777264	hsa-mir-335	MIMAT0000765	PTPRN2	ENSG00000155093	5799	other	18185580	0	0	1
mirnet-hsa-777265	hsa-mir-335	MIMAT0000765	PTPRN2	ENSG00000282185	5799	other	18185580	0	0	1
mirnet-hsa-777266	hsa-mir-335	MIMAT0000765	MERTK	ENSG00000153208	10461	other	18185580	0	0	1
mirnet-hsa-777267	hsa-mir-133b	MIMAT0000770	PKM2			Western blot	18464261	0	0	1
mirnet-hsa-777268	hsa-mir-133b	MIMAT0000770	KLF15	ENSG00000163884	28999	Western blot	19720047	0	0	1
mirnet-hsa-777330	hsa-mir-34b	MIMAT0004676	NOTCH4	ENSG00000204301	4855	other	18803879	0	0	1
mirnet-hsa-777331	hsa-mir-34b	MIMAT0004676	NOTCH4	ENSG00000223355	4855	other	18803879	0	0	1
mirnet-hsa-777332	hsa-mir-34b	MIMAT0004676	NOTCH4	ENSG00000206312	4855	other	18803879	0	0	1
mirnet-hsa-777333	hsa-mir-34b	MIMAT0004676	NOTCH4	ENSG00000235396	4855	other	18803879	0	0	1
mirnet-hsa-777334	hsa-mir-34b	MIMAT0004676	NOTCH4	ENSG00000238196	4855	other	18803879	0	0	1
mirnet-hsa-777335	hsa-mir-34b	MIMAT0004676	NOTCH4	ENSG00000234876	4855	other	18803879	0	0	1
mirnet-hsa-777336	hsa-mir-34b	MIMAT0004676	NOTCH4	ENSG00000232339	4855	other	18803879	0	0	1
mirnet-hsa-777337	hsa-mir-34b	MIMAT0004676	NOTCH2	ENSG00000134250	4853	other	18803879	0	0	1
mirnet-hsa-777338	hsa-mir-34b	MIMAT0004676	HMGA2	ENSG00000149948	8091	other	18803879	0	0	1
mirnet-hsa-777339	hsa-mir-34b	MIMAT0004676	NOTCH1	ENSG00000148400	4851	other	18803879	0	0	1
mirnet-hsa-777340	hsa-mir-34b	MIMAT0004676	BCL2	ENSG00000171791	596	Western blot	18803879	0	0	1
mirnet-hsa-777341	hsa-mir-34b	MIMAT0004676	MYC	ENSG00000136997	4609	Immunofluorescence	18802929	0	0	1
mirnet-hsa-777380	hsa-mir-34c		NOTCH3	ENSG00000074181	4854	other	18803879	0	0	1
mirnet-hsa-777381	hsa-mir-34c		NOTCH2	ENSG00000134250	4853	other	18803879	0	0	1
mirnet-hsa-777382	hsa-mir-34c		NOTCH4	ENSG00000204301	4855	other	18803879	0	0	1
mirnet-hsa-777383	hsa-mir-34c		NOTCH4	ENSG00000223355	4855	other	18803879	0	0	1
mirnet-hsa-777384	hsa-mir-34c		NOTCH4	ENSG00000206312	4855	other	18803879	0	0	1
mirnet-hsa-777385	hsa-mir-34c		NOTCH4	ENSG00000235396	4855	other	18803879	0	0	1
mirnet-hsa-777386	hsa-mir-34c		NOTCH4	ENSG00000238196	4855	other	18803879	0	0	1
mirnet-hsa-777387	hsa-mir-34c		NOTCH4	ENSG00000234876	4855	other	18803879	0	0	1
mirnet-hsa-777388	hsa-mir-34c		NOTCH4	ENSG00000232339	4855	other	18803879	0	0	1
mirnet-hsa-777389	hsa-mir-34c		HMGA2	ENSG00000149948	8091	other	18803879	0	0	1
mirnet-hsa-777390	hsa-mir-34c		NOTCH1	ENSG00000148400	4851	other	18803879	0	0	1
mirnet-hsa-777391	hsa-mir-34c		BCL2	ENSG00000171791	596	Western blot	18803879	0	0	1
mirnet-hsa-75850	hsa-mir-146b-5p	MIMAT0002809	MMP16	ENSG00000156103	4325	Immunohistochemistry//In situ hybridization//Luciferase reporter assay//qRT-PCR//Western blot	19265686|21823013|23796692	1	0	1
