# Supplementary material for: In Silico Analysis of miRNA-Mediated Genes in the Regulation of Dog Testes Development from Immature to Adult Form
Source: Animals (Basel). 2023 Apr 30;13(9):1520. doi: 10.3390/ani13091520 (PMC10177090; doi:10.3390/ani13091520)
Supplement: Supplementary file 1 [file animals-13-01520-s001.zip › animals-2307290-supplementary-S3.xlsx]

## Sheet: DR_miRNA
miRNA ID	Fold change	P value
hsa-miR-137	0.05	4.3e-05
hsa-miR-203	0.15	0.006313
hsa-miR-184	0.18	0.000152
hsa-miR-214	0.2	9.2e-05
hsa-miR-130a	0.29	0.000242
hsa-miR-181b	0.29	0
hsa-miR-148a	0.32	0.000891
hsa-miR-196a	0.33	0.139601
hsa-miR-125a	0.35	2e-06
hsa-miR-224	0.38	1.7e-05
hsa-miR-342	0.44	0.000651
hsa-miR-181a	0.5	0.000321

## Sheet: DR_TargetGene
ID	Accession	Target	TargetID	Experiment	Literature
hsa-mir-137	MIMAT0000429	SERPINA3	12	Luciferase reporter assay	23640964
hsa-mir-137	MIMAT0000429	JAG1	182	PAR-CLIP	22100165
hsa-mir-137	MIMAT0000429	AKT2	208	Immunohistochemistry//Luciferase reporter assay//PAR-CLIP//qRT-PCR//Western blot	20371350|26102366|24465609
hsa-mir-137	MIMAT0000429	ASGR2	433	PAR-CLIP	23446348|21572407|20371350
hsa-mir-137	MIMAT0000429	ATOX1	475	PAR-CLIP	20371350
hsa-mir-137	MIMAT0000429	BCAT1	586	PAR-CLIP	23446348|20371350
hsa-mir-137	MIMAT0000429	BMP7	655	Luciferase reporter assay//Western blot	26617798
hsa-mir-137	MIMAT0000429	BNIP3L	665	Immunofluorescence//Immunohistochemistry//Luciferase reporter assay//qRT-PCR//Western blot	24573672
hsa-mir-137	MIMAT0000429	CDC42	998	Luciferase reporter assay//qRT-PCR//Reporter assay//Western blot	20473940|21221794|23178712|24465609
hsa-mir-137	MIMAT0000429	CDK6	1021	Luciferase reporter assay//PAR-CLIP//qRT-PCR//Western blot	18381414|18577219|20682795|21051724|23178712|25342326|24465609|27292025
hsa-mir-137	MIMAT0000429	CHRM3	1131	PAR-CLIP	23446348|21572407
hsa-mir-137	MIMAT0000429	CNN2	1265	PAR-CLIP	23592263
hsa-mir-137	MIMAT0000429	CSE1L	1434	Luciferase reporter assay//Western blot	23252729
hsa-mir-137	MIMAT0000429	CTBP1	1487	Luciferase reporter assay//qRT-PCR//Reporter assay//Western blot	21278922
hsa-mir-137	MIMAT0000429	DBN1	1627	HITS-CLIP//PAR-CLIP	21572407
hsa-mir-137	MIMAT0000429	DR1	1810	PAR-CLIP	21572407
hsa-mir-137	MIMAT0000429	E2F6	1876	Luciferase reporter assay//qRT-PCR//Western blot	18381414
hsa-mir-137	MIMAT0000429	EGFR	1956	Luciferase reporter assay//Western blot	28386374
hsa-mir-137	MIMAT0000429	ESRRA	2101	Luciferase reporter assay	22723937
hsa-mir-137	MIMAT0000429	EZH2	2146	Immunohistochemistry//LC-MS/MS//Luciferase reporter assay//qRT-PCR//Western blot	25505154|25939439
hsa-mir-137	MIMAT0000429	FKBP1A	2280	PAR-CLIP	22100165|22291592
hsa-mir-137	MIMAT0000429	GLO1	2739	PAR-CLIP	20371350
hsa-mir-137	MIMAT0000429	GOLGA3	2802	PAR-CLIP	22012620|21572407
hsa-mir-137	MIMAT0000429	NR3C1	2908	HITS-CLIP	23313552
hsa-mir-137	MIMAT0000429	GTF2E1	2960	PAR-CLIP	21572407
hsa-mir-137	MIMAT0000429	H3F3B	3021	PAR-CLIP	23592263|23446348|21572407|20371350
hsa-mir-137	MIMAT0000429	HOXC8	3224	PAR-CLIP	21572407
hsa-mir-137	MIMAT0000429	KIT	3815	Luciferase reporter assay//qRT-PCR//Western blot	24465609
hsa-mir-137	MIMAT0000429	MCM4	4173	HITS-CLIP	27418678
hsa-mir-137	MIMAT0000429	MET	4233	Luciferase reporter assay//qRT-PCR//Western blot	23151846
hsa-mir-137	MIMAT0000429	MITF	4286	Luciferase reporter assay//qRT-PCR//Western blot	21051724
hsa-mir-137	MIMAT0000429	MSI1	4440	Immunoblot//Luciferase reporter assay	25940441
hsa-mir-137	MIMAT0000429	COX2	4513	FACS//Immunohistochemistry//Luciferase reporter assay//qRT-PCR//Western blot	25064845
hsa-mir-137	MIMAT0000429	MYO1C	4641	Luciferase reporter assay//qRT-PCR//Western blot	27468717
hsa-mir-137	MIMAT0000429	NFYB	4801	PAR-CLIP	21572407
hsa-mir-137	MIMAT0000429	YBX1	4904	Luciferase reporter assay//qRT-PCR//Western blot	23178914|23151846|24465609
hsa-mir-137	MIMAT0000429	PAFAH1B2	5049	PAR-CLIP	23446348|21572407
hsa-mir-137	MIMAT0000429	PAK2	5062	Luciferase reporter assay//qRT-PCR//Western blot	26186482
hsa-mir-137	MIMAT0000429	PAX9	5083	PAR-CLIP	21572407
hsa-mir-137	MIMAT0000429	PLS1	5357	PAR-CLIP	21572407
hsa-mir-137	MIMAT0000429	MED1	5469	Luciferase reporter assay//qRT-PCR//Western blot	26461474
hsa-mir-137	MIMAT0000429	PRKAA1	5562	Luciferase reporter assay//qRT-PCR//Western blot	27497953
hsa-mir-137	MIMAT0000429	PTGS2	5743	Luciferase reporter assay//Western blot	22406049
hsa-mir-137	MIMAT0000429	PXN	5829	Luciferase reporter assay//qRT-PCR//Western blot	23275153
hsa-mir-137	MIMAT0000429	RASGRF1	5923	Luciferase reporter assay//qRT-PCR//Western blot	26440052
hsa-mir-137	MIMAT0000429	RNF4	6047	PAR-CLIP	26701625
hsa-mir-137	MIMAT0000429	RORA	6095	Luciferase reporter assay	24500708
hsa-mir-137	MIMAT0000429	RPL9	6133	PAR-CLIP	23446348|21572407|20371350
hsa-mir-137	MIMAT0000429	RREB1	6239	PAR-CLIP	21572407
hsa-mir-137	MIMAT0000429	CXCL12	6387	Luciferase reporter assay//qRT-PCR//Western blot	26847706
hsa-mir-137	MIMAT0000429	SLC1A5	6510	PAR-CLIP	21572407
hsa-mir-137	MIMAT0000429	SLC6A3	6531	GFP reporter assay//Luciferase reporter assay//qRT-PCR//Western blot	27628529
hsa-mir-137	MIMAT0000429	SNRPE	6635	PAR-CLIP	23592263|23446348
hsa-mir-137	MIMAT0000429	SP1	6667	Luciferase reporter assay//Western blot	26832795
hsa-mir-137	MIMAT0000429	SSFA2	6744	PAR-CLIP	24398324|23446348|21572407|20371350
hsa-mir-137	MIMAT0000429	AURKA	6790	PAR-CLIP	21572407
hsa-mir-137	MIMAT0000429	TBX3	6926	Luciferase reporter assay	24084696
hsa-mir-137	MIMAT0000429	TEF	7008	PAR-CLIP	20371350
hsa-mir-137	MIMAT0000429	TGFB2	7042	Luciferase reporter assay//qRT-PCR//Western blot	24465609
hsa-mir-137	MIMAT0000429	TLR3	7098	PAR-CLIP	20371350
hsa-mir-137	MIMAT0000429	ZNF24	7572	PAR-CLIP	22012620|21572407
hsa-mir-137	MIMAT0000429	NCOA3	8202	Immunoblot//Luciferase reporter assay//PAR-CLIP//qRT-PCR	24398324|26066330
hsa-mir-137	MIMAT0000429	CUL4A	8451	Immunofluorescence//Immunohistochemistry//Immunoprecipitaion//Luciferase reporter assay//qRT-PCR//Western blot	26840256
hsa-mir-137	MIMAT0000429	DCLK1	9201	Luciferase reporter assay//Western blot	26747706
hsa-mir-137	MIMAT0000429	KLF4	9314	Luciferase reporter assay	24084696
hsa-mir-137	MIMAT0000429	KDM4A	9682	Luciferase reporter assay//qRT-PCR//Western blot	26461474
hsa-mir-137	MIMAT0000429	TRAM2	9697	PAR-CLIP	23446348|21572407|20371350
hsa-mir-137	MIMAT0000429	ZC3H11A	9877	PAR-CLIP	23592263|24398324|23446348|22012620|21572407|20371350
hsa-mir-137	MIMAT0000429	AP5Z1	9907	PAR-CLIP	21572407|20371350
hsa-mir-137	MIMAT0000429	SUPT7L	9913	PAR-CLIP	21572407|20371350
hsa-mir-137	MIMAT0000429	HNRNPDL	9987	PAR-CLIP	21572407
hsa-mir-137	MIMAT0000429	LHFPL2	10184	PAR-CLIP	21572407|20371350
hsa-mir-137	MIMAT0000429	TRIM13	10206	Luciferase reporter assay//microarray//qRT-PCR//Western blot	23934188
hsa-mir-137	MIMAT0000429	EIF1	10209	PAR-CLIP	23592263|24398324|23446348|21572407|20371350
hsa-mir-137	MIMAT0000429	COQ7	10229	HITS-CLIP	19536157
hsa-mir-137	MIMAT0000429	ZNF267	10308	HITS-CLIP	23313552
hsa-mir-137	MIMAT0000429	NCOA2	10499	Luciferase reporter assay//qRT-PCR//Western blot	18381414
hsa-mir-137	MIMAT0000429	PAIP1	10605	PAR-CLIP	21572407
hsa-mir-137	MIMAT0000429	KDM5B	10765	Luciferase reporter assay//qRT-PCR//Western blot	26621457|26461474
hsa-mir-137	MIMAT0000429	GLIPR1	11010	Luciferase reporter assay//qRT-PCR//Western blot	23714687
hsa-mir-137	MIMAT0000429	PAPD7	11044	PAR-CLIP	23592263|23446348|21572407|20371350
hsa-mir-137	MIMAT0000429	KLF12	11278	Luciferase reporter assay//qRT-PCR//Western blot	27468717
hsa-mir-137	MIMAT0000429	Nr1i3	12355	qRT-PCR//Western blot	24792516
hsa-mir-137	MIMAT0000429	KDM2A	22992	Luciferase reporter assay//qRT-PCR//Western blot	26461474
hsa-mir-137	MIMAT0000429	LIMCH1	22998	PAR-CLIP	20371350
hsa-mir-137	MIMAT0000429	KDM1A	23028	Luciferase reporter assay//Microarray//qRT-PCR//Western blot	20682795|23400681|24084696
hsa-mir-137	MIMAT0000429	GRAMD4	23151	PAR-CLIP	22012620
hsa-mir-137	MIMAT0000429	UBXN4	23190	PAR-CLIP	22291592|23446348|21572407|20371350
hsa-mir-137	MIMAT0000429	SLC39A14	23516	PAR-CLIP	22012620
hsa-mir-137	MIMAT0000429	PPP1R14B	26472	PAR-CLIP	26701625
hsa-mir-137	MIMAT0000429	CCDC59	29080	PAR-CLIP	22100165
hsa-mir-137	MIMAT0000429	BTBD1	53339	PAR-CLIP	22012620
hsa-mir-137	MIMAT0000429	RBM27	54439	HITS-CLIP	19536157
hsa-mir-137	MIMAT0000429	MRPS21	54460	PAR-CLIP	23592263|27292025
hsa-mir-137	MIMAT0000429	SNRK	54861	HITS-CLIP//PAR-CLIP	23592263|24398324|23446348|22012620|20371350|21572407|26701625
hsa-mir-137	MIMAT0000429	DUS2	54920	PAR-CLIP	26701625
hsa-mir-137	MIMAT0000429	TRMT10C	54931	HITS-CLIP	27418678
hsa-mir-137	MIMAT0000429	TMA16	55319	PAR-CLIP	21572407
hsa-mir-137	MIMAT0000429	CTPS2	56474	PAR-CLIP	23592263
hsa-mir-137	MIMAT0000429	USP28	57646	PAR-CLIP	21572407
hsa-mir-137	MIMAT0000429	GPBP1L1	60313	PAR-CLIP	20371350
hsa-mir-137	MIMAT0000429	SPCS3	60559	PAR-CLIP	21572407
hsa-mir-137	MIMAT0000429	CIDEC	63924	PAR-CLIP	21572407
hsa-mir-137	MIMAT0000429	GIGYF1	64599	PAR-CLIP	21572407
hsa-mir-137	MIMAT0000429	BCL11B	64919	PAR-CLIP	24398324|23446348|21572407|20371350
hsa-mir-137	MIMAT0000429	NBEAL1	65065	PAR-CLIP	22291592
hsa-mir-137	MIMAT0000429	UBE2Z	65264	PAR-CLIP	24398324|21572407
hsa-mir-137	MIMAT0000429	LONRF3	79836	HITS-CLIP//PAR-CLIP	21572407
hsa-mir-137	MIMAT0000429	PTGES2	80142	PAR-CLIP	23592263
hsa-mir-137	MIMAT0000429	KLHL15	80311	PAR-CLIP	21572407|20371350
hsa-mir-137	MIMAT0000429	KDM7A	80853	Luciferase reporter assay//qRT-PCR//Western blot	26461474
hsa-mir-137	MIMAT0000429	CALN1	83698	Luciferase reporter assay//qRT-PCR	26163462
hsa-mir-137	MIMAT0000429	DDI2	84301	PAR-CLIP	23592263
hsa-mir-137	MIMAT0000429	SLX4	84464	PAR-CLIP	21572407
hsa-mir-137	MIMAT0000429	TXNDC17	84817	HITS-CLIP	19536157
hsa-mir-137	MIMAT0000429	SFT2D3	84826	HITS-CLIP	23313552
hsa-mir-137	MIMAT0000429	TMEM41A	90407	PAR-CLIP	20371350
hsa-mir-137	MIMAT0000429	ZNF804A	91752	Luciferase reporter assay	22883350
hsa-mir-137	MIMAT0000429	MTDH	92140	Luciferase reporter assay	24144591
hsa-mir-137	MIMAT0000429	2022-03-09	92979	PAR-CLIP	21572407
hsa-mir-137	MIMAT0000429	SFXN5	94097	PAR-CLIP	21572407|20371350
hsa-mir-137	MIMAT0000429	FNIP1	96459	PAR-CLIP	21572407
hsa-mir-137	MIMAT0000429	FMNL2	114793	Luciferase reporter assay	23201162
hsa-mir-137	MIMAT0000429	PCMTD1	115294	PAR-CLIP	23446348|22012620|21572407
hsa-mir-137	MIMAT0000429	COX20	116228	PAR-CLIP	23446348|22012620|21572407|20371350
hsa-mir-137	MIMAT0000429	RFTN2	130132	PAR-CLIP	21572407
hsa-mir-137	MIMAT0000429	LYPD6	130574	PAR-CLIP	23446348|22012620|20371350|26701625|27292025
hsa-mir-137	MIMAT0000429	FUNDC1	139341	Immunofluorescence//Immunohistochemistry//Luciferase reporter assay//qRT-PCR//Western blot	24573672
hsa-mir-137	MIMAT0000429	WFDC6	140870	HITS-CLIP	27418678
hsa-mir-137	MIMAT0000429	ZDHHC15	158866	HITS-CLIP	27418678
hsa-mir-137	MIMAT0000429	FUT11	170384	HITS-CLIP//PAR-CLIP	23592263|24398324|23446348|21572407|20371350
hsa-mir-137	MIMAT0000429	ADAMTS15	170689	HITS-CLIP	19536157
hsa-mir-137	MIMAT0000429	AGO4	192670	PAR-CLIP	22100165
hsa-mir-137	MIMAT0000429	VMA21	203547	PAR-CLIP	23592263|23446348|20371350
hsa-mir-137	MIMAT0000429	FOXK1	221937	PAR-CLIP	20371350
hsa-mir-137	MIMAT0000429	YTHDF3	253943	HITS-CLIP	19536157
hsa-mir-137	MIMAT0000429	PPP1R37	284352	PAR-CLIP	21572407
hsa-mir-137	MIMAT0000429	ZNF326	284695	PAR-CLIP	22012620
hsa-mir-137	MIMAT0000429	EOGT	285203	PAR-CLIP	23592263|21572407|27292025
hsa-mir-137	MIMAT0000429	SREK1IP1	285672	PAR-CLIP	22100165
hsa-mir-137	MIMAT0000429	ZNF678	339500	PAR-CLIP	21572407
hsa-mir-137	MIMAT0000429	XKR7	343702	PAR-CLIP	23446348
hsa-mir-137	MIMAT0000429	NUP43	348995	PAR-CLIP	21572407
hsa-mir-137	MIMAT0000429	SLCO4C1	353189	PAR-CLIP	22100165
hsa-mir-137	MIMAT0000429	ZNF772	400720	PAR-CLIP	22012620|21572407|20371350
hsa-mir-137	MIMAT0000429	H3F3C	440093	PAR-CLIP	23592263|24398324|23446348|21572407|20371350|26701625|27292025
hsa-mir-137	MIMAT0000429	LMOD2	442721	PAR-CLIP	22012620
hsa-mir-137	MIMAT0000429	ZFP62	643836	PAR-CLIP	23446348|21572407|20371350
hsa-mir-137	MIMAT0000429	SLC35E2B	728661	PAR-CLIP	21572407
hsa-mir-184	MIMAT0000454	AKT1	207	Luciferase reporter assay	27666871
hsa-mir-184	MIMAT0000454	AKT2	208	Luciferase reporter assay//PAR-CLIP//qRT-PCR//Western blot	20409325|20371350|27418134
hsa-mir-184	MIMAT0000454	ARHGDIA	396	PAR-CLIP	26701625
hsa-mir-184	MIMAT0000454	BCL2	596	Luciferase reporter assay	24157866
hsa-mir-184	MIMAT0000454	BCL2L1	598	PAR-CLIP	26701625
hsa-mir-184	MIMAT0000454	TPP1	1200	PAR-CLIP	27292025
hsa-mir-184	MIMAT0000454	CSF1	1435	PAR-CLIP	20371350
hsa-mir-184	MIMAT0000454	GAS1	2619	qRT-PCR//Western blot	26805687
hsa-mir-184	MIMAT0000454	INPPL1	3636	Luciferase reporter assay//Northern blot//Western blot	19033458|24183204
hsa-mir-184	MIMAT0000454	LIFR	3977	HITS-CLIP	23313552
hsa-mir-184	MIMAT0000454	MEIS3P1	4213	PAR-CLIP	20371350
hsa-mir-184	MIMAT0000454	MYC	4609	Luciferase reporter assay	24157866
hsa-mir-184	MIMAT0000454	NFATC2	4773	Luciferase reporter assay//qRT-PCR//Western blot	19286996
hsa-mir-184	MIMAT0000454	NFIC	4782	PAR-CLIP	23592263|20371350|26701625|27292025
hsa-mir-184	MIMAT0000454	OPRD1	4985	PAR-CLIP	20371350
hsa-mir-184	MIMAT0000454	PDGFB	5155	Immunoblot//Luciferase reporter assay//qRT-PCR	27825105
hsa-mir-184	MIMAT0000454	PKM	5315	Immunocytochemistry//Luciferase reporter assay//qRT-PCR//Western blot	27431728
hsa-mir-184	MIMAT0000454	PLAGL2	5326	PAR-CLIP	26701625
hsa-mir-184	MIMAT0000454	PTPA	5524	PAR-CLIP	26701625
hsa-mir-184	MIMAT0000454	PRKCB	5579	Luciferase reporter assay	27666871
hsa-mir-184	MIMAT0000454	FSCN1	6624	PAR-CLIP	26701625
hsa-mir-184	MIMAT0000454	SURF6	6838	PAR-CLIP	26701625
hsa-mir-184	MIMAT0000454	TNFAIP2	7127	Immunohistochemistry//Luciferase reporter assay//qRT-PCR//Western blot	25888093
hsa-mir-184	MIMAT0000454	EZR	7430	Luciferase reporter assay//qRT-PCR//Western blot	25251993
hsa-mir-184	MIMAT0000454	CNBP	7555	PAR-CLIP	23592263|20371350
hsa-mir-184	MIMAT0000454	SLC7A5	8140	PAR-CLIP	23592263|24398324|22012620|26701625
hsa-mir-184	MIMAT0000454	PLPP3	8613	Immunoblot//Luciferase reporter assay//qRT-PCR	27825105
hsa-mir-184	MIMAT0000454	TM9SF4	9777	PAR-CLIP	26701625
hsa-mir-184	MIMAT0000454	CARM1	10498	PAR-CLIP	26701625|27292025
hsa-mir-184	MIMAT0000454	RAI1	10743	PAR-CLIP	23592263|20371350
hsa-mir-184	MIMAT0000454	PPP1R13L	10848	Luciferase reporter assay	28012196
hsa-mir-184	MIMAT0000454	PPP6R1	22870	PAR-CLIP	26701625
hsa-mir-184	MIMAT0000454	ZFPM2	23414	Immunoblot//Luciferase reporter assay//qRT-PCR	27825105
hsa-mir-184	MIMAT0000454	SND1	27044	Immunofluorescence//Immunohistochemistry//Luciferase reporter assay//qRT-PCR//Western blot	25216670
hsa-mir-184	MIMAT0000454	TJP3	27134	PAR-CLIP	23592263|20371350
hsa-mir-184	MIMAT0000454	AGO2	27161	Luciferase reporter assay//PAR-CLIP//Western blot	24361012|23696368|26701625
hsa-mir-184	MIMAT0000454	DESI1	27351	PAR-CLIP	22291592
hsa-mir-184	MIMAT0000454	TNPO2	30000	PAR-CLIP	23592263|24398324|22012620|21572407|20371350|26701625|27292025
hsa-mir-184	MIMAT0000454	TACO1	51204	HITS-CLIP	23313552
hsa-mir-184	MIMAT0000454	GNL3L	54552	HITS-CLIP	19536157
hsa-mir-184	MIMAT0000454	SELENOS	55829	HITS-CLIP//PAR-CLIP	22012620|20371350|23313552
hsa-mir-184	MIMAT0000454	BIN3	55909	Luciferase reporter assay	27666871
hsa-mir-184	MIMAT0000454	LRRC8A	56262	PAR-CLIP	20371350
hsa-mir-184	MIMAT0000454	CBX8	57332	PAR-CLIP	26701625
hsa-mir-184	MIMAT0000454	FN3K	64122	PAR-CLIP	23592263
hsa-mir-184	MIMAT0000454	KLC2	64837	PAR-CLIP	26701625
hsa-mir-184	MIMAT0000454	SOX7	83595	Flow//Luciferase reporter assay//qRT-PCR//Western blot	24558429
hsa-mir-184	MIMAT0000454	GPRIN1	114787	PAR-CLIP	23592263
hsa-mir-184	MIMAT0000454	TNFRSF13C	115650	HITS-CLIP	23313552
hsa-mir-184	MIMAT0000454	USH1G	124590	PAR-CLIP	24398324|20371350
hsa-mir-184	MIMAT0000454	IFFO2	126917	PAR-CLIP	26701625
hsa-mir-184	MIMAT0000454	ZSCAN25	221785	PAR-CLIP	26701625
hsa-mir-184	MIMAT0000454	CEP170B	283638	PAR-CLIP	26701625
hsa-mir-184	MIMAT0000454	PEAK3	374872	PAR-CLIP	27292025
hsa-mir-184	MIMAT0000454	POM121C	100101267	PAR-CLIP	23592263
hsa-mir-196a-5p	MIMAT0000226	ACTB	60	CLASH	23622248
hsa-mir-196a-5p	MIMAT0000226	ACVR2B	93	PAR-CLIP	21572407
hsa-mir-196a-5p	MIMAT0000226	ANXA1	301	Luciferase reporter assay//qRT-PCR//Reporter assay//Western blot	18663355|25523631
hsa-mir-196a-5p	MIMAT0000226	ANXA7	310	CLASH	23622248
hsa-mir-196a-5p	MIMAT0000226	APP	351	CLASH	23622248
hsa-mir-196a-5p	MIMAT0000226	ATP1A1	476	CLASH	23622248
hsa-mir-196a-5p	MIMAT0000226	ATP6V1B2	526	CLASH	23622248
hsa-mir-196a-5p	MIMAT0000226	BACH1	571	Luciferase reporter assay//PAR-CLIP//qRT-PCR//Western blot	20127796|20371350
hsa-mir-196a-5p	MIMAT0000226	CCND1	595	CLASH	23622248
hsa-mir-196a-5p	MIMAT0000226	BCS1L	617	CLASH	23622248
hsa-mir-196a-5p	MIMAT0000226	BUB1	699	CLASH	23622248
hsa-mir-196a-5p	MIMAT0000226	CALM1	801	PAR-CLIP	21572407
hsa-mir-196a-5p	MIMAT0000226	CALM3	808	PAR-CLIP	23592263
hsa-mir-196a-5p	MIMAT0000226	CANX	821	CLASH	23622248
hsa-mir-196a-5p	MIMAT0000226	CASP3	836	CLASH	23622248
hsa-mir-196a-5p	MIMAT0000226	CCND2	894	Sequencing	20371350
hsa-mir-196a-5p	MIMAT0000226	CCNT2	905	Sequencing	20371350
hsa-mir-196a-5p	MIMAT0000226	CDKN1A	1026	Immunoblot//Luciferase reporter assay	27880728
hsa-mir-196a-5p	MIMAT0000226	CDKN1B	1027	Flow//Immunohistochemistry//Luciferase reporter assay//PAR-CLIP//qRT-PCR//Western blot	17627278|22343731|24423924|23592263|20371350
hsa-mir-196a-5p	MIMAT0000226	CPD	1362	Sequencing	20371350
hsa-mir-196a-5p	MIMAT0000226	CTPS1	1503	HITS-CLIP	23313552
hsa-mir-196a-5p	MIMAT0000226	DFFA	1676	PAR-CLIP//Sequencing	20371350
hsa-mir-196a-5p	MIMAT0000226	EEF2	1938	CLASH	23622248
hsa-mir-196a-5p	MIMAT0000226	EIF2S3	1968	CLASH	23622248
hsa-mir-196a-5p	MIMAT0000226	EPHA7	2045	Sequencing	20371350
hsa-mir-196a-5p	MIMAT0000226	NR2F6	2063	CLASH	23622248
hsa-mir-196a-5p	MIMAT0000226	ETV3	2117	CLASH	23622248
hsa-mir-196a-5p	MIMAT0000226	EWSR1	2130	CLASH	23622248
hsa-mir-196a-5p	MIMAT0000226	FKTN	2218	CLASH	23622248
hsa-mir-196a-5p	MIMAT0000226	FOXO1	2308	CLASH//Immunoblot//Luciferase reporter assay//qRT-PCR//Western blot	23622248|24423924|27108614|27880728
hsa-mir-196a-5p	MIMAT0000226	FLNA	2316	CLASH	23622248
hsa-mir-196a-5p	MIMAT0000226	FMO4	2329	HITS-CLIP	23824327
hsa-mir-196a-5p	MIMAT0000226	GATA6	2627	PAR-CLIP	24398324|23446348|21572407|20371350
hsa-mir-196a-5p	MIMAT0000226	NR6A1	2649	PAR-CLIP	26701625
hsa-mir-196a-5p	MIMAT0000226	GLUL	2752	CLASH	23622248
hsa-mir-196a-5p	MIMAT0000226	GMFB	2764	CLASH	23622248
hsa-mir-196a-5p	MIMAT0000226	GNL1	2794	HITS-CLIP	23824327
hsa-mir-196a-5p	MIMAT0000226	GOT2	2806	CLASH	23622248
hsa-mir-196a-5p	MIMAT0000226	GRIK4	2900	CLASH	23622248
hsa-mir-196a-5p	MIMAT0000226	HIST1H2BD	3017	PAR-CLIP	21572407
hsa-mir-196a-5p	MIMAT0000226	HIST1H2BB	3018	CLASH	23622248
hsa-mir-196a-5p	MIMAT0000226	HMGA1	3159	HITS-CLIP//Luciferase reporter assay//PAR-CLIP//qRT-PCR//Western blot	22139073|23592263|23313552
hsa-mir-196a-5p	MIMAT0000226	HMOX1	3162	Luciferase reporter assay//qRT-PCR//Western blot	20127796
hsa-mir-196a-5p	MIMAT0000226	NR4A1	3164	Sequencing	20371350
hsa-mir-196a-5p	MIMAT0000226	HOXA5	3202	Luciferase reporter assay//PAR-CLIP//qRT-PCR//Western blot	22876840|23446348
hsa-mir-196a-5p	MIMAT0000226	HOXA7	3204	CLASH//Luciferase reporter assay//Sequencing//Western blot	19418581|15105502|20371350|23622248
hsa-mir-196a-5p	MIMAT0000226	HOXA9	3205	PAR-CLIP	21572407|20371350
hsa-mir-196a-5p	MIMAT0000226	HOXA10	3206	Western blot	27890373
hsa-mir-196a-5p	MIMAT0000226	HOXB7	3217	Immunofluorescence//Luciferase reporter assay//qRT-PCR//Western blot	20480203
hsa-mir-196a-5p	MIMAT0000226	HOXB8	3218	CLASH//EMSA//Immunoprecipitaion//Luciferase reporter assay//Northern blot//qRT-PCR//Western blot	19418581|18493311|15105502|17150553|23622248|24727796
hsa-mir-196a-5p	MIMAT0000226	HOXC8	3224	CLASH//Immunohistochemistry//Luciferase reporter assay//PAR-CLIP//qRT-PCR//Reporter assay//Sequencing//Western blot	19063684|21077158|19418581|20736365|15105502|22545021|20371350|23622248|22291592|23446348|21572407
hsa-mir-196a-5p	MIMAT0000226	HOXD8	3234	Luciferase reporter assay//Western blot	19418581|15105502
hsa-mir-196a-5p	MIMAT0000226	IFNGR1	3459	CLASH	23622248
hsa-mir-196a-5p	MIMAT0000226	IGF1R	3480	Sequencing	20371350
hsa-mir-196a-5p	MIMAT0000226	ITGAV	3685	Sequencing	20371350
hsa-mir-196a-5p	MIMAT0000226	KCNJ2	3759	PAR-CLIP	21572407
hsa-mir-196a-5p	MIMAT0000226	KPNA5	3841	Sequencing	20371350
hsa-mir-196a-5p	MIMAT0000226	IPO5	3843	CLASH	23622248
hsa-mir-196a-5p	MIMAT0000226	KRT5	3852	Luciferase reporter assay//qRT-PCR	19342367
hsa-mir-196a-5p	MIMAT0000226	LBR	3930	Sequencing	20371350
hsa-mir-196a-5p	MIMAT0000226	LLGL1	3996	qRT-PCR	21077158
hsa-mir-196a-5p	MIMAT0000226	LRP2	4036	CLASH	23622248
hsa-mir-196a-5p	MIMAT0000226	LSP1	4046	Luciferase reporter assay	24681820
hsa-mir-196a-5p	MIMAT0000226	MAP4	4134	CLASH	23622248
hsa-mir-196a-5p	MIMAT0000226	MPP2	4355	CLASH	23622248
hsa-mir-196a-5p	MIMAT0000226	ATP6	4508	CLASH	23622248
hsa-mir-196a-5p	MIMAT0000226	COX3	4514	CLASH	23622248
hsa-mir-196a-5p	MIMAT0000226	ND4	4538	CLASH	23622248
hsa-mir-196a-5p	MIMAT0000226	ND4L	4539	CLASH	23622248
hsa-mir-196a-5p	MIMAT0000226	ND5	4540	CLASH	23622248
hsa-mir-196a-5p	MIMAT0000226	MYC	4609	TRAP	24510096
hsa-mir-196a-5p	MIMAT0000226	NAP1L1	4673	HITS-CLIP//PAR-CLIP	23446348|19536157
hsa-mir-196a-5p	MIMAT0000226	NAP1L4	4676	CLASH	23622248
hsa-mir-196a-5p	MIMAT0000226	NFKBIA	4792	Luciferase reporter assay//qRT-PCR//Western blot	24504166
hsa-mir-196a-5p	MIMAT0000226	NKX6-1	4825	CLASH	23622248
hsa-mir-196a-5p	MIMAT0000226	NOTCH2	4853	CLASH	23622248
hsa-mir-196a-5p	MIMAT0000226	PNP	4860	Sequencing	20371350
hsa-mir-196a-5p	MIMAT0000226	OAT	4942	CLASH	23622248
hsa-mir-196a-5p	MIMAT0000226	PDE6D	5147	CLASH	23622248
hsa-mir-196a-5p	MIMAT0000226	PEX13	5194	Sequencing	20371350
hsa-mir-196a-5p	MIMAT0000226	PGAM1	5223	CLASH	23622248
hsa-mir-196a-5p	MIMAT0000226	POLR2D	5433	PAR-CLIP//Sequencing	20371350|23592263|21572407|26701625
hsa-mir-196a-5p	MIMAT0000226	MAPK1	5594	PAR-CLIP	21572407
hsa-mir-196a-5p	MIMAT0000226	PSMC3	5702	CLASH	23622248
hsa-mir-196a-5p	MIMAT0000226	PSMD8	5714	CLASH	23622248
hsa-mir-196a-5p	MIMAT0000226	RGL2	5863	PAR-CLIP	23592263
hsa-mir-196a-5p	MIMAT0000226	RAD9A	5883	Sequencing	20371350
hsa-mir-196a-5p	MIMAT0000226	RDX	5962	Immunohistochemistry//Luciferase reporter assay//PAR-CLIP//qRT-PCR//Western blot	24933454|23446348|21572407|26701625
hsa-mir-196a-5p	MIMAT0000226	RFC2	5982	CLASH	23622248
hsa-mir-196a-5p	MIMAT0000226	RFX5	5993	Sequencing	20371350
hsa-mir-196a-5p	MIMAT0000226	RPS2	6187	CLASH	23622248
hsa-mir-196a-5p	MIMAT0000226	S100A9	6280	Luciferase reporter assay//qRT-PCR	19342367
hsa-mir-196a-5p	MIMAT0000226	SBF1	6305	CLASH	23622248
hsa-mir-196a-5p	MIMAT0000226	TRA2B	6434	CLASH	23622248
hsa-mir-196a-5p	MIMAT0000226	SH3GL3	6457	CLASH	23622248
hsa-mir-196a-5p	MIMAT0000226	SKI	6497	CLASH	23622248
hsa-mir-196a-5p	MIMAT0000226	SLC6A8	6535	CLASH	23622248
hsa-mir-196a-5p	MIMAT0000226	SLC20A1	6574	Sequencing	20371350
hsa-mir-196a-5p	MIMAT0000226	SNRPD1	6632	CLASH	23622248
hsa-mir-196a-5p	MIMAT0000226	SP100	6672	PAR-CLIP	23592263
hsa-mir-196a-5p	MIMAT0000226	SPRR2C	6702	Luciferase reporter assay//qRT-PCR	19342367
hsa-mir-196a-5p	MIMAT0000226	SRP9	6726	CLASH//PAR-CLIP	23622248|23592263|20371350
hsa-mir-196a-5p	MIMAT0000226	SUOX	6821	PAR-CLIP	21572407
hsa-mir-196a-5p	MIMAT0000226	TGFBR2	7048	Immunohistochemistry//In situ hybridization//Luciferase reporter assay//qRT-PCR//Western blot	26940097
hsa-mir-196a-5p	MIMAT0000226	TGFBR3	7049	PAR-CLIP	21572407
hsa-mir-196a-5p	MIMAT0000226	TRPC3	7222	PAR-CLIP//Sequencing	20371350|21572407
hsa-mir-196a-5p	MIMAT0000226	TYMS	7298	Luciferase reporter assay	24681820
hsa-mir-196a-5p	MIMAT0000226	UQCRC2	7385	CLASH	23622248
hsa-mir-196a-5p	MIMAT0000226	VCL	7414	CLASH	23622248
hsa-mir-196a-5p	MIMAT0000226	VCP	7415	CLASH	23622248
hsa-mir-196a-5p	MIMAT0000226	VDAC2	7417	CLASH	23622248
hsa-mir-196a-5p	MIMAT0000226	VDAC3	7419	CLASH	23622248
hsa-mir-196a-5p	MIMAT0000226	RASSF7	8045	CLASH	23622248
hsa-mir-196a-5p	MIMAT0000226	HMGA2	8091	HITS-CLIP//Luciferase reporter assay//PAR-CLIP//qRT-PCR//Western blot	22139073|23446348|20371350|21572407|26701625
hsa-mir-196a-5p	MIMAT0000226	TAF15	8148	CLASH	23622248
hsa-mir-196a-5p	MIMAT0000226	BRAP	8315	PAR-CLIP	21572407
hsa-mir-196a-5p	MIMAT0000226	DYRK2	8445	CLASH	23622248
hsa-mir-196a-5p	MIMAT0000226	COPS3	8533	Sequencing	20371350
hsa-mir-196a-5p	MIMAT0000226	NRP2	8828	Luciferase reporter assay	24681820
hsa-mir-196a-5p	MIMAT0000226	EIF2B4	8890	CLASH	23622248
hsa-mir-196a-5p	MIMAT0000226	MBD4	8930	PAR-CLIP	21572407
hsa-mir-196a-5p	MIMAT0000226	RTL8C	8933	PAR-CLIP//Sequencing	20371350|23592263
hsa-mir-196a-5p	MIMAT0000226	RAB29	8934	Sequencing	20371350
hsa-mir-196a-5p	MIMAT0000226	SLC7A7	9056	PAR-CLIP	22012620
hsa-mir-196a-5p	MIMAT0000226	SMC3	9126	Sequencing	20371350
hsa-mir-196a-5p	MIMAT0000226	CCNE2	9134	CLASH	23622248
hsa-mir-196a-5p	MIMAT0000226	ATP6V1F	9296	PAR-CLIP	23592263|24398324|26701625|27292025
hsa-mir-196a-5p	MIMAT0000226	NRXN1	9378	CLASH	23622248
hsa-mir-196a-5p	MIMAT0000226	HAND1	9421	Sequencing	20371350
hsa-mir-196a-5p	MIMAT0000226	FXR2	9513	CLASH	23622248
hsa-mir-196a-5p	MIMAT0000226	NUP155	9631	PAR-CLIP	23446348|21572407|20371350
hsa-mir-196a-5p	MIMAT0000226	ESPL1	9700	Sequencing	20371350
hsa-mir-196a-5p	MIMAT0000226	SPATA2	9825	Sequencing	20371350
hsa-mir-196a-5p	MIMAT0000226	ZBTB24	9841	Sequencing	20371350
hsa-mir-196a-5p	MIMAT0000226	MED12	9968	CLASH	23622248
hsa-mir-196a-5p	MIMAT0000226	MED13	9969	CLASH	23622248
hsa-mir-196a-5p	MIMAT0000226	RANBP9	10048	CLASH	23622248
hsa-mir-196a-5p	MIMAT0000226	HUWE1	10075	CLASH	23622248
hsa-mir-196a-5p	MIMAT0000226	TSPAN3	10099	PAR-CLIP	23592263
hsa-mir-196a-5p	MIMAT0000226	TRAP1	10131	CLASH	23622248
hsa-mir-196a-5p	MIMAT0000226	SAP18	10284	CLASH	23622248
hsa-mir-196a-5p	MIMAT0000226	PCGF3	10336	Sequencing	20371350
hsa-mir-196a-5p	MIMAT0000226	TUBA1B	10376	CLASH	23622248
hsa-mir-196a-5p	MIMAT0000226	SLC25A17	10478	CLASH	23622248
hsa-mir-196a-5p	MIMAT0000226	LRRC41	10489	CLASH	23622248
hsa-mir-196a-5p	MIMAT0000226	SSSCA1	10534	Luciferase reporter assay//qRT-PCR//Western blot	27678369
hsa-mir-196a-5p	MIMAT0000226	PRPF8	10594	CLASH	23622248
hsa-mir-196a-5p	MIMAT0000226	AHSA1	10598	CLASH	23622248
hsa-mir-196a-5p	MIMAT0000226	IGF2BP1	10642	Sequencing	20371350
hsa-mir-196a-5p	MIMAT0000226	IGF2BP3	10643	PAR-CLIP//Sequencing	20371350|21572407
hsa-mir-196a-5p	MIMAT0000226	MAP3K2	10746	PAR-CLIP	23592263|26701625
hsa-mir-196a-5p	MIMAT0000226	NUP50	10762	Sequencing	20371350
hsa-mir-196a-5p	MIMAT0000226	ZBTB6	10773	Sequencing	20371350
hsa-mir-196a-5p	MIMAT0000226	FRS2	10818	CLASH	23622248
hsa-mir-196a-5p	MIMAT0000226	USP19	10869	CLASH	23622248
hsa-mir-196a-5p	MIMAT0000226	MSL3	10943	CLASH	23622248
hsa-mir-196a-5p	MIMAT0000226	RAB31	11031	Sequencing	20371350
hsa-mir-196a-5p	MIMAT0000226	ABHD2	11057	PAR-CLIP	21572407
hsa-mir-196a-5p	MIMAT0000226	UBE2C	11065	CLASH	23622248
hsa-mir-196a-5p	MIMAT0000226	GLMN	11146	Sequencing	20371350
hsa-mir-196a-5p	MIMAT0000226	SCN11A	11280	CLASH	23622248
hsa-mir-196a-5p	MIMAT0000226	U2AF2	11338	CLASH	23622248
hsa-mir-196a-5p	MIMAT0000226	HSPA4L	22824	PAR-CLIP	21572407
hsa-mir-196a-5p	MIMAT0000226	CPEB3	22849	Sequencing	20371350
hsa-mir-196a-5p	MIMAT0000226	FOXJ3	22887	Sequencing	20371350
hsa-mir-196a-5p	MIMAT0000226	RAB21	23011	CLASH	23622248
hsa-mir-196a-5p	MIMAT0000226	SPEN	23013	CLASH	23622248
hsa-mir-196a-5p	MIMAT0000226	PALLD	23022	CLASH	23622248
hsa-mir-196a-5p	MIMAT0000226	ZNF609	23060	PAR-CLIP	23592263|26701625
hsa-mir-196a-5p	MIMAT0000226	MYCBP2	23077	CLASH	23622248
hsa-mir-196a-5p	MIMAT0000226	TAB2	23118	CLASH	23622248
hsa-mir-196a-5p	MIMAT0000226	GGA3	23163	PAR-CLIP//Sequencing	20371350|24398324
hsa-mir-196a-5p	MIMAT0000226	NEMP1	23306	Sequencing	20371350
hsa-mir-196a-5p	MIMAT0000226	ZCCHC11	23318	CLASH	23622248
hsa-mir-196a-5p	MIMAT0000226	USP24	23358	Sequencing	20371350
hsa-mir-196a-5p	MIMAT0000226	TSPAN12	23554	Sequencing	20371350
hsa-mir-196a-5p	MIMAT0000226	TMEM2	23670	Sequencing	20371350
hsa-mir-196a-5p	MIMAT0000226	TSKU	25987	CLASH	23622248
hsa-mir-196a-5p	MIMAT0000226	LSM14A	26065	CLASH	23622248
hsa-mir-196a-5p	MIMAT0000226	RTL8A	26071	PAR-CLIP	23592263|23446348
hsa-mir-196a-5p	MIMAT0000226	DIEXF	27042	Sequencing	20371350
hsa-mir-196a-5p	MIMAT0000226	RPUSD2	27079	Sequencing	20371350
hsa-mir-196a-5p	MIMAT0000226	SALL3	27164	PAR-CLIP	21572407
hsa-mir-196a-5p	MIMAT0000226	PDCD4	27250	Sequencing	20371350
hsa-mir-196a-5p	MIMAT0000226	LSM3	27258	CLASH	23622248
hsa-mir-196a-5p	MIMAT0000226	RBMX	27316	CLASH	23622248
hsa-mir-196a-5p	MIMAT0000226	ABT1	29777	Sequencing	20371350
hsa-mir-196a-5p	MIMAT0000226	NRBP1	29959	CLASH	23622248
hsa-mir-196a-5p	MIMAT0000226	DNTTIP2	30836	CLASH	23622248
hsa-mir-196a-5p	MIMAT0000226	TMX2	51075	CLASH	23622248
hsa-mir-196a-5p	MIMAT0000226	RDH11	51109	CLASH	23622248
hsa-mir-196a-5p	MIMAT0000226	SAR1B	51128	CLASH//PAR-CLIP	23622248|22012620
hsa-mir-196a-5p	MIMAT0000226	DCTN4	51164	PAR-CLIP	23592263
hsa-mir-196a-5p	MIMAT0000226	GLTP	51228	CLASH	23622248
hsa-mir-196a-5p	MIMAT0000226	REEP2	51308	CLASH	23622248
hsa-mir-196a-5p	MIMAT0000226	MRPL35	51318	CLASH	23622248
hsa-mir-196a-5p	MIMAT0000226	ZNF581	51545	CLASH	23622248
hsa-mir-196a-5p	MIMAT0000226	SRRT	51593	CLASH//PAR-CLIP//Sequencing	20371350|23622248|24398324|23446348|21572407
hsa-mir-196a-5p	MIMAT0000226	SARAF	51669	HITS-CLIP	23313552
hsa-mir-196a-5p	MIMAT0000226	BCL11A	53335	Sequencing	20371350
hsa-mir-196a-5p	MIMAT0000226	MIEF1	54471	PAR-CLIP//Sequencing	20371350|23592263|24398324|21572407
hsa-mir-196a-5p	MIMAT0000226	MTRF1L	54516	CLASH	23622248
hsa-mir-196a-5p	MIMAT0000226	HAUS6	54801	CLASH	23622248
hsa-mir-196a-5p	MIMAT0000226	GID8	54994	CLASH	23622248
hsa-mir-196a-5p	MIMAT0000226	NRDE2	55051	CLASH	23622248
hsa-mir-196a-5p	MIMAT0000226	ATG16L1	55054	CLASH	23622248
hsa-mir-196a-5p	MIMAT0000226	RALGPS2	55103	CLASH	23622248
hsa-mir-196a-5p	MIMAT0000226	SBNO1	55206	CLASH	23622248
hsa-mir-196a-5p	MIMAT0000226	C11orf57	55216	PAR-CLIP//Sequencing	20371350|23592263|21572407
hsa-mir-196a-5p	MIMAT0000226	LGR4	55366	Sequencing	20371350
hsa-mir-196a-5p	MIMAT0000226	YOD1	55432	PAR-CLIP	23446348|21572407|20371350
hsa-mir-196a-5p	MIMAT0000226	CNOT11	55571	CLASH	23622248
hsa-mir-196a-5p	MIMAT0000226	CDV3	55573	PAR-CLIP	21572407
hsa-mir-196a-5p	MIMAT0000226	KIF27	55582	PAR-CLIP	22100165
hsa-mir-196a-5p	MIMAT0000226	SLC30A6	55676	HITS-CLIP//Sequencing	20371350|23313552
hsa-mir-196a-5p	MIMAT0000226	RUFY2	55680	CLASH	23622248
hsa-mir-196a-5p	MIMAT0000226	ZFP64	55734	CLASH	23622248
hsa-mir-196a-5p	MIMAT0000226	ENAH	55740	CLASH	23622248
hsa-mir-196a-5p	MIMAT0000226	ECHDC1	55862	CLASH	23622248
hsa-mir-196a-5p	MIMAT0000226	BIN3	55909	Sequencing	20371350
hsa-mir-196a-5p	MIMAT0000226	RCC2	55920	PAR-CLIP	21572407|20371350
hsa-mir-196a-5p	MIMAT0000226	KLHL7	55975	CLASH	23622248
hsa-mir-196a-5p	MIMAT0000226	SMARCAD1	56916	Sequencing	20371350
hsa-mir-196a-5p	MIMAT0000226	CCDC47	57003	Sequencing	20371350
hsa-mir-196a-5p	MIMAT0000226	C12orf4	57102	Sequencing	20371350
hsa-mir-196a-5p	MIMAT0000226	LYRM2	57226	CLASH	23622248
hsa-mir-196a-5p	MIMAT0000226	MTUS1	57509	PAR-CLIP	23592263|24398324|23446348|26701625
hsa-mir-196a-5p	MIMAT0000226	ZNF398	57541	CLASH	23622248
hsa-mir-196a-5p	MIMAT0000226	FAM135A	57579	PAR-CLIP	21572407
hsa-mir-196a-5p	MIMAT0000226	ZNF529	57711	CLASH	23622248
hsa-mir-196a-5p	MIMAT0000226	IGDCC4	57722	PAR-CLIP//Sequencing	20371350|23446348|21572407|26701625
hsa-mir-196a-5p	MIMAT0000226	KMT2C	58508	CLASH	23622248
hsa-mir-196a-5p	MIMAT0000226	NTN4	59277	Immunofluorescence//qRT-PCR//Western blot	24120501
hsa-mir-196a-5p	MIMAT0000226	BCORL1	63035	CLASH	23622248
hsa-mir-196a-5p	MIMAT0000226	ELOVL1	64834	Microarray//qRT-PCR//Western blot	26843114
hsa-mir-196a-5p	MIMAT0000226	TMEM135	65084	Sequencing	20371350
hsa-mir-196a-5p	MIMAT0000226	UBE2Z	65264	CLASH	23622248
hsa-mir-196a-5p	MIMAT0000226	PLEKHA3	65977	PAR-CLIP	21572407
hsa-mir-196a-5p	MIMAT0000226	ATG9A	79065	CLASH	23622248
hsa-mir-196a-5p	MIMAT0000226	OGFRL1	79627	CLASH	23622248
hsa-mir-196a-5p	MIMAT0000226	ARHGAP28	79822	Sequencing	20371350
hsa-mir-196a-5p	MIMAT0000226	PHC3	80012	Sequencing	20371350
hsa-mir-196a-5p	MIMAT0000226	PROSER1	80209	CLASH	23622248
hsa-mir-196a-5p	MIMAT0000226	NDFIP1	80762	CLASH	23622248
hsa-mir-196a-5p	MIMAT0000226	TRAPPC9	83696	CLASH	23622248
hsa-mir-196a-5p	MIMAT0000226	STK40	83931	Sequencing	20371350
hsa-mir-196a-5p	MIMAT0000226	KATNAL1	84056	Sequencing	20371350
hsa-mir-196a-5p	MIMAT0000226	SLC10A7	84068	Sequencing	20371350
hsa-mir-196a-5p	MIMAT0000226	ARID5B	84159	PAR-CLIP	23592263
hsa-mir-196a-5p	MIMAT0000226	MED10	84246	PAR-CLIP	21572407
hsa-mir-196a-5p	MIMAT0000226	BRMS1L	84312	CLASH	23622248
hsa-mir-196a-5p	MIMAT0000226	RAB11FIP4	84440	PAR-CLIP	24398324
hsa-mir-196a-5p	MIMAT0000226	SYVN1	84447	CLASH	23622248
hsa-mir-196a-5p	MIMAT0000226	MAP3K21	84451	Sequencing	20371350
hsa-mir-196a-5p	MIMAT0000226	LCOR	84458	PAR-CLIP	21572407|20371350
hsa-mir-196a-5p	MIMAT0000226	SLC9A7	84679	PAR-CLIP	21572407
hsa-mir-196a-5p	MIMAT0000226	TBRG1	84897	PAR-CLIP	23592263
hsa-mir-196a-5p	MIMAT0000226	PPP1R15B	84919	PAR-CLIP	23592263|27292025
hsa-mir-196a-5p	MIMAT0000226	FAM104A	84923	PAR-CLIP//Sequencing	20371350
hsa-mir-196a-5p	MIMAT0000226	ZCCHC3	85364	PAR-CLIP	23446348|26701625
hsa-mir-196a-5p	MIMAT0000226	ZSWIM1	90204	PAR-CLIP	20371350
hsa-mir-196a-5p	MIMAT0000226	FMNL3	91010	PAR-CLIP	22100165
hsa-mir-196a-5p	MIMAT0000226	NXPE3	91775	PAR-CLIP	21572407
hsa-mir-196a-5p	MIMAT0000226	MARS2	92935	PAR-CLIP	26701625
hsa-mir-196a-5p	MIMAT0000226	TP53RK	112858	CLASH	23622248
hsa-mir-196a-5p	MIMAT0000226	ZNF354B	117608	Sequencing	20371350
hsa-mir-196a-5p	MIMAT0000226	LRIG3	121227	PAR-CLIP	21572407|20371350
hsa-mir-196a-5p	MIMAT0000226	GRPEL2	134266	PAR-CLIP	23592263|24398324|23446348|21572407|20371350|26701625
hsa-mir-196a-5p	MIMAT0000226	CARNMT1	138199	Sequencing	20371350
hsa-mir-196a-5p	MIMAT0000226	SMCR8	140775	PAR-CLIP	24398324|23446348|21572407|26701625|27292025
hsa-mir-196a-5p	MIMAT0000226	SYT9	143425	Sequencing	20371350
hsa-mir-196a-5p	MIMAT0000226	E2F7	144455	HITS-CLIP//PAR-CLIP	23446348|20371350|21572407
hsa-mir-196a-5p	MIMAT0000226	C14orf37	145407	PAR-CLIP	22100165
hsa-mir-196a-5p	MIMAT0000226	KIF18B	146909	CLASH	23622248
hsa-mir-196a-5p	MIMAT0000226	PROSER3	148137	CLASH	23622248
hsa-mir-196a-5p	MIMAT0000226	EXOC8	149371	PAR-CLIP	20371350
hsa-mir-196a-5p	MIMAT0000226	CKAP2L	150468	CLASH	23622248
hsa-mir-196a-5p	MIMAT0000226	CEP120	153241	Sequencing	20371350
hsa-mir-196a-5p	MIMAT0000226	TMEM161B	153396	Sequencing	20371350
hsa-mir-196a-5p	MIMAT0000226	RDH10	157506	Sequencing	20371350
hsa-mir-196a-5p	MIMAT0000226	PRUNE2	158471	PAR-CLIP//Sequencing	20371350|21572407
hsa-mir-196a-5p	MIMAT0000226	SLC35G1	159371	PAR-CLIP	20371350
hsa-mir-196a-5p	MIMAT0000226	SPTSSA	171546	PAR-CLIP	24398324
hsa-mir-196a-5p	MIMAT0000226	KLHDC8B	200942	PAR-CLIP	23592263
hsa-mir-196a-5p	MIMAT0000226	TUBB	203068	CLASH	23622248
hsa-mir-196a-5p	MIMAT0000226	PATL1	219988	CLASH	23622248
hsa-mir-196a-5p	MIMAT0000226	MMS22L	253714	PAR-CLIP	21572407
hsa-mir-196a-5p	MIMAT0000226	MAMDC2	256691	Luciferase reporter assay//Microarray//qRT-PCR	25860510
hsa-mir-196a-5p	MIMAT0000226	KCTD21	283219	PAR-CLIP	23592263
hsa-mir-196a-5p	MIMAT0000226	SPRYD4	283377	Sequencing	20371350
hsa-mir-196a-5p	MIMAT0000226	KCTD1	284252	CLASH	23622248
hsa-mir-196a-5p	MIMAT0000226	ZNF763	284390	Sequencing	20371350
hsa-mir-196a-5p	MIMAT0000226	YIPF6	286451	PAR-CLIP	21572407
hsa-mir-196a-5p	MIMAT0000226	ACER2	340485	PAR-CLIP	24398324
hsa-mir-196a-5p	MIMAT0000226	ZNF850	342892	PAR-CLIP	21572407
hsa-mir-196a-5p	MIMAT0000226	GSTK1	373156	CLASH	23622248
hsa-mir-196a-5p	MIMAT0000226	NHLRC3	387921	Sequencing	20371350
hsa-mir-196a-5p	MIMAT0000226	LIN28B	389421	Sequencing	20371350
hsa-mir-196a-5p	MIMAT0000226	POTEG	404785	CLASH//PAR-CLIP	23622248|26701625
hsa-mir-196a-5p	MIMAT0000226	HIST2H4B	554313	CLASH	23622248
hsa-mir-196a-5p	MIMAT0000226	POTEM	641455	PAR-CLIP	26701625
hsa-mir-196a-5p	MIMAT0000226	SLC35E2B	728661	PAR-CLIP	21572407
hsa-mir-196a-5p	MIMAT0000226	TIMM23	100287932	Sequencing	20371350
hsa-mir-148a-3p	MIMAT0000243	ACVR1	90	Luciferase reporter assay//qRT-PCR	22408438|25271001
hsa-mir-148a-3p	MIMAT0000243	ADARB1	104	Sequencing	20371350
hsa-mir-148a-3p	MIMAT0000243	ALCAM	214	Luciferase reporter assay//qRT-PCR//Western blot	28063929
hsa-mir-148a-3p	MIMAT0000243	AMELX	265	CLASH	23622248
hsa-mir-148a-3p	MIMAT0000243	APC	324	CLASH	23622248
hsa-mir-148a-3p	MIMAT0000243	APLP2	334	PAR-CLIP	26701625
hsa-mir-148a-3p	MIMAT0000243	BAX	581	Luciferase reporter assay//qRT-PCR//Western blot	27261578
hsa-mir-148a-3p	MIMAT0000243	BCL2	596	Luciferase reporter assay	21455217
hsa-mir-148a-3p	MIMAT0000243	BMP3	651	PAR-CLIP	21572407
hsa-mir-148a-3p	MIMAT0000243	RUNX3	864	qRT-PCR//Western blot	23549984
hsa-mir-148a-3p	MIMAT0000243	CCKBR	887	Luciferase reporter assay//Microarray//qRT-PCR//Western blot	21168126|23975374|20422307|27518872
hsa-mir-148a-3p	MIMAT0000243	CCNA2	890	PAR-CLIP	23592263|21572407|20371350
hsa-mir-148a-3p	MIMAT0000243	CCT6A	908	PAR-CLIP	21572407
hsa-mir-148a-3p	MIMAT0000243	CDC25B	994	Reporter assay//Western blot	21709669
hsa-mir-148a-3p	MIMAT0000243	CDKN1A	1026	PAR-CLIP	26701625
hsa-mir-148a-3p	MIMAT0000243	CDKN1B	1027	In situ hybridization//Luciferase reporter assay//Northern blot//PAR-CLIP//Western blot	21552422|23592263|21572407|27842905
hsa-mir-148a-3p	MIMAT0000243	CEBPG	1054	PAR-CLIP	20371350
hsa-mir-148a-3p	MIMAT0000243	KLF6	1316	PAR-CLIP	23592263
hsa-mir-148a-3p	MIMAT0000243	CSNK2A1	1457	PAR-CLIP	26701625
hsa-mir-148a-3p	MIMAT0000243	DDX6	1656	PAR-CLIP	23592263|26701625
hsa-mir-148a-3p	MIMAT0000243	DNMT1	1786	Flow//Luciferase reporter assay//qRT-PCR//Western blot	20146264|20483747|22167392|24515776|24714841|26872375|27859417
hsa-mir-148a-3p	MIMAT0000243	DNMT3B	1789	GFP reporter assay//Microarray//qRT-PCR//Western blot	18367714|19435428
hsa-mir-148a-3p	MIMAT0000243	ARID3A	1820	PAR-CLIP	23592263
hsa-mir-148a-3p	MIMAT0000243	DYRK1A	1859	Sequencing	20371350
hsa-mir-148a-3p	MIMAT0000243	S1PR1	1901	Immunohistochemistry//Luciferase reporter assay//qRT-PCR//Western blot	24798342|25574238|26004261
hsa-mir-148a-3p	MIMAT0000243	GAS1	2619	PAR-CLIP//Sequencing	20371350|23446348|21572407
hsa-mir-148a-3p	MIMAT0000243	PDIA3	2923	Luciferase reporter assay//qRT-PCR//Western blot	26004124
hsa-mir-148a-3p	MIMAT0000243	HCCS	3052	PAR-CLIP//Sequencing	20371350|27292025
hsa-mir-148a-3p	MIMAT0000243	HLA-A	3105	PAR-CLIP	23592263|26701625
hsa-mir-148a-3p	MIMAT0000243	HLA-C	3107	PAR-CLIP	23592263|26701625
hsa-mir-148a-3p	MIMAT0000243	HLA-G	3135	Luciferase reporter assay	17847008
hsa-mir-148a-3p	MIMAT0000243	HMGB1	3146	CLASH	23622248
hsa-mir-148a-3p	MIMAT0000243	HOXC8	3224	Sequencing	20371350
hsa-mir-148a-3p	MIMAT0000243	HSPA4	3308	CLASH	23622248
hsa-mir-148a-3p	MIMAT0000243	HSP90AA1	3320	PAR-CLIP	21572407
hsa-mir-148a-3p	MIMAT0000243	IGFBP5	3488	PAR-CLIP	20371350
hsa-mir-148a-3p	MIMAT0000243	IKBKB	3551	Luciferase reporter assay//Microarray//Next Generation Sequencing (NGS)//qRT-PCR//Western blot	25630970
hsa-mir-148a-3p	MIMAT0000243	IRS1	3667	Luciferase reporter assay//Western blot	22935141
hsa-mir-148a-3p	MIMAT0000243	ITGA5	3678	Luciferase reporter assay//Microarray//qRT-PCR	21703006
hsa-mir-148a-3p	MIMAT0000243	ITGB8	3696	Luciferase reporter assay//Microarray//PAR-CLIP//qRT-PCR	21703006|23592263
hsa-mir-148a-3p	MIMAT0000243	JARID2	3720	HITS-CLIP	23313552
hsa-mir-148a-3p	MIMAT0000243	KPNA4	3840	HITS-CLIP//PAR-CLIP	23446348|21572407
hsa-mir-148a-3p	MIMAT0000243	LBR	3930	Sequencing	20371350
hsa-mir-148a-3p	MIMAT0000243	LDLR	3949	PAR-CLIP	27292025
hsa-mir-148a-3p	MIMAT0000243	ABLIM1	3983	HITS-CLIP	23824327|27418678
hsa-mir-148a-3p	MIMAT0000243	LNPEP	4012	PAR-CLIP	23446348|20371350
hsa-mir-148a-3p	MIMAT0000243	SMAD2	4087	Flow//Immunofluorescence//Immunohistochemistry//Luciferase reporter assay//qRT-PCR//Western blot	23873106|26983401|26106521|25980823
hsa-mir-148a-3p	MIMAT0000243	MAP3K4	4216	CLASH//Luciferase reporter assay//qRT-PCR//Western blot	23622248|26253263
hsa-mir-148a-3p	MIMAT0000243	MET	4233	Immunoblot//Immunofluorescence//Immunohistochemistry//Luciferase reporter assay//qRT-PCR//Western blot	24013226
hsa-mir-148a-3p	MIMAT0000243	MAP3K9	4293	Luciferase reporter assay//PAR-CLIP//qRT-PCR//Western blot	23592263|26253263
hsa-mir-148a-3p	MIMAT0000243	MMP7	4316	In situ hybridization//Luciferase reporter assay//Microarray//qRT-PCR//Western blot	24283384
hsa-mir-148a-3p	MIMAT0000243	MYC	4609	Immunoblot//Microarray//qRT-PCR	23389829
hsa-mir-148a-3p	MIMAT0000243	NONO	4841	CLASH	23622248
hsa-mir-148a-3p	MIMAT0000243	CNOT4	4850	PAR-CLIP	23592263|21572407|20371350|27292025
hsa-mir-148a-3p	MIMAT0000243	NPTX1	4884	PAR-CLIP	20371350
hsa-mir-148a-3p	MIMAT0000243	OVOL1	5017	HITS-CLIP	19536157
hsa-mir-148a-3p	MIMAT0000243	FURIN	5045	PAR-CLIP	26701625
hsa-mir-148a-3p	MIMAT0000243	SERPINE1	5054	Luciferase reporter assay//Microarray//qRT-PCR	21703006
hsa-mir-148a-3p	MIMAT0000243	SLC25A3	5250	CLASH	23622248
hsa-mir-148a-3p	MIMAT0000243	PPARD	5467	PAR-CLIP	26701625
hsa-mir-148a-3p	MIMAT0000243	PRNP	5621	Sequencing	20371350
hsa-mir-148a-3p	MIMAT0000243	PSMD9	5715	Sequencing	20371350
hsa-mir-148a-3p	MIMAT0000243	PTPN4	5775	Sequencing	20371350
hsa-mir-148a-3p	MIMAT0000243	ROCK1	6093	Immunohistochemistry//Luciferase reporter assay//qRT-PCR//Western blot	21994419|23670799
hsa-mir-148a-3p	MIMAT0000243	RPS17	6218	CLASH	23622248
hsa-mir-148a-3p	MIMAT0000243	SLC2A3	6515	CLASH	23622248
hsa-mir-148a-3p	MIMAT0000243	SORD	6652	HITS-CLIP	23824327
hsa-mir-148a-3p	MIMAT0000243	SOS2	6655	HITS-CLIP	23824327
hsa-mir-148a-3p	MIMAT0000243	STAT3	6774	Luciferase reporter assay//qRT-PCR//Western blot	28280370
hsa-mir-148a-3p	MIMAT0000243	TGFB2	7042	Flow//Immunofluorescence//Luciferase reporter assay//qRT-PCR//Western blot	26983401
hsa-mir-148a-3p	MIMAT0000243	HSP90B1	7184	PAR-CLIP//Sequencing	20371350|26701625
hsa-mir-148a-3p	MIMAT0000243	UBE2D3	7323	PAR-CLIP	23446348
hsa-mir-148a-3p	MIMAT0000243	USP4	7375	Immunohistochemistry//Luciferase reporter assay//qRT-PCR//Western blot	24798342
hsa-mir-148a-3p	MIMAT0000243	VAV2	7410	Luciferase reporter assay//Microarray//qRT-PCR	21703006
hsa-mir-148a-3p	MIMAT0000243	WNT1	7471	Immunohistochemistry//In situ hybridization//Luciferase reporter assay//qRT-PCR//Western blot	28199399|26707142
hsa-mir-148a-3p	MIMAT0000243	WNT10B	7480	Luciferase reporter assay//Microarray//qRT-PCR//Western blot	22890324
hsa-mir-148a-3p	MIMAT0000243	WNT2B	7482	HITS-CLIP	23824327|19536157
hsa-mir-148a-3p	MIMAT0000243	YWHAB	7529	PAR-CLIP	23446348
hsa-mir-148a-3p	MIMAT0000243	FZD5	7855	PAR-CLIP	22012620
hsa-mir-148a-3p	MIMAT0000243	FXR1	8087	PAR-CLIP	26701625
hsa-mir-148a-3p	MIMAT0000243	ANP32A	8125	Sequencing	20371350
hsa-mir-148a-3p	MIMAT0000243	AKAP17A	8227	PAR-CLIP	22012620
hsa-mir-148a-3p	MIMAT0000243	DENR	8562	CLASH	23622248
hsa-mir-148a-3p	MIMAT0000243	STX16	8675	PAR-CLIP	23592263
hsa-mir-148a-3p	MIMAT0000243	NRP1	8829	Immunohistochemistry//Luciferase reporter assay//qRT-PCR//Western blot	26097868
hsa-mir-148a-3p	MIMAT0000243	NR1I2	8856	Luciferase reporter assay//qRT-PCR	18268015
hsa-mir-148a-3p	MIMAT0000243	APLN	8862	HITS-CLIP	28735896
hsa-mir-148a-3p	MIMAT0000243	WASL	8976	PAR-CLIP	23592263
hsa-mir-148a-3p	MIMAT0000243	RPS6KA4	8986	PAR-CLIP	23592263
hsa-mir-148a-3p	MIMAT0000243	GPRC5A	9052	PAR-CLIP	23592263|26701625
hsa-mir-148a-3p	MIMAT0000243	AURKB	9212	CLASH	23622248
hsa-mir-148a-3p	MIMAT0000243	RPS6KA5	9252	Luciferase reporter assay//qRT-PCR//Reporter assay//Western blot	20406806
hsa-mir-148a-3p	MIMAT0000243	S1PR2	9294	HITS-CLIP	23824327
hsa-mir-148a-3p	MIMAT0000243	QKI	9444	Luciferase reporter assay	25971746
hsa-mir-148a-3p	MIMAT0000243	SH3PXD2A	9644	PAR-CLIP	23592263
hsa-mir-148a-3p	MIMAT0000243	SECISBP2L	9728	PAR-CLIP//Sequencing	20371350|23592263|21572407|26701625|27292025
hsa-mir-148a-3p	MIMAT0000243	PHACTR2	9749	HITS-CLIP	23824327
hsa-mir-148a-3p	MIMAT0000243	MLEC	9761	PAR-CLIP	21572407|20371350
hsa-mir-148a-3p	MIMAT0000243	MAFB	9935	Luciferase reporter assay	23225151
hsa-mir-148a-3p	MIMAT0000243	BCL2L11	10018	Immunoblot//Luciferase reporter assay//qRT-PCR	24425048
hsa-mir-148a-3p	MIMAT0000243	STX6	10228	PAR-CLIP	23592263
hsa-mir-148a-3p	MIMAT0000243	SPRY2	10253	Sequencing	20371350
hsa-mir-148a-3p	MIMAT0000243	NDRG1	10397	PAR-CLIP	21572407
hsa-mir-148a-3p	MIMAT0000243	APPBP2	10513	CLASH	23622248
hsa-mir-148a-3p	MIMAT0000243	TXNIP	10628	PAR-CLIP	24398324|23446348
hsa-mir-148a-3p	MIMAT0000243	GNB5	10681	Sequencing	20371350
hsa-mir-148a-3p	MIMAT0000243	SLC12A7	10723	PAR-CLIP	22291592
hsa-mir-148a-3p	MIMAT0000243	RAB10	10890	Sequencing	20371350
hsa-mir-148a-3p	MIMAT0000243	MSL3	10943	CLASH	23622248
hsa-mir-148a-3p	MIMAT0000243	CCNI	10983	CLASH	23622248
hsa-mir-148a-3p	MIMAT0000243	KIF2C	11004	PAR-CLIP	23592263
hsa-mir-148a-3p	MIMAT0000243	DNAJB4	11080	Sequencing	20371350
hsa-mir-148a-3p	MIMAT0000243	RASSF8	11228	Sequencing	20371350
hsa-mir-148a-3p	MIMAT0000243	B4GALT7	11285	PAR-CLIP	23592263
hsa-mir-148a-3p	MIMAT0000243	CBX3	11335	Sequencing	20371350
hsa-mir-148a-3p	MIMAT0000243	PPP6R1	22870	PAR-CLIP	23592263|27292025
hsa-mir-148a-3p	MIMAT0000243	KIAA0907	22889	HITS-CLIP	23313552|21572407
hsa-mir-148a-3p	MIMAT0000243	BTBD3	22903	HITS-CLIP//PAR-CLIP//Sequencing	20371350|23592263|24398324|23446348|22012620|21572407|27292025
hsa-mir-148a-3p	MIMAT0000243	RALY	22913	PAR-CLIP	26701625
hsa-mir-148a-3p	MIMAT0000243	WDTC1	23038	CLASH	23622248
hsa-mir-148a-3p	MIMAT0000243	WAPL	23063	Sequencing	20371350
hsa-mir-148a-3p	MIMAT0000243	MYCBP2	23077	CLASH	23622248
hsa-mir-148a-3p	MIMAT0000243	CDK19	23097	PAR-CLIP//Sequencing	20371350|22100165
hsa-mir-148a-3p	MIMAT0000243	MRPS27	23107	PAR-CLIP	23592263
hsa-mir-148a-3p	MIMAT0000243	TNRC6B	23112	PAR-CLIP	23592263
hsa-mir-148a-3p	MIMAT0000243	GPATCH8	23131	Sequencing	20371350
hsa-mir-148a-3p	MIMAT0000243	KDM6B	23135	PAR-CLIP	27292025
hsa-mir-148a-3p	MIMAT0000243	ARL6IP1	23204	PAR-CLIP	27292025
hsa-mir-148a-3p	MIMAT0000243	DTX4	23220	HITS-CLIP	19536157
hsa-mir-148a-3p	MIMAT0000243	DICER1	23405	PAR-CLIP	23592263|21572407
hsa-mir-148a-3p	MIMAT0000243	ZFYVE26	23503	PAR-CLIP	23592263|22012620
hsa-mir-148a-3p	MIMAT0000243	POFUT1	23509	Sequencing	20371350
hsa-mir-148a-3p	MIMAT0000243	SNAPIN	23557	PAR-CLIP//Sequencing	20371350|23592263
hsa-mir-148a-3p	MIMAT0000243	DSTYK	25778	Sequencing	20371350
hsa-mir-148a-3p	MIMAT0000243	TTLL1	25809	PAR-CLIP	23592263
hsa-mir-148a-3p	MIMAT0000243	POC1A	25886	PAR-CLIP	23592263
hsa-mir-148a-3p	MIMAT0000243	PTPN23	25930	CLASH	23622248
hsa-mir-148a-3p	MIMAT0000243	VPS41	27072	CLASH	23622248
hsa-mir-148a-3p	MIMAT0000243	FOXP1	27086	HITS-CLIP	23824327
hsa-mir-148a-3p	MIMAT0000243	UQCRQ	27089	Sequencing	20371350
hsa-mir-148a-3p	MIMAT0000243	AGO2	27161	PAR-CLIP	24398324|21572407
hsa-mir-148a-3p	MIMAT0000243	TNRC6A	27327	PAR-CLIP//Sequencing	20371350|22012620
hsa-mir-148a-3p	MIMAT0000243	GOLIM4	27333	CLASH	23622248
hsa-mir-148a-3p	MIMAT0000243	TMEM14A	28978	Sequencing	20371350
hsa-mir-148a-3p	MIMAT0000243	YPEL1	29799	HITS-CLIP	19536157
hsa-mir-148a-3p	MIMAT0000243	BAZ2B	29994	PAR-CLIP	21572407
hsa-mir-148a-3p	MIMAT0000243	TMED7	51014	Luciferase reporter assay	21552422
hsa-mir-148a-3p	MIMAT0000243	GLRX5	51218	PAR-CLIP	21572407
hsa-mir-148a-3p	MIMAT0000243	ETV7	51513	PAR-CLIP	23592263
hsa-mir-148a-3p	MIMAT0000243	RAB14	51552	PAR-CLIP	23592263
hsa-mir-148a-3p	MIMAT0000243	MYO3A	53904	PAR-CLIP	22012620
hsa-mir-148a-3p	MIMAT0000243	CYCS	54205	Sequencing	20371350
hsa-mir-148a-3p	MIMAT0000243	ERRFI1	54206	Immunoblot//Luciferase reporter assay//qRT-PCR	24425048
hsa-mir-148a-3p	MIMAT0000243	SLC38A2	54407	PAR-CLIP	23592263|21572407
hsa-mir-148a-3p	MIMAT0000243	INO80	54617	Luciferase reporter assay//Western blot	27764804
hsa-mir-148a-3p	MIMAT0000243	OTUD4	54726	PAR-CLIP	20371350
hsa-mir-148a-3p	MIMAT0000243	RBM23	55147	PAR-CLIP	22012620
hsa-mir-148a-3p	MIMAT0000243	CEP55	55165	PAR-CLIP	21572407|20371350
hsa-mir-148a-3p	MIMAT0000243	ARL8B	55207	PAR-CLIP	23592263
hsa-mir-148a-3p	MIMAT0000243	RBM38	55544	PAR-CLIP	23592263
hsa-mir-148a-3p	MIMAT0000243	RCC2	55920	PAR-CLIP	23592263
hsa-mir-148a-3p	MIMAT0000243	FAM212B	55924	HITS-CLIP	19536157
hsa-mir-148a-3p	MIMAT0000243	TMEM9B	56674	Sequencing	20371350
hsa-mir-148a-3p	MIMAT0000243	PBXIP1	57326	Luciferase reporter assay//Sequencing	20371350|23321675
hsa-mir-148a-3p	MIMAT0000243	ZNF490	57474	Sequencing	20371350
hsa-mir-148a-3p	MIMAT0000243	ARRDC3	57561	Sequencing	20371350
hsa-mir-148a-3p	MIMAT0000243	KIAA1456	57604	PAR-CLIP	26701625
hsa-mir-148a-3p	MIMAT0000243	KIAA1549	57670	Sequencing	20371350
hsa-mir-148a-3p	MIMAT0000243	TGIF2	60436	Luciferase reporter assay//Western blot	18768788
hsa-mir-148a-3p	MIMAT0000243	MPP5	64398	Sequencing	20371350
hsa-mir-148a-3p	MIMAT0000243	ZDHHC6	64429	PAR-CLIP	23592263
hsa-mir-148a-3p	MIMAT0000243	UNKL	64718	Microarray	22995316
hsa-mir-148a-3p	MIMAT0000243	MTMR9	66036	Sequencing	20371350
hsa-mir-148a-3p	MIMAT0000243	RNF219	79596	PAR-CLIP	20371350
hsa-mir-148a-3p	MIMAT0000243	VPS37B	79720	PAR-CLIP	23446348
hsa-mir-148a-3p	MIMAT0000243	COLEC12	81035	HITS-CLIP	23824327
hsa-mir-148a-3p	MIMAT0000243	OR2C3	81472	CLASH	23622248
hsa-mir-148a-3p	MIMAT0000243	PLA2G12A	81579	HITS-CLIP	23824327
hsa-mir-148a-3p	MIMAT0000243	RAB1B	81876	PAR-CLIP//Sequencing	20371350|26701625
hsa-mir-148a-3p	MIMAT0000243	RAB34	83871	PAR-CLIP//Sequencing	20371350|21572407
hsa-mir-148a-3p	MIMAT0000243	TMEM246	84302	PAR-CLIP	27292025
hsa-mir-148a-3p	MIMAT0000243	MRPL45	84311	CLASH	23622248
hsa-mir-148a-3p	MIMAT0000243	NEURL4	84461	PAR-CLIP	27292025
hsa-mir-148a-3p	MIMAT0000243	USP38	84640	CLASH	23622248
hsa-mir-148a-3p	MIMAT0000243	FAM104A	84923	PAR-CLIP	20371350
hsa-mir-148a-3p	MIMAT0000243	ZIC5	85416	PAR-CLIP	23592263
hsa-mir-148a-3p	MIMAT0000243	CHRFAM7A	89832	HITS-CLIP	23824327
hsa-mir-148a-3p	MIMAT0000243	PHLDB2	90102	PAR-CLIP	26701625
hsa-mir-148a-3p	MIMAT0000243	MCFD2	90411	PAR-CLIP	27292025
hsa-mir-148a-3p	MIMAT0000243	STARD13	90627	PAR-CLIP	24398324|20371350
hsa-mir-148a-3p	MIMAT0000243	AP5B1	91056	HITS-CLIP	23824327
hsa-mir-148a-3p	MIMAT0000243	SESTD1	91404	Sequencing	20371350
hsa-mir-148a-3p	MIMAT0000243	RFT1	91869	PAR-CLIP	23446348
hsa-mir-148a-3p	MIMAT0000243	DCUN1D3	123879	PAR-CLIP	20371350
hsa-mir-148a-3p	MIMAT0000243	VPS37A	137492	PAR-CLIP	21572407
hsa-mir-148a-3p	MIMAT0000243	ASB6	140459	PAR-CLIP	21572407
hsa-mir-148a-3p	MIMAT0000243	DYNLL2	140735	Sequencing	20371350
hsa-mir-148a-3p	MIMAT0000243	SESN3	143686	PAR-CLIP	20371350
hsa-mir-148a-3p	MIMAT0000243	IL23R	149233	HITS-CLIP	23824327
hsa-mir-148a-3p	MIMAT0000243	PDIK1L	149420	PAR-CLIP	22291592
hsa-mir-148a-3p	MIMAT0000243	SIK1	150094	PAR-CLIP	23592263|23446348|21572407
hsa-mir-148a-3p	MIMAT0000243	PAPD4	167153	PAR-CLIP//Sequencing	20371350|21572407
hsa-mir-148a-3p	MIMAT0000243	ZNF92	168374	Sequencing	20371350
hsa-mir-148a-3p	MIMAT0000243	AGO3	192669	PAR-CLIP	21572407
hsa-mir-148a-3p	MIMAT0000243	PLPP4	196051	HITS-CLIP	23824327
hsa-mir-148a-3p	MIMAT0000243	RAB12	201475	PAR-CLIP//Sequencing	20371350|21572407
hsa-mir-148a-3p	MIMAT0000243	PATL1	219988	PAR-CLIP	23592263
hsa-mir-148a-3p	MIMAT0000243	VGLL2	245806	HITS-CLIP	23313552
hsa-mir-148a-3p	MIMAT0000243	PAN3	255967	Sequencing	20371350
hsa-mir-148a-3p	MIMAT0000243	KANSL1	284058	Sequencing	20371350
hsa-mir-148a-3p	MIMAT0000243	EOGT	285203	PAR-CLIP	23592263|21572407|27292025
hsa-mir-148a-3p	MIMAT0000243	TRIM59	286827	Sequencing	20371350
hsa-mir-148a-3p	MIMAT0000243	LYSMD1	388695	Sequencing	20371350
hsa-mir-181a-5p	MIMAT0000256	ACYP1	97	HITS-CLIP	22473208
hsa-mir-181a-5p	MIMAT0000256	ADCY9	115	PAR-CLIP	26701625
hsa-mir-181a-5p	MIMAT0000256	GRK2	156	HITS-CLIP//PAR-CLIP	22473208|26701625
hsa-mir-181a-5p	MIMAT0000256	ACAN	176	Microarray	22942087
hsa-mir-181a-5p	MIMAT0000256	AHR	196	qRT-PCR//Western blot	24329418
hsa-mir-181a-5p	MIMAT0000256	ALDH1A1	216	qRT-PCR	26693182
hsa-mir-181a-5p	MIMAT0000256	ALDH9A1	223	HITS-CLIP	22473208
hsa-mir-181a-5p	MIMAT0000256	XIAP	331	Luciferase reporter assay	22610076
hsa-mir-181a-5p	MIMAT0000256	ARF6	382	Microarray//PAR-CLIP	17612493|21572407
hsa-mir-181a-5p	MIMAT0000256	RHOG	391	HITS-CLIP	22473208
hsa-mir-181a-5p	MIMAT0000256	PHOX2A	401	Microarray	17612493
hsa-mir-181a-5p	MIMAT0000256	ARRB2	409	HITS-CLIP	22473208
hsa-mir-181a-5p	MIMAT0000256	ATM	472	Flow//HITS-CLIP//Immunoblot//Luciferase reporter assay//PAR-CLIP//qRT-PCR//Western blot	21274007|23656790|24531888|22473208|20371350|26113450
hsa-mir-181a-5p	MIMAT0000256	ATP2B1	490	HITS-CLIP	22473208
hsa-mir-181a-5p	MIMAT0000256	NKX3-2	579	Microarray	17612493
hsa-mir-181a-5p	MIMAT0000256	BAX	581	Luciferase reporter assay//Western blot	26028030
hsa-mir-181a-5p	MIMAT0000256	BCL2	596	Immunoblot//Luciferase reporter assay//qRT-PCR//Reporter assay//Western blot	20162574|22285729|22209977|21958558|22610076|24335172|24002437|27802900
hsa-mir-181a-5p	MIMAT0000256	BMP3	651	Microarray	22942087
hsa-mir-181a-5p	MIMAT0000256	BMPR2	659	HITS-CLIP//Microarray	22942087|22473208
hsa-mir-181a-5p	MIMAT0000256	BPGM	669	Microarray	17612493
hsa-mir-181a-5p	MIMAT0000256	BRCA1	672	CLASH	23622248
hsa-mir-181a-5p	MIMAT0000256	ZFP36L1	677	HITS-CLIP	22473208
hsa-mir-181a-5p	MIMAT0000256	ZFP36L2	678	CLASH//HITS-CLIP	23622248|22473208
hsa-mir-181a-5p	MIMAT0000256	C8A	731	Microarray	17612493
hsa-mir-181a-5p	MIMAT0000256	RUNX1	861	Luciferase reporter assay	26580398
hsa-mir-181a-5p	MIMAT0000256	CCNG1	900	Microarray//PAR-CLIP	17612493|21572407
hsa-mir-181a-5p	MIMAT0000256	CD4	920	Flow//qRT-PCR//Western blot	23393335
hsa-mir-181a-5p	MIMAT0000256	CDH13	1012	Microarray	22942087
hsa-mir-181a-5p	MIMAT0000256	CDKN1A	1026	qRT-PCR//Western blot	27534652
hsa-mir-181a-5p	MIMAT0000256	CDKN1B	1027	CLASH//Luciferase reporter assay//qRT-PCR//Reporter assay//Western blot	19273599|23622248|27534652
hsa-mir-181a-5p	MIMAT0000256	CDX2	1045	Luciferase reporter assay	19585654
hsa-mir-181a-5p	MIMAT0000256	CEBPA	1050	Luciferase reporter assay	27673564
hsa-mir-181a-5p	MIMAT0000256	COL16A1	1307	Luciferase reporter assay//qRT-PCR//Western blot	23238588
hsa-mir-181a-5p	MIMAT0000256	KLF6	1316	Luciferase reporter assay//qRT-PCR//Western blot	22581522|25182666|27673564
hsa-mir-181a-5p	MIMAT0000256	CPOX	1371	HITS-CLIP	22473208
hsa-mir-181a-5p	MIMAT0000256	CSNK1A1	1452	PAR-CLIP	21572407
hsa-mir-181a-5p	MIMAT0000256	CST5	1473	Microarray	17612493
hsa-mir-181a-5p	MIMAT0000256	CTNNB1	1499	Luciferase reporter assay//Western blot	28086904
hsa-mir-181a-5p	MIMAT0000256	DDX3X	1654	CLASH//Luciferase reporter assay//PAR-CLIP//qRT-PCR//Sequencing//Western blot	20371350|23622248|22492871|23592263|22012620
hsa-mir-181a-5p	MIMAT0000256	DYNC1LI2	1783	HITS-CLIP	22473208
hsa-mir-181a-5p	MIMAT0000256	DUSP5	1847	HITS-CLIP//Luciferase reporter assay//Western blot	17382377|22473208
hsa-mir-181a-5p	MIMAT0000256	DUSP6	1848	Flow//Luciferase reporter assay//Microarray//qRT-PCR//Western blot	17382377|25477247
hsa-mir-181a-5p	MIMAT0000256	E2F5	1875	Immunohistochemistry//Luciferase reporter assay//qRT-PCR//Western blot	24529171
hsa-mir-181a-5p	MIMAT0000256	EGR1	1958	Luciferase reporter assay//qRT-PCR//Western blot	28077323
hsa-mir-181a-5p	MIMAT0000256	ELK4	2005	HITS-CLIP	23824327|27418678
hsa-mir-181a-5p	MIMAT0000256	EN2	2020	HITS-CLIP	19536157
hsa-mir-181a-5p	MIMAT0000256	EPHA5	2044	Microarray	17612493
hsa-mir-181a-5p	MIMAT0000256	STX2	2054	HITS-CLIP	22473208
hsa-mir-181a-5p	MIMAT0000256	EPS8	2059	PAR-CLIP	23446348|22012620
hsa-mir-181a-5p	MIMAT0000256	EPS15	2060	HITS-CLIP	22473208
hsa-mir-181a-5p	MIMAT0000256	EREG	2069	Microarray//qRT-PCR	22815788
hsa-mir-181a-5p	MIMAT0000256	EYA4	2070	Microarray	17612493
hsa-mir-181a-5p	MIMAT0000256	ETS1	2113	HITS-CLIP	23824327|23313552|27418678|28735896
hsa-mir-181a-5p	MIMAT0000256	FAT1	2195	CLASH	23622248
hsa-mir-181a-5p	MIMAT0000256	FKBP1A	2280	PAR-CLIP	21572407
hsa-mir-181a-5p	MIMAT0000256	FOXL1	2300	HITS-CLIP//PAR-CLIP	21572407|23824327
hsa-mir-181a-5p	MIMAT0000256	FOS	2353	Luciferase reporter assay	22956783
hsa-mir-181a-5p	MIMAT0000256	GATA6	2627	Luciferase reporter assay//Microarray	19585654|17612493
hsa-mir-181a-5p	MIMAT0000256	NR6A1	2649	HITS-CLIP//PAR-CLIP//Sequencing	20371350|22473208|21572407
hsa-mir-181a-5p	MIMAT0000256	GCNT1	2650	Microarray	17612493
hsa-mir-181a-5p	MIMAT0000256	GNAI3	2773	Sequencing	20371350
hsa-mir-181a-5p	MIMAT0000256	GNS	2799	HITS-CLIP	22473208
hsa-mir-181a-5p	MIMAT0000256	GOLGA1	2800	HITS-CLIP	22473208
hsa-mir-181a-5p	MIMAT0000256	GOT1	2805	HITS-CLIP	22473208
hsa-mir-181a-5p	MIMAT0000256	GSTM2	2946	Microarray	17612493
hsa-mir-181a-5p	MIMAT0000256	H1F0	3005	PAR-CLIP//Sequencing	20371350|26701625
hsa-mir-181a-5p	MIMAT0000256	H3F3B	3021	Sequencing	20371350
hsa-mir-181a-5p	MIMAT0000256	HMGB2	3148	Microarray	17612493
hsa-mir-181a-5p	MIMAT0000256	HNRNPAB	3182	CLASH	23622248
hsa-mir-181a-5p	MIMAT0000256	HNRNPH1	3187	HITS-CLIP	27418678
hsa-mir-181a-5p	MIMAT0000256	HRAS	3265	Luciferase reporter assay//qRT-PCR//Reporter assay//Western blot	21167132
hsa-mir-181a-5p	MIMAT0000256	HSD17B3	3293	Microarray	17612493
hsa-mir-181a-5p	MIMAT0000256	HSPA1B	3304	PAR-CLIP	24398324|23446348|21572407|20371350
hsa-mir-181a-5p	MIMAT0000256	ID4	3400	PAR-CLIP	20371350
hsa-mir-181a-5p	MIMAT0000256	IDS	3423	Microarray	17612493
hsa-mir-181a-5p	MIMAT0000256	CFI	3426	Microarray	17612493
hsa-mir-181a-5p	MIMAT0000256	IFNG	3458	Luciferase reporter assay//qRT-PCR//Western blot	24704866
hsa-mir-181a-5p	MIMAT0000256	IL1A	3552	HITS-CLIP	22473208
hsa-mir-181a-5p	MIMAT0000256	INCENP	3619	HITS-CLIP//Microarray	17612493|22473208
hsa-mir-181a-5p	MIMAT0000256	KPNA1	3836	HITS-CLIP	22473208
hsa-mir-181a-5p	MIMAT0000256	TNPO1	3842	PAR-CLIP	23592263
hsa-mir-181a-5p	MIMAT0000256	IPO5	3843	HITS-CLIP	22473208
hsa-mir-181a-5p	MIMAT0000256	KRAS	3845	Luciferase reporter assay//qRT-PCR//Sequencing//Western blot	20371350|23752186|27517749
hsa-mir-181a-5p	MIMAT0000256	LAMA3	3909	CLASH	23622248
hsa-mir-181a-5p	MIMAT0000256	LBR	3930	HITS-CLIP//PAR-CLIP//Sequencing	20371350|22473208
hsa-mir-181a-5p	MIMAT0000256	LDLR	3949	HITS-CLIP	23313552
hsa-mir-181a-5p	MIMAT0000256	LFNG	3955	Microarray	17612493
hsa-mir-181a-5p	MIMAT0000256	LMAN1	3998	HITS-CLIP	22473208
hsa-mir-181a-5p	MIMAT0000256	SMAD2	4087	Microarray	22942087
hsa-mir-181a-5p	MIMAT0000256	MAZ	4150	CLASH	23622248
hsa-mir-181a-5p	MIMAT0000256	MCL1	4170	Luciferase reporter assay	22610076
hsa-mir-181a-5p	MIMAT0000256	CD46	4179	Microarray	17612493
hsa-mir-181a-5p	MIMAT0000256	MAP3K3	4215	HITS-CLIP//Microarray	22942087|22473208
hsa-mir-181a-5p	MIMAT0000256	MGAT5	4249	CLASH	23622248
hsa-mir-181a-5p	MIMAT0000256	MAP3K10	4294	Microarray	22942087
hsa-mir-181a-5p	MIMAT0000256	MMP14	4323	Microarray	22942087
hsa-mir-181a-5p	MIMAT0000256	ND2	4536	CLASH	23622248
hsa-mir-181a-5p	MIMAT0000256	2022-09-02	4735	PAR-CLIP	23446348|21572407
hsa-mir-181a-5p	MIMAT0000256	NFYB	4801	Sequencing	20371350
hsa-mir-181a-5p	MIMAT0000256	NOTCH1	4851	Luciferase reporter assay//Western blot	22916024
hsa-mir-181a-5p	MIMAT0000256	NOTCH2	4853	Microarray//Sequencing	20371350|22942087
hsa-mir-181a-5p	MIMAT0000256	NRAS	4893	Luciferase reporter assay//qRT-PCR//Western blot	27517749
hsa-mir-181a-5p	MIMAT0000256	OCA2	4948	CLASH	23622248
hsa-mir-181a-5p	MIMAT0000256	TNFRSF11B	4982	Microarray	22942087
hsa-mir-181a-5p	MIMAT0000256	SIX6	4990	Microarray	17612493
hsa-mir-181a-5p	MIMAT0000256	OTX2	5015	Microarray	17612493
hsa-mir-181a-5p	MIMAT0000256	PEBP1	5037	HITS-CLIP	22473208
hsa-mir-181a-5p	MIMAT0000256	PRKN	5071	Luciferase reporter assay//qRT-PCR//Western blot	27281615
hsa-mir-181a-5p	MIMAT0000256	PBX3	5090	Luciferase reporter assay//qRT-PCR//Western blot	22251480
hsa-mir-181a-5p	MIMAT0000256	PDGFRA	5156	Microarray	22942087
hsa-mir-181a-5p	MIMAT0000256	PDK3	5165	HITS-CLIP	19536157
hsa-mir-181a-5p	MIMAT0000256	ATP8B1	5205	PAR-CLIP	22012620
hsa-mir-181a-5p	MIMAT0000256	PFKFB2	5208	CLASH	23622248
hsa-mir-181a-5p	MIMAT0000256	PGD	5226	CLASH	23622248
hsa-mir-181a-5p	MIMAT0000256	PGR	5241	Luciferase reporter assay//qRT-PCR//Western blot	22492871
hsa-mir-181a-5p	MIMAT0000256	PLAG1	5324	Luciferase reporter assay//Microarray//Western blot	19692702
hsa-mir-181a-5p	MIMAT0000256	PMAIP1	5366	HITS-CLIP	22473208
hsa-mir-181a-5p	MIMAT0000256	UBL3	5412	Microarray//qRT-PCR	22815788
hsa-mir-181a-5p	MIMAT0000256	PPP2R5E	5529	PAR-CLIP	23592263
hsa-mir-181a-5p	MIMAT0000256	PPP3CA	5530	Luciferase reporter assay	23677691
hsa-mir-181a-5p	MIMAT0000256	SRGN	5552	HITS-CLIP	22473208
hsa-mir-181a-5p	MIMAT0000256	PRKCD	5580	Flow//HITS-CLIP//Luciferase reporter assay//Microarray//qRT-PCR//Western blot	22473208|24183997|22847611|25174404
hsa-mir-181a-5p	MIMAT0000256	MAPK1	5594	Luciferase reporter assay//Microarray//qRT-PCR//Western blot	23911747|27517749
hsa-mir-181a-5p	MIMAT0000256	MAP2K1	5604	Luciferase reporter assay//Microarray//qRT-PCR//Sequencing//Western blot	20371350|23911747
hsa-mir-181a-5p	MIMAT0000256	PRLR	5618	Microarray	17612493
hsa-mir-181a-5p	MIMAT0000256	PROX1	5629	Luciferase reporter assay//qRT-PCR//Western blot	20558617|25706394
hsa-mir-181a-5p	MIMAT0000256	PTEN	5728	Luciferase reporter assay//qRT-PCR//Western blot	26323677|28322462|28388883
hsa-mir-181a-5p	MIMAT0000256	PTGS2	5743	Microarray	17612493
hsa-mir-181a-5p	MIMAT0000256	PTPN11	5781	Luciferase reporter assay//Western blot	17382377
hsa-mir-181a-5p	MIMAT0000256	PTPRZ1	5803	Microarray	17612493
hsa-mir-181a-5p	MIMAT0000256	PURB	5814	HITS-CLIP	22473208
hsa-mir-181a-5p	MIMAT0000256	RALA	5898	Flow//Luciferase reporter assay//Microarray//qRT-PCR//Western blot	22442671|22815788
hsa-mir-181a-5p	MIMAT0000256	RAN	5901	HITS-CLIP	22473208
hsa-mir-181a-5p	MIMAT0000256	RAP1B	5908	Immunofluorescence//Luciferase reporter assay//qRT-PCR//Western blot	24573637
hsa-mir-181a-5p	MIMAT0000256	KDM5A	5927	HITS-CLIP	22473208
hsa-mir-181a-5p	MIMAT0000256	RGS16	6004	HITS-CLIP//Luciferase reporter assay//qRT-PCR//Western blot	22473208|26013170
hsa-mir-181a-5p	MIMAT0000256	RLF	6018	HITS-CLIP//Microarray	17612493|22473208
hsa-mir-181a-5p	MIMAT0000256	RNF2	6045	Luciferase reporter assay//Microarray//qRT-PCR//Western blot	21840484
hsa-mir-181a-5p	MIMAT0000256	RNF6	6049	PAR-CLIP	21572407|20371350
hsa-mir-181a-5p	MIMAT0000256	RP2	6102	HITS-CLIP	22473208
hsa-mir-181a-5p	MIMAT0000256	RPS6KA3	6197	HITS-CLIP	23824327
hsa-mir-181a-5p	MIMAT0000256	RPS8	6202	CLASH	23622248
hsa-mir-181a-5p	MIMAT0000256	S100A1	6271	Microarray	17612493
hsa-mir-181a-5p	MIMAT0000256	SORT1	6272	HITS-CLIP	22473208
hsa-mir-181a-5p	MIMAT0000256	ATXN7	6314	HITS-CLIP	23824327
hsa-mir-181a-5p	MIMAT0000256	SCD	6319	PAR-CLIP//Sequencing	20371350|23446348|21572407
hsa-mir-181a-5p	MIMAT0000256	SCN8A	6334	HITS-CLIP	23824327
hsa-mir-181a-5p	MIMAT0000256	CCL22	6367	HITS-CLIP	22473208
hsa-mir-181a-5p	MIMAT0000256	SRSF7	6432	Sequencing	20371350
hsa-mir-181a-5p	MIMAT0000256	SH3BGRL	6451	Microarray	17612493
hsa-mir-181a-5p	MIMAT0000256	SLC7A1	6541	HITS-CLIP	22473208
hsa-mir-181a-5p	MIMAT0000256	SLCO2A1	6578	Microarray	17612493
hsa-mir-181a-5p	MIMAT0000256	SNAI2	6591	Microarray	17612493
hsa-mir-181a-5p	MIMAT0000256	SOX5	6660	Microarray	22942087
hsa-mir-181a-5p	MIMAT0000256	SRPK2	6733	Microarray	17612493
hsa-mir-181a-5p	MIMAT0000256	STAT3	6774	qRT-PCR//Western blot	24329418
hsa-mir-181a-5p	MIMAT0000256	HSPA13	6782	Sequencing	20371350
hsa-mir-181a-5p	MIMAT0000256	ADAM17	6868	HITS-CLIP	23313552
hsa-mir-181a-5p	MIMAT0000256	TAF2	6873	Microarray	17612493
hsa-mir-181a-5p	MIMAT0000256	TCF4	6925	Luciferase reporter assay//Western blot	28086904
hsa-mir-181a-5p	MIMAT0000256	TCF21	6943	Microarray	17612493
hsa-mir-181a-5p	MIMAT0000256	TEAD4	7004	CLASH	23622248
hsa-mir-181a-5p	MIMAT0000256	TEF	7008	HITS-CLIP	23313552
hsa-mir-181a-5p	MIMAT0000256	TERT	7015	GFP reporter assay//Luciferase reporter assay//qRT-PCR	25444904
hsa-mir-181a-5p	MIMAT0000256	TFRC	7037	HITS-CLIP	22473208
hsa-mir-181a-5p	MIMAT0000256	TGFBR1	7046	Luciferase reporter assay//Microarray//qRT-PCR//Western blot	22942087|22714950
hsa-mir-181a-5p	MIMAT0000256	TGFBR3	7049	Sequencing	20371350
hsa-mir-181a-5p	MIMAT0000256	TIAL1	7073	Sequencing	20371350
hsa-mir-181a-5p	MIMAT0000256	TIMP1	7076	Luciferase reporter assay//qRT-PCR//Western blot	22492871
hsa-mir-181a-5p	MIMAT0000256	GPR137B	7107	Microarray	17612493
hsa-mir-181a-5p	MIMAT0000256	TMF1	7110	HITS-CLIP	22473208
hsa-mir-181a-5p	MIMAT0000256	HSP90B1	7184	PAR-CLIP	23446348|20371350
hsa-mir-181a-5p	MIMAT0000256	TSG101	7251	HITS-CLIP	22473208
hsa-mir-181a-5p	MIMAT0000256	TSHR	7253	Microarray	17612493
hsa-mir-181a-5p	MIMAT0000256	DNAJC7	7266	Microarray	17612493
hsa-mir-181a-5p	MIMAT0000256	TUBB2A	7280	PAR-CLIP	20371350
hsa-mir-181a-5p	MIMAT0000256	TWIST1	7291	Luciferase reporter assay	24148247
hsa-mir-181a-5p	MIMAT0000256	UCHL1	7345	CLASH	23622248
hsa-mir-181a-5p	MIMAT0000256	VCAM1	7412	HITS-CLIP	19536157
hsa-mir-181a-5p	MIMAT0000256	VEGFA	7422	enzyme-linked immunosorbent assay//Microarray//qRT-PCR	25106798
hsa-mir-181a-5p	MIMAT0000256	NSD2	7468	PAR-CLIP	23592263|21572407
hsa-mir-181a-5p	MIMAT0000256	WNT2	7472	Microarray	17612493
hsa-mir-181a-5p	MIMAT0000256	ZNF12	7559	Microarray	17612493
hsa-mir-181a-5p	MIMAT0000256	ZNF23	7571	PAR-CLIP	20371350
hsa-mir-181a-5p	MIMAT0000256	ZNF35	7584	Sequencing	20371350
hsa-mir-181a-5p	MIMAT0000256	ZNF121	7675	HITS-CLIP	22473208
hsa-mir-181a-5p	MIMAT0000256	ZNF136	7695	HITS-CLIP	22473208
hsa-mir-181a-5p	MIMAT0000256	ZNF148	7707	Sequencing	20371350
hsa-mir-181a-5p	MIMAT0000256	TUSC3	7991	Luciferase reporter assay//Western blot	28288641
hsa-mir-181a-5p	MIMAT0000256	DGS2	8026	PAR-CLIP	24398324|21572407|20371350
hsa-mir-181a-5p	MIMAT0000256	CCDC6	8030	Microarray	17612493
hsa-mir-181a-5p	MIMAT0000256	SHOC2	8036	HITS-CLIP	22473208
hsa-mir-181a-5p	MIMAT0000256	CUL5	8065	HITS-CLIP	22473208
hsa-mir-181a-5p	MIMAT0000256	HMGA2	8091	PAR-CLIP	21572407|26701625
hsa-mir-181a-5p	MIMAT0000256	TAF15	8148	Microarray	17612493
hsa-mir-181a-5p	MIMAT0000256	NCOA3	8202	HITS-CLIP	22473208
hsa-mir-181a-5p	MIMAT0000256	KLRC4	8302	Microarray	17612493
hsa-mir-181a-5p	MIMAT0000256	HIST1H3D	8351	HITS-CLIP	22473208
hsa-mir-181a-5p	MIMAT0000256	ULK1	8408	HITS-CLIP	22473208
hsa-mir-181a-5p	MIMAT0000256	RGS5	8490	ChIP-seq//Luciferase reporter assay//qRT-PCR	23308108
hsa-mir-181a-5p	MIMAT0000256	CBX4	8535	PAR-CLIP	23592263|24398324|21572407|26701625|27292025
hsa-mir-181a-5p	MIMAT0000256	MADD	8567	Microarray	22942087
hsa-mir-181a-5p	MIMAT0000256	PLA2G4C	8605	Microarray	17612493
hsa-mir-181a-5p	MIMAT0000256	PLPP3	8613	PAR-CLIP	21572407
hsa-mir-181a-5p	MIMAT0000256	NOL4	8715	Microarray	17612493
hsa-mir-181a-5p	MIMAT0000256	EED	8726	HITS-CLIP	22473208
hsa-mir-181a-5p	MIMAT0000256	RNMT	8731	HITS-CLIP	23313552
hsa-mir-181a-5p	MIMAT0000256	CCNK	8812	HITS-CLIP//PAR-CLIP	22473208|21572407
hsa-mir-181a-5p	MIMAT0000256	INPP4B	8821	Luciferase reporter assay//qRT-PCR//Western blot	28224609
hsa-mir-181a-5p	MIMAT0000256	NRP1	8829	Microarray//Sequencing	17612493|20371350
hsa-mir-181a-5p	MIMAT0000256	KAT2B	8850	Luciferase reporter assay//Western blot	18728182
hsa-mir-181a-5p	MIMAT0000256	PER2	8864	HITS-CLIP	22473208
hsa-mir-181a-5p	MIMAT0000256	MTMR3	8897	Luciferase reporter assay//qRT-PCR//Western blot	22971574|28447759
hsa-mir-181a-5p	MIMAT0000256	AP1M1	8907	CLASH	23622248
hsa-mir-181a-5p	MIMAT0000256	HERC3	8916	Microarray	17612493
hsa-mir-181a-5p	MIMAT0000256	PHOX2B	8929	PAR-CLIP	22012620
hsa-mir-181a-5p	MIMAT0000256	ATP6V0E1	8992	Microarray	17612493
hsa-mir-181a-5p	MIMAT0000256	RPL14	9045	CLASH	23622248
hsa-mir-181a-5p	MIMAT0000256	COPS2	9318	Microarray	17612493
hsa-mir-181a-5p	MIMAT0000256	KIF3B	9371	HITS-CLIP	22473208
hsa-mir-181a-5p	MIMAT0000256	TGFBRAP1	9392	Luciferase reporter assay//Microarray//qRT-PCR//Western blot	22942087|22714950
hsa-mir-181a-5p	MIMAT0000256	NMT2	9397	HITS-CLIP	22473208
hsa-mir-181a-5p	MIMAT0000256	ABCG2	9429	Luciferase reporter assay//Microarray//qRT-PCR//Western blot	23780685
hsa-mir-181a-5p	MIMAT0000256	MAP4K4	9448	Microarray	22942087
hsa-mir-181a-5p	MIMAT0000256	ATG5	9474	Immunoblot//Luciferase reporter assay//qRT-PCR//Western blot	23322078|26589846
hsa-mir-181a-5p	MIMAT0000256	TBX4	9496	Microarray	17612493
hsa-mir-181a-5p	MIMAT0000256	BAG2	9532	Microarray	17612493
hsa-mir-181a-5p	MIMAT0000256	H2AFY	9555	CLASH	23622248
hsa-mir-181a-5p	MIMAT0000256	AKAP12	9590	CLASH	23622248
hsa-mir-181a-5p	MIMAT0000256	PUM1	9698	Sequencing	20371350
hsa-mir-181a-5p	MIMAT0000256	KIAA0100	9703	CLASH	23622248
hsa-mir-181a-5p	MIMAT0000256	PHACTR2	9749	Microarray//qRT-PCR	22815788
hsa-mir-181a-5p	MIMAT0000256	PCLAF	9768	Microarray	17612493
hsa-mir-181a-5p	MIMAT0000256	TMEM94	9772	PAR-CLIP	24398324
hsa-mir-181a-5p	MIMAT0000256	DAZAP2	9802	HITS-CLIP	22473208
hsa-mir-181a-5p	MIMAT0000256	EFCAB14	9813	HITS-CLIP	22473208
hsa-mir-181a-5p	MIMAT0000256	NUP58	9818	Sequencing	20371350
hsa-mir-181a-5p	MIMAT0000256	ZEB2	9839	CLASH	23622248
hsa-mir-181a-5p	MIMAT0000256	WASHC5	9897	HITS-CLIP	22473208
hsa-mir-181a-5p	MIMAT0000256	G3BP2	9908	HITS-CLIP	22473208
hsa-mir-181a-5p	MIMAT0000256	LPGAT1	9926	Microarray	17612493
hsa-mir-181a-5p	MIMAT0000256	AMMECR1	9949	Microarray	17612493
hsa-mir-181a-5p	MIMAT0000256	PTBP3	9991	HITS-CLIP	23824327
hsa-mir-181a-5p	MIMAT0000256	ZBTB33	10009	HITS-CLIP	22473208
hsa-mir-181a-5p	MIMAT0000256	HDAC6	10013	CLASH	23622248
hsa-mir-181a-5p	MIMAT0000256	BCL2L11	10018	Luciferase reporter assay//qRT-PCR//Western blot	20841506|23241956
hsa-mir-181a-5p	MIMAT0000256	UBA2	10054	CLASH	23622248
hsa-mir-181a-5p	MIMAT0000256	SCAMP2	10066	PAR-CLIP	21572407
hsa-mir-181a-5p	MIMAT0000256	HUWE1	10075	CLASH	23622248
hsa-mir-181a-5p	MIMAT0000256	PDIA6	10130	HITS-CLIP	23313552
hsa-mir-181a-5p	MIMAT0000256	FAM13A	10144	HITS-CLIP	19536157
hsa-mir-181a-5p	MIMAT0000256	CTDSPL	10217	Luciferase reporter assay//qRT-PCR//Western blot	25174404
hsa-mir-181a-5p	MIMAT0000256	LRRC17	10234	Microarray	17612493
hsa-mir-181a-5p	MIMAT0000256	SPRY2	10253	Sequencing	20371350
hsa-mir-181a-5p	MIMAT0000256	STAG1	10274	HITS-CLIP	22473208
hsa-mir-181a-5p	MIMAT0000256	TNIP1	10318	CLASH	23622248
hsa-mir-181a-5p	MIMAT0000256	NPM3	10360	HITS-CLIP//PAR-CLIP	23446348|21572407|20371350
hsa-mir-181a-5p	MIMAT0000256	ATP8A1	10396	Sequencing	20371350
hsa-mir-181a-5p	MIMAT0000256	FAM3C	10447	PAR-CLIP	20371350
hsa-mir-181a-5p	MIMAT0000256	CARM1	10498	HITS-CLIP	22473208
hsa-mir-181a-5p	MIMAT0000256	SLC19A2	10560	HITS-CLIP	22473208
hsa-mir-181a-5p	MIMAT0000256	STAG2	10735	CLASH	23622248
hsa-mir-181a-5p	MIMAT0000256	CHL1	10752	Microarray	17612493
hsa-mir-181a-5p	MIMAT0000256	ZNF266	10781	PAR-CLIP	21572407
hsa-mir-181a-5p	MIMAT0000256	ZNF268	10795	PAR-CLIP	20371350
hsa-mir-181a-5p	MIMAT0000256	GPR83	10888	Microarray	17612493
hsa-mir-181a-5p	MIMAT0000256	MAN1A2	10905	PAR-CLIP	23446348
hsa-mir-181a-5p	MIMAT0000256	GADD45G	10912	Microarray	17612493
hsa-mir-181a-5p	MIMAT0000256	PRDX3	10935	Microarray	17612493
hsa-mir-181a-5p	MIMAT0000256	AP3M2	10947	HITS-CLIP	23824327
hsa-mir-181a-5p	MIMAT0000256	KIF2C	11004	HITS-CLIP//PAR-CLIP	22473208|23592263
hsa-mir-181a-5p	MIMAT0000256	DDX52	11056	HITS-CLIP	22473208
hsa-mir-181a-5p	MIMAT0000256	TOPBP1	11073	HITS-CLIP	23313552
hsa-mir-181a-5p	MIMAT0000256	BAZ2A	11176	HITS-CLIP	22473208
hsa-mir-181a-5p	MIMAT0000256	RASSF1	11186	Luciferase reporter assay//qRT-PCR//Western blot	26041820|27384977|27600004
hsa-mir-181a-5p	MIMAT0000256	WIF1	11197	Immunofluorescence//Immunohistochemistry//In situ hybridization//Luciferase reporter assay//Microarray//qRT-PCR//Western blot	24755295|28184923
hsa-mir-181a-5p	MIMAT0000256	PLPBP	11212	Microarray	17612493
hsa-mir-181a-5p	MIMAT0000256	PRR4	11272	Microarray	17612493
hsa-mir-181a-5p	MIMAT0000256	PDAP1	11333	Microarray	22942087
hsa-mir-181a-5p	MIMAT0000256	PHLDA1	22822	Microarray//qRT-PCR	22815788
hsa-mir-181a-5p	MIMAT0000256	ZNF652	22834	Microarray	17612493
hsa-mir-181a-5p	MIMAT0000256	BTBD3	22903	Microarray	17612493
hsa-mir-181a-5p	MIMAT0000256	WDFY3	23001	HITS-CLIP	27418678
hsa-mir-181a-5p	MIMAT0000256	TMCC1	23023	PAR-CLIP	21572407|20371350|26701625
hsa-mir-181a-5p	MIMAT0000256	PHLPP2	23035	Luciferase reporter assay//Microarray//qRT-PCR//Western blot	27915346|28224609
hsa-mir-181a-5p	MIMAT0000256	SMG1	23049	CLASH	23622248
hsa-mir-181a-5p	MIMAT0000256	CLUAP1	23059	Microarray	17612493
hsa-mir-181a-5p	MIMAT0000256	TNRC6B	23112	HITS-CLIP	22473208
hsa-mir-181a-5p	MIMAT0000256	TAB2	23118	Sequencing	20371350
hsa-mir-181a-5p	MIMAT0000256	CLCC1	23155	HITS-CLIP	22473208
hsa-mir-181a-5p	MIMAT0000256	GPD1L	23171	Luciferase reporter assay//qRT-PCR//Western blot	28280258
hsa-mir-181a-5p	MIMAT0000256	METAP1	23173	Microarray	17612493
hsa-mir-181a-5p	MIMAT0000256	RCOR1	23186	HITS-CLIP	22473208
hsa-mir-181a-5p	MIMAT0000256	GANAB	23193	CLASH	23622248
hsa-mir-181a-5p	MIMAT0000256	PRRC2C	23215	HITS-CLIP	22473208
hsa-mir-181a-5p	MIMAT0000256	FBXO28	23219	Sequencing	20371350
hsa-mir-181a-5p	MIMAT0000256	PLCL2	23228	Microarray	17612493
hsa-mir-181a-5p	MIMAT0000256	SIK2	23235	CLASH	23622248
hsa-mir-181a-5p	MIMAT0000256	MTCL1	23255	CLASH	23622248
hsa-mir-181a-5p	MIMAT0000256	TRIM2	23321	Sequencing	20371350
hsa-mir-181a-5p	MIMAT0000256	SASH1	23328	Microarray//qRT-PCR	22815788
hsa-mir-181a-5p	MIMAT0000256	SMCHD1	23347	Microarray	17612493
hsa-mir-181a-5p	MIMAT0000256	SIRT1	23411	GFP reporter assay//Immunoblot//Luciferase reporter assay//qRT-PCR	22476949|22228303|26922183
hsa-mir-181a-5p	MIMAT0000256	HEY2	23493	Microarray	17612493
hsa-mir-181a-5p	MIMAT0000256	KCTD2	23510	CLASH	23622248
hsa-mir-181a-5p	MIMAT0000256	RPL13A	23521	PAR-CLIP	26701625|27292025
hsa-mir-181a-5p	MIMAT0000256	SLC7A11	23657	Microarray	17612493
hsa-mir-181a-5p	MIMAT0000256	PITPNB	23760	Sequencing	20371350
hsa-mir-181a-5p	MIMAT0000256	SAMHD1	25939	Flow//Luciferase reporter assay//qRT-PCR//Western blot	25890101
hsa-mir-181a-5p	MIMAT0000256	PNKD	25953	HITS-CLIP	19536157
hsa-mir-181a-5p	MIMAT0000256	CHMP2B	25978	PAR-CLIP	21572407
hsa-mir-181a-5p	MIMAT0000256	OSBPL3	26031	HITS-CLIP	22473208
hsa-mir-181a-5p	MIMAT0000256	SIPA1L1	26037	HITS-CLIP	22473208
hsa-mir-181a-5p	MIMAT0000256	DCAF4	26094	PAR-CLIP	22100165
hsa-mir-181a-5p	MIMAT0000256	PTPN22	26191	Luciferase reporter assay//Western blot	17382377
hsa-mir-181a-5p	MIMAT0000256	OR11A1	26531	Microarray	17612493
hsa-mir-181a-5p	MIMAT0000256	PABPC1	26986	CLASH	23622248
hsa-mir-181a-5p	MIMAT0000256	ANKRD1	27063	Microarray	17612493
hsa-mir-181a-5p	MIMAT0000256	AFF4	27125	HITS-CLIP	22473208
hsa-mir-181a-5p	MIMAT0000256	GPR78	27201	Luciferase reporter assay	23085757
hsa-mir-181a-5p	MIMAT0000256	NMRK2	27231	Microarray	17612493
hsa-mir-181a-5p	MIMAT0000256	TMEM14A	28978	Microarray	17612493
hsa-mir-181a-5p	MIMAT0000256	HIPK2	28996	Immunoblot//Luciferase reporter assay//qRT-PCR	21274007|26793992
hsa-mir-181a-5p	MIMAT0000256	PHPT1	29085	CLASH	23622248
hsa-mir-181a-5p	MIMAT0000256	LGALSL	29094	Sequencing	20371350
hsa-mir-181a-5p	MIMAT0000256	RLIM	51132	HITS-CLIP	19536157
hsa-mir-181a-5p	MIMAT0000256	KCTD3	51133	Microarray	17612493
hsa-mir-181a-5p	MIMAT0000256	NIN	51199	HITS-CLIP	22473208
hsa-mir-181a-5p	MIMAT0000256	TBC1D7	51256	HITS-CLIP	22473208
hsa-mir-181a-5p	MIMAT0000256	SLC25A37	51312	HITS-CLIP	22473208
hsa-mir-181a-5p	MIMAT0000256	WNT16	51384	Microarray	17612493
hsa-mir-181a-5p	MIMAT0000256	ZNF107	51427	PAR-CLIP	21572407
hsa-mir-181a-5p	MIMAT0000256	HACD3	51495	Microarray	17612493
hsa-mir-181a-5p	MIMAT0000256	GSKIP	51527	HITS-CLIP	22473208
hsa-mir-181a-5p	MIMAT0000256	FKBP7	51661	Microarray	17612493
hsa-mir-181a-5p	MIMAT0000256	ASB1	51665	HITS-CLIP	22473208
hsa-mir-181a-5p	MIMAT0000256	NLK	51701	Luciferase reporter assay	19585654
hsa-mir-181a-5p	MIMAT0000256	RSF1	51773	PAR-CLIP	22100165
hsa-mir-181a-5p	MIMAT0000256	FXYD6	53826	Microarray	17612493
hsa-mir-181a-5p	MIMAT0000256	SLC38A2	54407	HITS-CLIP	22473208
hsa-mir-181a-5p	MIMAT0000256	ZFAND6	54469	HITS-CLIP//PAR-CLIP	23446348|21572407|20371350
hsa-mir-181a-5p	MIMAT0000256	DDIT4	54541	Immunoblot//Luciferase reporter assay//PAR-CLIP//qRT-PCR	21274007|21572407
hsa-mir-181a-5p	MIMAT0000256	MTMR12	54545	Microarray	17612493
hsa-mir-181a-5p	MIMAT0000256	TBC1D13	54662	HITS-CLIP	22473208
hsa-mir-181a-5p	MIMAT0000256	LRRN3	54674	Microarray	17612493
hsa-mir-181a-5p	MIMAT0000256	KLHL24	54800	HITS-CLIP	19536157
hsa-mir-181a-5p	MIMAT0000256	ZNF562	54811	Microarray	17612493
hsa-mir-181a-5p	MIMAT0000256	AFTPH	54812	Sequencing	20371350
hsa-mir-181a-5p	MIMAT0000256	INO80D	54891	HITS-CLIP	22473208
hsa-mir-181a-5p	MIMAT0000256	C1orf109	54955	Microarray	17612493
hsa-mir-181a-5p	MIMAT0000256	FBXO34	55030	Microarray	17612493
hsa-mir-181a-5p	MIMAT0000256	FKBP14	55033	PAR-CLIP	23446348|26701625|27292025
hsa-mir-181a-5p	MIMAT0000256	TMEM45A	55076	Microarray	17612493
hsa-mir-181a-5p	MIMAT0000256	ATG2B	55102	HITS-CLIP	22473208
hsa-mir-181a-5p	MIMAT0000256	LRRC8D	55144	HITS-CLIP	22473208
hsa-mir-181a-5p	MIMAT0000256	PBRM1	55193	HITS-CLIP	22473208
hsa-mir-181a-5p	MIMAT0000256	KIAA1551	55196	HITS-CLIP	22473208
hsa-mir-181a-5p	MIMAT0000256	MOB1A	55233	Sequencing	20371350
hsa-mir-181a-5p	MIMAT0000256	SPTLC3	55304	HITS-CLIP	23824327
hsa-mir-181a-5p	MIMAT0000256	DRAM1	55332	HITS-CLIP	22473208
hsa-mir-181a-5p	MIMAT0000256	LAPTM4B	55353	HITS-CLIP	19536157
hsa-mir-181a-5p	MIMAT0000256	MEG3	55384	Luciferase reporter assay//qRT-PCR//Western blot	26253106
hsa-mir-181a-5p	MIMAT0000256	YOD1	55432	Sequencing	20371350
hsa-mir-181a-5p	MIMAT0000256	PPP1R9A	55607	CLASH	23622248
hsa-mir-181a-5p	MIMAT0000256	PNRC2	55629	HITS-CLIP	22473208
hsa-mir-181a-5p	MIMAT0000256	KRBOX4	55634	PAR-CLIP	21572407
hsa-mir-181a-5p	MIMAT0000256	DDX27	55661	CLASH	23622248
hsa-mir-181a-5p	MIMAT0000256	FAM222B	55731	CLASH	23622248
hsa-mir-181a-5p	MIMAT0000256	ENAH	55740	Microarray	17612493
hsa-mir-181a-5p	MIMAT0000256	AP5M1	55745	HITS-CLIP	23824327|19536157
hsa-mir-181a-5p	MIMAT0000256	TMEM30A	55754	HITS-CLIP	22473208
hsa-mir-181a-5p	MIMAT0000256	ZNF83	55769	PAR-CLIP	24398324|23446348|21572407|20371350
hsa-mir-181a-5p	MIMAT0000256	ZNF415	55786	PAR-CLIP	20371350
hsa-mir-181a-5p	MIMAT0000256	KMT2E	55904	HITS-CLIP	22473208
hsa-mir-181a-5p	MIMAT0000256	PCDHB8	56128	Microarray	17612493
hsa-mir-181a-5p	MIMAT0000256	PCDHB6	56130	Microarray	22942087
hsa-mir-181a-5p	MIMAT0000256	PCDHAC2	56134	Microarray	22942087
hsa-mir-181a-5p	MIMAT0000256	PCDHAC1	56135	Microarray	22942087
hsa-mir-181a-5p	MIMAT0000256	PCDHA13	56136	Microarray	22942087
hsa-mir-181a-5p	MIMAT0000256	PCDHA12	56137	Microarray	22942087
hsa-mir-181a-5p	MIMAT0000256	PCDHA11	56138	Microarray	22942087
hsa-mir-181a-5p	MIMAT0000256	PCDHA10	56139	Microarray	22942087
hsa-mir-181a-5p	MIMAT0000256	PCDHA8	56140	Microarray	22942087
hsa-mir-181a-5p	MIMAT0000256	PCDHA7	56141	Microarray	22942087
hsa-mir-181a-5p	MIMAT0000256	PCDHA6	56142	Microarray	22942087
hsa-mir-181a-5p	MIMAT0000256	PCDHA5	56143	Microarray	22942087
hsa-mir-181a-5p	MIMAT0000256	PCDHA4	56144	Microarray	22942087
hsa-mir-181a-5p	MIMAT0000256	PCDHA3	56145	Microarray	22942087
hsa-mir-181a-5p	MIMAT0000256	PCDHA2	56146	Microarray	22942087
hsa-mir-181a-5p	MIMAT0000256	PCDHA1	56147	Microarray	22942087
hsa-mir-181a-5p	MIMAT0000256	MOSPD1	56180	Microarray//qRT-PCR	22815788
hsa-mir-181a-5p	MIMAT0000256	ZNF253	56242	HITS-CLIP	23313552
hsa-mir-181a-5p	MIMAT0000256	TM9SF3	56889	Sequencing	20371350
hsa-mir-181a-5p	MIMAT0000256	SPIRE1	56907	PAR-CLIP	21572407
hsa-mir-181a-5p	MIMAT0000256	EMSY	56946	HITS-CLIP	22473208
hsa-mir-181a-5p	MIMAT0000256	GATAD2B	57459	Sequencing	20371350
hsa-mir-181a-5p	MIMAT0000256	MTUS1	57509	HITS-CLIP	22473208
hsa-mir-181a-5p	MIMAT0000256	HECW2	57520	HITS-CLIP	22473208
hsa-mir-181a-5p	MIMAT0000256	SRGAP1	57522	Microarray//qRT-PCR	22815788
hsa-mir-181a-5p	MIMAT0000256	KLHL42	57542	Sequencing	20371350
hsa-mir-181a-5p	MIMAT0000256	ARRDC3	57561	HITS-CLIP	22473208
hsa-mir-181a-5p	MIMAT0000256	JCAD	57608	Sequencing	20371350
hsa-mir-181a-5p	MIMAT0000256	USP28	57646	Microarray	17612493
hsa-mir-181a-5p	MIMAT0000256	ZBTB4	57659	HITS-CLIP	22473208
hsa-mir-181a-5p	MIMAT0000256	TLDC1	57707	HITS-CLIP	23824327
hsa-mir-181a-5p	MIMAT0000256	RBM25	58517	HITS-CLIP	23824327
hsa-mir-181a-5p	MIMAT0000256	ZNF350	59348	Sequencing	20371350
hsa-mir-181a-5p	MIMAT0000256	TGIF2	60436	Sequencing	20371350
hsa-mir-181a-5p	MIMAT0000256	FKBP10	60681	Microarray	17612493
hsa-mir-181a-5p	MIMAT0000256	XPNPEP3	63929	PAR-CLIP	22012620
hsa-mir-181a-5p	MIMAT0000256	MRPS14	63931	Microarray//PAR-CLIP	17612493|23592263
hsa-mir-181a-5p	MIMAT0000256	ZNF667	63934	PAR-CLIP	24398324|23446348|21572407|20371350
hsa-mir-181a-5p	MIMAT0000256	NCAPG	64151	HITS-CLIP	22473208
hsa-mir-181a-5p	MIMAT0000256	PAPD5	64282	HITS-CLIP	22473208
hsa-mir-181a-5p	MIMAT0000256	MPP5	64398	HITS-CLIP	22473208
hsa-mir-181a-5p	MIMAT0000256	GIGYF1	64599	HITS-CLIP//PAR-CLIP//Sequencing	20371350|22473208|24398324|23446348
hsa-mir-181a-5p	MIMAT0000256	FNDC3B	64778	HITS-CLIP	22473208
hsa-mir-181a-5p	MIMAT0000256	MRPL34	64981	PAR-CLIP	21572407
hsa-mir-181a-5p	MIMAT0000256	ZFP69B	65243	PAR-CLIP	23446348|20371350
hsa-mir-181a-5p	MIMAT0000256	PHACTR4	65979	Microarray//qRT-PCR	22815788
hsa-mir-181a-5p	MIMAT0000256	CAPRIN2	65981	PAR-CLIP	23592263|20371350
hsa-mir-181a-5p	MIMAT0000256	ZNF426	79088	Microarray	17612493
hsa-mir-181a-5p	MIMAT0000256	CHCHD7	79145	HITS-CLIP	22473208
hsa-mir-181a-5p	MIMAT0000256	CENPO	79172	HITS-CLIP	19536157
hsa-mir-181a-5p	MIMAT0000256	TTPAL	79183	HITS-CLIP	22473208
hsa-mir-181a-5p	MIMAT0000256	ARSJ	79642	PAR-CLIP	21572407
hsa-mir-181a-5p	MIMAT0000256	TBL1XR1	79718	HITS-CLIP	22473208
hsa-mir-181a-5p	MIMAT0000256	SUV39H2	79723	PAR-CLIP	20371350
hsa-mir-181a-5p	MIMAT0000256	MOB3B	79817	Microarray	17612493
hsa-mir-181a-5p	MIMAT0000256	ZNF669	79862	PAR-CLIP	24398324|23446348|21572407|20371350
hsa-mir-181a-5p	MIMAT0000256	LPCAT1	79888	HITS-CLIP	22473208
hsa-mir-181a-5p	MIMAT0000256	FAM192A	80011	HITS-CLIP	22473208
hsa-mir-181a-5p	MIMAT0000256	PHC3	80012	HITS-CLIP//PAR-CLIP	22473208|22012620
hsa-mir-181a-5p	MIMAT0000256	ZNF556	80032	HITS-CLIP	23824327|27418678
hsa-mir-181a-5p	MIMAT0000256	PGAP1	80055	HITS-CLIP	22473208
hsa-mir-181a-5p	MIMAT0000256	ATF7IP2	80063	Microarray	17612493
hsa-mir-181a-5p	MIMAT0000256	RNF34	80196	Sequencing	20371350
hsa-mir-181a-5p	MIMAT0000256	FBXO11	80204	HITS-CLIP//Sequencing	20371350|22473208
hsa-mir-181a-5p	MIMAT0000256	CHD9	80205	HITS-CLIP	22473208|23313552
hsa-mir-181a-5p	MIMAT0000256	NAA50	80218	HITS-CLIP	22473208
hsa-mir-181a-5p	MIMAT0000256	KLHL15	80311	CLASH//HITS-CLIP	23622248|22473208
hsa-mir-181a-5p	MIMAT0000256	CPEB4	80315	HITS-CLIP	22473208
hsa-mir-181a-5p	MIMAT0000256	SLC35G2	80723	PAR-CLIP	21572407
hsa-mir-181a-5p	MIMAT0000256	APOL6	80830	HITS-CLIP	22473208
hsa-mir-181a-5p	MIMAT0000256	ANKRD13C	81573	Microarray	17612493
hsa-mir-181a-5p	MIMAT0000256	NUDT12	83594	Microarray	17612493
hsa-mir-181a-5p	MIMAT0000256	ATG10	83734	Microarray	17612493
hsa-mir-181a-5p	MIMAT0000256	ROPN1L	83853	Microarray	17612493
hsa-mir-181a-5p	MIMAT0000256	FSD1L	83856	HITS-CLIP	22473208
hsa-mir-181a-5p	MIMAT0000256	FAM160A2	84067	HITS-CLIP//Sequencing	20371350|22473208
hsa-mir-181a-5p	MIMAT0000256	SLC10A7	84068	HITS-CLIP	22473208
hsa-mir-181a-5p	MIMAT0000256	FAM96A	84191	PAR-CLIP	23592263
hsa-mir-181a-5p	MIMAT0000256	IQCG	84223	Microarray//PAR-CLIP	17612493|22100165
hsa-mir-181a-5p	MIMAT0000256	SLC37A3	84255	Sequencing	20371350
hsa-mir-181a-5p	MIMAT0000256	BRMS1L	84312	Microarray	17612493
hsa-mir-181a-5p	MIMAT0000256	HOOK3	84376	CLASH	23622248
hsa-mir-181a-5p	MIMAT0000256	ZNF594	84622	Microarray	17612493
hsa-mir-181a-5p	MIMAT0000256	DSCR8	84677	Microarray	17612493
hsa-mir-181a-5p	MIMAT0000256	GTPBP3	84705	PAR-CLIP	20371350
hsa-mir-181a-5p	MIMAT0000256	PRRC2B	84726	CLASH	23622248
hsa-mir-181a-5p	MIMAT0000256	MIGA2	84895	PAR-CLIP	23592263
hsa-mir-181a-5p	MIMAT0000256	PLXDC2	84898	Microarray	17612493
hsa-mir-181a-5p	MIMAT0000256	SLC35B4	84912	Sequencing	20371350
hsa-mir-181a-5p	MIMAT0000256	RAB2B	84932	HITS-CLIP	22473208
hsa-mir-181a-5p	MIMAT0000256	COL27A1	85301	Microarray	17612493
hsa-mir-181a-5p	MIMAT0000256	WNT3A	89780	Microarray	17612493
hsa-mir-181a-5p	MIMAT0000256	CHRFAM7A	89832	Microarray	17612493
hsa-mir-181a-5p	MIMAT0000256	ZNF616	90317	PAR-CLIP	20371350
hsa-mir-181a-5p	MIMAT0000256	ZNF439	90594	PAR-CLIP	21572407
hsa-mir-181a-5p	MIMAT0000256	C12orf29	91298	Microarray//qRT-PCR	22815788
hsa-mir-181a-5p	MIMAT0000256	LONRF1	91694	HITS-CLIP	22473208
hsa-mir-181a-5p	MIMAT0000256	ELMSAN1	91748	HITS-CLIP	22473208
hsa-mir-181a-5p	MIMAT0000256	CCNQ	92002	HITS-CLIP	22473208
hsa-mir-181a-5p	MIMAT0000256	ZC3HAV1L	92092	HITS-CLIP	23824327
hsa-mir-181a-5p	MIMAT0000256	MOB1B	92597	Sequencing	20371350
hsa-mir-181a-5p	MIMAT0000256	MAPK1IP1L	93487	Microarray	22942087
hsa-mir-181a-5p	MIMAT0000256	CADPS2	93664	PAR-CLIP	27292025
hsa-mir-181a-5p	MIMAT0000256	ARHGAP12	94134	Sequencing	20371350
hsa-mir-181a-5p	MIMAT0000256	SLC25A25	114789	PAR-CLIP	23592263
hsa-mir-181a-5p	MIMAT0000256	TMEM132B	114795	Sequencing	20371350
hsa-mir-181a-5p	MIMAT0000256	LYSMD3	116068	Microarray	17612493
hsa-mir-181a-5p	MIMAT0000256	SSX2IP	117178	HITS-CLIP	22473208
hsa-mir-181a-5p	MIMAT0000256	PRAP1	118471	Luciferase reporter assay	21779487
hsa-mir-181a-5p	MIMAT0000256	FRA10AC1	118924	Microarray	17612493
hsa-mir-181a-5p	MIMAT0000256	ZNF440	126070	PAR-CLIP	23446348|20371350
hsa-mir-181a-5p	MIMAT0000256	DCBLD2	131566	PAR-CLIP	26701625
hsa-mir-181a-5p	MIMAT0000256	UGT3A1	133688	Microarray	17612493
hsa-mir-181a-5p	MIMAT0000256	ACOT12	134526	Microarray	17612493
hsa-mir-181a-5p	MIMAT0000256	IRAK1BP1	134728	PAR-CLIP	20371350|27292025
hsa-mir-181a-5p	MIMAT0000256	NCOA7	135112	PAR-CLIP	21572407
hsa-mir-181a-5p	MIMAT0000256	PTPDC1	138639	PAR-CLIP	21572407
hsa-mir-181a-5p	MIMAT0000256	SMCR8	140775	HITS-CLIP	22473208
hsa-mir-181a-5p	MIMAT0000256	KBTBD3	143879	Microarray	17612493
hsa-mir-181a-5p	MIMAT0000256	ZNF664	144348	HITS-CLIP	22473208
hsa-mir-181a-5p	MIMAT0000256	ZNF597	146434	HITS-CLIP	19536157
hsa-mir-181a-5p	MIMAT0000256	SLC35G3	146861	HITS-CLIP	23824327
hsa-mir-181a-5p	MIMAT0000256	ZNF558	148156	Microarray	17612493
hsa-mir-181a-5p	MIMAT0000256	DCST1	149095	Microarray	17612493
hsa-mir-181a-5p	MIMAT0000256	RNF187	149603	HITS-CLIP	19536157
hsa-mir-181a-5p	MIMAT0000256	ARL6IP6	151188	Microarray	17612493
hsa-mir-181a-5p	MIMAT0000256	ZDHHC15	158866	PAR-CLIP	22012620
hsa-mir-181a-5p	MIMAT0000256	FSIP1	161835	Microarray	17612493
hsa-mir-181a-5p	MIMAT0000256	ZNF846	162993	PAR-CLIP	20371350
hsa-mir-181a-5p	MIMAT0000256	ZNF791	163049	PAR-CLIP	23446348|21572407|20371350
hsa-mir-181a-5p	MIMAT0000256	ZNF781	163115	PAR-CLIP	24398324|21572407|20371350
hsa-mir-181a-5p	MIMAT0000256	ZNF780B	163131	PAR-CLIP	21572407
hsa-mir-181a-5p	MIMAT0000256	HFM1	164045	HITS-CLIP	23824327
hsa-mir-181a-5p	MIMAT0000256	RASSF6	166824	Luciferase reporter assay//Microarray//qRT-PCR//Western blot	17612493|28043911
hsa-mir-181a-5p	MIMAT0000256	TMEM64	169200	Sequencing	20371350
hsa-mir-181a-5p	MIMAT0000256	FAM47B	170062	Microarray	17612493
hsa-mir-181a-5p	MIMAT0000256	HIGD2A	192286	HITS-CLIP	22473208
hsa-mir-181a-5p	MIMAT0000256	TMEM192	201931	CLASH	23622248
hsa-mir-181a-5p	MIMAT0000256	TUBB	203068	HITS-CLIP	22473208
hsa-mir-181a-5p	MIMAT0000256	ZNF449	203523	HITS-CLIP	19536157
hsa-mir-181a-5p	MIMAT0000256	C2orf69	205327	HITS-CLIP	22473208
hsa-mir-181a-5p	MIMAT0000256	UNC5B	219699	HITS-CLIP	23824327|23313552|27418678
hsa-mir-181a-5p	MIMAT0000256	ZNF25	219749	Microarray	17612493
hsa-mir-181a-5p	MIMAT0000256	OTUD1	220213	Microarray//PAR-CLIP	17612493|20371350
hsa-mir-181a-5p	MIMAT0000256	TMED4	222068	Sequencing	20371350
hsa-mir-181a-5p	MIMAT0000256	RSBN1L	222194	HITS-CLIP	21572407
hsa-mir-181a-5p	MIMAT0000256	LCLAT1	253558	PAR-CLIP//Sequencing	20371350|21572407
hsa-mir-181a-5p	MIMAT0000256	FBXO33	254170	Sequencing	20371350
hsa-mir-181a-5p	MIMAT0000256	GK5	256356	HITS-CLIP	22473208
hsa-mir-181a-5p	MIMAT0000256	WDR72	256764	HITS-CLIP	23824327
hsa-mir-181a-5p	MIMAT0000256	TAB3	257397	Microarray	22942087
hsa-mir-181a-5p	MIMAT0000256	OFCC1	266553	Microarray	17612493
hsa-mir-181a-5p	MIMAT0000256	BLOC1S2	282991	HITS-CLIP	22473208
hsa-mir-181a-5p	MIMAT0000256	ZADH2	284273	HITS-CLIP	23824327
hsa-mir-181a-5p	MIMAT0000256	ZNF763	284390	Luciferase reporter assay//Microarray//Western blot	20591824
hsa-mir-181a-5p	MIMAT0000256	ZNF844	284391	PAR-CLIP	21572407|20371350
hsa-mir-181a-5p	MIMAT0000256	GPRIN3	285513	Sequencing	20371350
hsa-mir-181a-5p	MIMAT0000256	TUSC1	286319	Microarray	17612493
hsa-mir-181a-5p	MIMAT0000256	TAAR6	319100	Microarray	17612493
hsa-mir-181a-5p	MIMAT0000256	C1QTNF9	338872	Microarray	17612493
hsa-mir-181a-5p	MIMAT0000256	TMPRSS11A	339967	Microarray	17612493
hsa-mir-181a-5p	MIMAT0000256	HEPHL1	341208	PAR-CLIP	22012620
hsa-mir-181a-5p	MIMAT0000256	PRAMEF9	343070	PAR-CLIP	27292025
hsa-mir-181a-5p	MIMAT0000256	MTX3	345778	HITS-CLIP	22473208
hsa-mir-181a-5p	MIMAT0000256	ZNF445	353274	Sequencing	20371350
hsa-mir-181a-5p	MIMAT0000256	ZNF699	374879	PAR-CLIP	22012620
hsa-mir-181a-5p	MIMAT0000256	ZNF829	374899	HITS-CLIP	23824327
hsa-mir-181a-5p	MIMAT0000256	GJB7	375519	PAR-CLIP	22012620
hsa-mir-181a-5p	MIMAT0000256	NHLRC3	387921	HITS-CLIP	22473208
hsa-mir-181a-5p	MIMAT0000256	ZNF788	388507	PAR-CLIP	24398324|21572407|20371350
hsa-mir-181a-5p	MIMAT0000256	PRAMEF4	400735	PAR-CLIP	27292025
hsa-mir-181a-5p	MIMAT0000256	CCDC88C	440193	HITS-CLIP	22473208
hsa-mir-181a-5p	MIMAT0000256	GOLGA8B	440270	HITS-CLIP	22473208
hsa-mir-181a-5p	MIMAT0000256	PRAMEF11	440560	PAR-CLIP	27292025
hsa-mir-181a-5p	MIMAT0000256	FKBP1C	642489	PAR-CLIP	22291592|21572407
hsa-mir-181a-5p	MIMAT0000256	ZNF487	642819	PAR-CLIP	24398324|21572407|20371350
hsa-mir-181a-5p	MIMAT0000256	PRAMEF26	645359	PAR-CLIP	27292025
hsa-mir-181a-5p	MIMAT0000256	PRAMEF15	653619	PAR-CLIP	27292025
hsa-mir-181a-5p	MIMAT0000256	RTEL1-TNFRSF6B	100533107	Microarray	17612493
hsa-mir-181b-5p	MIMAT0000257	ACYP1	97	HITS-CLIP	22473208
hsa-mir-181b-5p	MIMAT0000257	ADCY9	115	Flow//Luciferase reporter assay//PAR-CLIP//qRT-PCR//Western blot	24269684|26701625
hsa-mir-181b-5p	MIMAT0000257	GRK2	156	HITS-CLIP//PAR-CLIP	22473208|26701625
hsa-mir-181b-5p	MIMAT0000257	ALDH9A1	223	HITS-CLIP	22473208
hsa-mir-181b-5p	MIMAT0000257	XIAP	331	Luciferase reporter assay	22610076
hsa-mir-181b-5p	MIMAT0000257	ARF6	382	PAR-CLIP	21572407
hsa-mir-181b-5p	MIMAT0000257	RHOG	391	HITS-CLIP	22473208
hsa-mir-181b-5p	MIMAT0000257	ARRB2	409	HITS-CLIP	22473208
hsa-mir-181b-5p	MIMAT0000257	ZFHX3	463	CLASH	23622248
hsa-mir-181b-5p	MIMAT0000257	ATM	472	HITS-CLIP//Luciferase reporter assay//PAR-CLIP//Western blot	23656790|22473208|20371350
hsa-mir-181b-5p	MIMAT0000257	ATP2B1	490	HITS-CLIP	22473208
hsa-mir-181b-5p	MIMAT0000257	BCL2	596	ELISA//GFP reporter assay//Luciferase reporter assay//qRT-PCR//Reporter assay//Western blot	20162574|22610076|23440261
hsa-mir-181b-5p	MIMAT0000257	BMPR2	659	HITS-CLIP	22473208
hsa-mir-181b-5p	MIMAT0000257	ZFP36L1	677	HITS-CLIP	22473208
hsa-mir-181b-5p	MIMAT0000257	ZFP36L2	678	HITS-CLIP	22473208
hsa-mir-181b-5p	MIMAT0000257	CAT	847	CLASH	23622248
hsa-mir-181b-5p	MIMAT0000257	CCNG1	900	PAR-CLIP	21572407
hsa-mir-181b-5p	MIMAT0000257	CDX2	1045	Luciferase reporter assay	19585654
hsa-mir-181b-5p	MIMAT0000257	CPOX	1371	HITS-CLIP	22473208
hsa-mir-181b-5p	MIMAT0000257	CREB1	1385	GFP reporter assay//qRT-PCR//Western blot	22539488
hsa-mir-181b-5p	MIMAT0000257	CSNK1A1	1452	PAR-CLIP	21572407
hsa-mir-181b-5p	MIMAT0000257	CYLD	1540	Luciferase reporter assay//qRT-PCR//Western blot	20797623|27189061
hsa-mir-181b-5p	MIMAT0000257	DDX3X	1654	PAR-CLIP	23592263|22012620
hsa-mir-181b-5p	MIMAT0000257	DYNC1LI2	1783	HITS-CLIP	22473208
hsa-mir-181b-5p	MIMAT0000257	DUSP5	1847	HITS-CLIP	22473208
hsa-mir-181b-5p	MIMAT0000257	E2F1	1869	CLASH//Luciferase reporter assay//Western blot	23083446|23622248
hsa-mir-181b-5p	MIMAT0000257	EIF5A	1984	CLASH	23622248
hsa-mir-181b-5p	MIMAT0000257	ELK4	2005	HITS-CLIP	23824327|27418678
hsa-mir-181b-5p	MIMAT0000257	ELN	2006	Immunohistochemistry//Luciferase reporter assay//qRT-PCR//Western blot	27756793
hsa-mir-181b-5p	MIMAT0000257	EN2	2020	HITS-CLIP	19536157
hsa-mir-181b-5p	MIMAT0000257	EP300	2033	CLASH	23622248
hsa-mir-181b-5p	MIMAT0000257	STX2	2054	HITS-CLIP	22473208
hsa-mir-181b-5p	MIMAT0000257	EPS8	2059	PAR-CLIP	23446348|22012620
hsa-mir-181b-5p	MIMAT0000257	EPS15	2060	HITS-CLIP	22473208
hsa-mir-181b-5p	MIMAT0000257	FBL	2091	CLASH	23622248
hsa-mir-181b-5p	MIMAT0000257	ETS1	2113	HITS-CLIP	23824327|23313552|27418678|28735896
hsa-mir-181b-5p	MIMAT0000257	BPTF	2186	CLASH	23622248
hsa-mir-181b-5p	MIMAT0000257	FGFR1	2260	CLASH	23622248
hsa-mir-181b-5p	MIMAT0000257	FKBP1A	2280	PAR-CLIP	21572407
hsa-mir-181b-5p	MIMAT0000257	FOXL1	2300	HITS-CLIP//PAR-CLIP	21572407|23824327
hsa-mir-181b-5p	MIMAT0000257	FOS	2353	Immunohistochemistry//In situ hybridization//Luciferase reporter assay//Microarray//qRT-PCR//Western blot	23810250
hsa-mir-181b-5p	MIMAT0000257	MTOR	2475	CLASH	23622248
hsa-mir-181b-5p	MIMAT0000257	FUS	2521	CLASH	23622248
hsa-mir-181b-5p	MIMAT0000257	XRCC6	2547	CLASH	23622248
hsa-mir-181b-5p	MIMAT0000257	GATA6	2627	Luciferase reporter assay//Western blot	19585654|26046358
hsa-mir-181b-5p	MIMAT0000257	NR6A1	2649	HITS-CLIP//PAR-CLIP	22473208|21572407
hsa-mir-181b-5p	MIMAT0000257	GNS	2799	HITS-CLIP	22473208
hsa-mir-181b-5p	MIMAT0000257	GOLGA1	2800	HITS-CLIP	22473208
hsa-mir-181b-5p	MIMAT0000257	GOT1	2805	HITS-CLIP	22473208
hsa-mir-181b-5p	MIMAT0000257	GRIA2	2891	Luciferase assay/RT-PCR//Reporter assay	18184693
hsa-mir-181b-5p	MIMAT0000257	ARHGAP35	2909	CLASH	23622248
hsa-mir-181b-5p	MIMAT0000257	H1F0	3005	PAR-CLIP	26701625
hsa-mir-181b-5p	MIMAT0000257	HIST1H1E	3008	CLASH	23622248
hsa-mir-181b-5p	MIMAT0000257	HK2	3099	Immunohistochemistry//In situ hybridization//Luciferase reporter assay//qRT-PCR//Western blot	28184935|27314295
hsa-mir-181b-5p	MIMAT0000257	HMGB1	3146	Luciferase reporter assay//qRT-PCR//Western blot	27895789
hsa-mir-181b-5p	MIMAT0000257	HNRNPH1	3187	HITS-CLIP	27418678
hsa-mir-181b-5p	MIMAT0000257	HSPA1B	3304	PAR-CLIP	24398324|23446348|21572407|20371350
hsa-mir-181b-5p	MIMAT0000257	ID4	3400	PAR-CLIP	20371350
hsa-mir-181b-5p	MIMAT0000257	IFNGR1	3459	CLASH	23622248
hsa-mir-181b-5p	MIMAT0000257	IGF1R	3480	Luciferase reporter assay	23431408
hsa-mir-181b-5p	MIMAT0000257	IL1A	3552	HITS-CLIP	22473208
hsa-mir-181b-5p	MIMAT0000257	ILF2	3608	CLASH	23622248
hsa-mir-181b-5p	MIMAT0000257	INCENP	3619	HITS-CLIP	22473208
hsa-mir-181b-5p	MIMAT0000257	KPNA1	3836	HITS-CLIP	22473208
hsa-mir-181b-5p	MIMAT0000257	KPNB1	3837	CLASH	23622248
hsa-mir-181b-5p	MIMAT0000257	KPNA2	3838	CLASH	23622248
hsa-mir-181b-5p	MIMAT0000257	KPNA4	3840	Luciferase reporter assay//Microarray//qRT-PCR//Western blot	26283154
hsa-mir-181b-5p	MIMAT0000257	TNPO1	3842	PAR-CLIP	23592263
hsa-mir-181b-5p	MIMAT0000257	IPO5	3843	HITS-CLIP	22473208
hsa-mir-181b-5p	MIMAT0000257	LBR	3930	HITS-CLIP//PAR-CLIP	22473208|20371350
hsa-mir-181b-5p	MIMAT0000257	LDLR	3949	HITS-CLIP	23313552
hsa-mir-181b-5p	MIMAT0000257	LMAN1	3998	HITS-CLIP	22473208
hsa-mir-181b-5p	MIMAT0000257	MCL1	4170	Luciferase reporter assay	22610076
hsa-mir-181b-5p	MIMAT0000257	MAP3K3	4215	HITS-CLIP	22473208
hsa-mir-181b-5p	MIMAT0000257	MAP3K10	4294	qRT-PCR//Western blot	20596961
hsa-mir-181b-5p	MIMAT0000257	ATP6	4508	CLASH	23622248
hsa-mir-181b-5p	MIMAT0000257	MYO1C	4641	CLASH	23622248
hsa-mir-181b-5p	MIMAT0000257	2022-09-02	4735	PAR-CLIP	23446348|21572407
hsa-mir-181b-5p	MIMAT0000257	NEK3	4752	CLASH	23622248
hsa-mir-181b-5p	MIMAT0000257	NFIA	4774	Flow//Western blot	24980967
hsa-mir-181b-5p	MIMAT0000257	NRDC	4898	CLASH	23622248
hsa-mir-181b-5p	MIMAT0000257	TNFRSF11B	4982	qRT-PCR	26160841
hsa-mir-181b-5p	MIMAT0000257	PEBP1	5037	HITS-CLIP	22473208
hsa-mir-181b-5p	MIMAT0000257	PBX3	5090	Luciferase reporter assay//qRT-PCR//Western blot	22251480
hsa-mir-181b-5p	MIMAT0000257	PDK3	5165	HITS-CLIP	19536157
hsa-mir-181b-5p	MIMAT0000257	ATP8B1	5205	PAR-CLIP	22012620
hsa-mir-181b-5p	MIMAT0000257	PLAG1	5324	Luciferase reporter assay//Microarray//Western blot	19692702
hsa-mir-181b-5p	MIMAT0000257	PMAIP1	5366	HITS-CLIP	22473208
hsa-mir-181b-5p	MIMAT0000257	PPP2R5E	5529	PAR-CLIP	23592263
hsa-mir-181b-5p	MIMAT0000257	SRGN	5552	HITS-CLIP	22473208
hsa-mir-181b-5p	MIMAT0000257	PRKCD	5580	HITS-CLIP	22473208
hsa-mir-181b-5p	MIMAT0000257	MAP2K1	5604	Luciferase reporter assay	23645289
hsa-mir-181b-5p	MIMAT0000257	PTEN	5728	CLASH//Luciferase reporter assay//MTT assay//qRT-PCR//Western blot	23622248|25148875
hsa-mir-181b-5p	MIMAT0000257	PURB	5814	HITS-CLIP	22473208
hsa-mir-181b-5p	MIMAT0000257	PWP2	5822	CLASH	23622248
hsa-mir-181b-5p	MIMAT0000257	RAN	5901	HITS-CLIP	22473208
hsa-mir-181b-5p	MIMAT0000257	RAP1B	5908	Immunofluorescence//Luciferase reporter assay//qRT-PCR//Western blot	24573637
hsa-mir-181b-5p	MIMAT0000257	KDM5A	5927	HITS-CLIP	22473208
hsa-mir-181b-5p	MIMAT0000257	RGS16	6004	HITS-CLIP	22473208
hsa-mir-181b-5p	MIMAT0000257	RLF	6018	HITS-CLIP	22473208
hsa-mir-181b-5p	MIMAT0000257	RNF2	6045	Luciferase reporter assay//Microarray//qRT-PCR//Western blot	21840484
hsa-mir-181b-5p	MIMAT0000257	RNF6	6049	PAR-CLIP	21572407|20371350
hsa-mir-181b-5p	MIMAT0000257	RP2	6102	HITS-CLIP	22473208
hsa-mir-181b-5p	MIMAT0000257	RPL18A	6142	CLASH	23622248
hsa-mir-181b-5p	MIMAT0000257	RPS6KA3	6197	HITS-CLIP	23824327
hsa-mir-181b-5p	MIMAT0000257	RPS7	6201	CLASH	23622248
hsa-mir-181b-5p	MIMAT0000257	RPS8	6202	CLASH	23622248
hsa-mir-181b-5p	MIMAT0000257	RPS12	6206	CLASH	23622248
hsa-mir-181b-5p	MIMAT0000257	SORT1	6272	HITS-CLIP	22473208
hsa-mir-181b-5p	MIMAT0000257	ATXN7	6314	HITS-CLIP	23824327
hsa-mir-181b-5p	MIMAT0000257	SCD	6319	PAR-CLIP	23446348|21572407
hsa-mir-181b-5p	MIMAT0000257	SCN8A	6334	HITS-CLIP	23824327
hsa-mir-181b-5p	MIMAT0000257	CCL22	6367	HITS-CLIP	22473208
hsa-mir-181b-5p	MIMAT0000257	SLC7A1	6541	HITS-CLIP	22473208
hsa-mir-181b-5p	MIMAT0000257	SPP1	6696	Luciferase reporter assay//qRT-PCR//Western blot	27192552
hsa-mir-181b-5p	MIMAT0000257	ADAM17	6868	HITS-CLIP	23313552
hsa-mir-181b-5p	MIMAT0000257	TEF	7008	HITS-CLIP	23313552
hsa-mir-181b-5p	MIMAT0000257	NR2F1	7025	CLASH	23622248
hsa-mir-181b-5p	MIMAT0000257	TFRC	7037	HITS-CLIP	22473208
hsa-mir-181b-5p	MIMAT0000257	TIMP3	7078	Immunofluorescence//Immunohistochemistry//In situ hybridization//Luciferase reporter assay//Northern blot//qRT-PCR//Western blot	20023698|22009755|22901205|27383203
hsa-mir-181b-5p	MIMAT0000257	TMF1	7110	HITS-CLIP	22473208
hsa-mir-181b-5p	MIMAT0000257	HSP90B1	7184	PAR-CLIP	23446348|20371350
hsa-mir-181b-5p	MIMAT0000257	TSG101	7251	HITS-CLIP	22473208
hsa-mir-181b-5p	MIMAT0000257	TUBB2A	7280	PAR-CLIP	20371350
hsa-mir-181b-5p	MIMAT0000257	UBB	7314	CLASH	23622248
hsa-mir-181b-5p	MIMAT0000257	VCAM1	7412	HITS-CLIP	19536157
hsa-mir-181b-5p	MIMAT0000257	VSNL1	7447	Luciferase assay/RT-PCR//Reporter assay	18184693
hsa-mir-181b-5p	MIMAT0000257	NSD2	7468	PAR-CLIP	23592263|21572407
hsa-mir-181b-5p	MIMAT0000257	ZNF23	7571	PAR-CLIP	20371350
hsa-mir-181b-5p	MIMAT0000257	ZNF121	7675	HITS-CLIP	22473208
hsa-mir-181b-5p	MIMAT0000257	ZNF136	7695	HITS-CLIP	22473208
hsa-mir-181b-5p	MIMAT0000257	DGS2	8026	PAR-CLIP	24398324|21572407|20371350
hsa-mir-181b-5p	MIMAT0000257	SHOC2	8036	HITS-CLIP	22473208
hsa-mir-181b-5p	MIMAT0000257	PDHX	8050	CLASH	23622248
hsa-mir-181b-5p	MIMAT0000257	CUL5	8065	HITS-CLIP	22473208
hsa-mir-181b-5p	MIMAT0000257	HMGA2	8091	PAR-CLIP	21572407|26701625
hsa-mir-181b-5p	MIMAT0000257	TCL1A	8115	Luciferase reporter assay//Microarray//qRT-PCR//Western blot	17178851
hsa-mir-181b-5p	MIMAT0000257	NCOA3	8202	HITS-CLIP	22473208
hsa-mir-181b-5p	MIMAT0000257	TRRAP	8295	CLASH	23622248
hsa-mir-181b-5p	MIMAT0000257	HIST1H3D	8351	HITS-CLIP	22473208
hsa-mir-181b-5p	MIMAT0000257	ULK1	8408	HITS-CLIP	22473208
hsa-mir-181b-5p	MIMAT0000257	CBX4	8535	PAR-CLIP	23592263|24398324|21572407|26701625|27292025
hsa-mir-181b-5p	MIMAT0000257	TNFSF11	8600	qRT-PCR	26160841
hsa-mir-181b-5p	MIMAT0000257	PLPP3	8613	PAR-CLIP	21572407
hsa-mir-181b-5p	MIMAT0000257	EIF3C	8663	CLASH	23622248
hsa-mir-181b-5p	MIMAT0000257	EED	8726	HITS-CLIP	22473208
hsa-mir-181b-5p	MIMAT0000257	RNMT	8731	HITS-CLIP	23313552
hsa-mir-181b-5p	MIMAT0000257	CCNK	8812	HITS-CLIP//PAR-CLIP	22473208|21572407
hsa-mir-181b-5p	MIMAT0000257	KAT2B	8850	Luciferase reporter assay//Western blot	18728182
hsa-mir-181b-5p	MIMAT0000257	PER2	8864	HITS-CLIP	22473208
hsa-mir-181b-5p	MIMAT0000257	PHOX2B	8929	PAR-CLIP	22012620
hsa-mir-181b-5p	MIMAT0000257	USP10	9100	CLASH	23622248
hsa-mir-181b-5p	MIMAT0000257	CNOT9	9125	CLASH	23622248
hsa-mir-181b-5p	MIMAT0000257	MED14	9282	CLASH	23622248
hsa-mir-181b-5p	MIMAT0000257	KIF3B	9371	HITS-CLIP	22473208
hsa-mir-181b-5p	MIMAT0000257	NMT2	9397	HITS-CLIP	22473208
hsa-mir-181b-5p	MIMAT0000257	EIF4E2	9470	CLASH	23622248
hsa-mir-181b-5p	MIMAT0000257	SEC24C	9632	CLASH	23622248
hsa-mir-181b-5p	MIMAT0000257	TMEM94	9772	PAR-CLIP	24398324
hsa-mir-181b-5p	MIMAT0000257	DAZAP2	9802	HITS-CLIP	22473208
hsa-mir-181b-5p	MIMAT0000257	EFCAB14	9813	HITS-CLIP	22473208
hsa-mir-181b-5p	MIMAT0000257	WASHC5	9897	HITS-CLIP	22473208
hsa-mir-181b-5p	MIMAT0000257	G3BP2	9908	HITS-CLIP	22473208
hsa-mir-181b-5p	MIMAT0000257	PTBP3	9991	HITS-CLIP	23824327
hsa-mir-181b-5p	MIMAT0000257	ZBTB33	10009	HITS-CLIP	22473208
hsa-mir-181b-5p	MIMAT0000257	BCL2L11	10018	Luciferase reporter assay//qRT-PCR//Western blot	26572075
hsa-mir-181b-5p	MIMAT0000257	SCAMP2	10066	PAR-CLIP	21572407
hsa-mir-181b-5p	MIMAT0000257	HUWE1	10075	CLASH	23622248
hsa-mir-181b-5p	MIMAT0000257	PDIA6	10130	HITS-CLIP	23313552
hsa-mir-181b-5p	MIMAT0000257	FAM13A	10144	HITS-CLIP	19536157
hsa-mir-181b-5p	MIMAT0000257	STAG1	10274	HITS-CLIP	22473208
hsa-mir-181b-5p	MIMAT0000257	NPM3	10360	HITS-CLIP//PAR-CLIP	23446348|21572407|20371350
hsa-mir-181b-5p	MIMAT0000257	FAM3C	10447	PAR-CLIP	20371350
hsa-mir-181b-5p	MIMAT0000257	CARM1	10498	HITS-CLIP	22473208
hsa-mir-181b-5p	MIMAT0000257	SLC19A2	10560	HITS-CLIP	22473208
hsa-mir-181b-5p	MIMAT0000257	SIX2	10736	Luciferase reporter assay//qRT-PCR//Western blot	24055707
hsa-mir-181b-5p	MIMAT0000257	ZNF266	10781	PAR-CLIP	21572407
hsa-mir-181b-5p	MIMAT0000257	ZNF268	10795	PAR-CLIP	20371350
hsa-mir-181b-5p	MIMAT0000257	MAN1A2	10905	PAR-CLIP	23446348
hsa-mir-181b-5p	MIMAT0000257	AP3M2	10947	HITS-CLIP	23824327
hsa-mir-181b-5p	MIMAT0000257	KIF2C	11004	HITS-CLIP//PAR-CLIP	22473208|23592263
hsa-mir-181b-5p	MIMAT0000257	DDX52	11056	HITS-CLIP	22473208
hsa-mir-181b-5p	MIMAT0000257	TOPBP1	11073	HITS-CLIP	23313552
hsa-mir-181b-5p	MIMAT0000257	DIDO1	11083	CLASH	23622248
hsa-mir-181b-5p	MIMAT0000257	BAZ2A	11176	HITS-CLIP	22473208
hsa-mir-181b-5p	MIMAT0000257	RASSF1	11186	Luciferase reporter assay//qRT-PCR//Western blot	26041820|26935905
hsa-mir-181b-5p	MIMAT0000257	PDCD10	11235	Western blot	26046358
hsa-mir-181b-5p	MIMAT0000257	SCAP	22937	CLASH	23622248
hsa-mir-181b-5p	MIMAT0000257	WDFY3	23001	HITS-CLIP	27418678
hsa-mir-181b-5p	MIMAT0000257	TMCC1	23023	PAR-CLIP	21572407|20371350|26701625
hsa-mir-181b-5p	MIMAT0000257	RAP1GAP2	23108	CLASH	23622248
hsa-mir-181b-5p	MIMAT0000257	TNRC6B	23112	HITS-CLIP	22473208
hsa-mir-181b-5p	MIMAT0000257	CLCC1	23155	HITS-CLIP	22473208
hsa-mir-181b-5p	MIMAT0000257	RCOR1	23186	HITS-CLIP	22473208
hsa-mir-181b-5p	MIMAT0000257	GANAB	23193	CLASH	23622248
hsa-mir-181b-5p	MIMAT0000257	XPO6	23214	CLASH	23622248
hsa-mir-181b-5p	MIMAT0000257	PRRC2C	23215	HITS-CLIP	22473208
hsa-mir-181b-5p	MIMAT0000257	USP24	23358	CLASH	23622248
hsa-mir-181b-5p	MIMAT0000257	SIRT1	23411	Luciferase reporter assay	22228303
hsa-mir-181b-5p	MIMAT0000257	CBX7	23492	Luciferase reporter assay	21779448
hsa-mir-181b-5p	MIMAT0000257	RPL13A	23521	PAR-CLIP	26701625|27292025
hsa-mir-181b-5p	MIMAT0000257	SRRM2	23524	CLASH	23622248
hsa-mir-181b-5p	MIMAT0000257	PNKD	25953	HITS-CLIP	19536157
hsa-mir-181b-5p	MIMAT0000257	CHMP2B	25978	PAR-CLIP	21572407
hsa-mir-181b-5p	MIMAT0000257	OSBPL3	26031	HITS-CLIP	22473208
hsa-mir-181b-5p	MIMAT0000257	SIPA1L1	26037	HITS-CLIP	22473208
hsa-mir-181b-5p	MIMAT0000257	DCAF4	26094	PAR-CLIP	22100165
hsa-mir-181b-5p	MIMAT0000257	ZBTB20	26137	CLASH	23622248
hsa-mir-181b-5p	MIMAT0000257	LATS2	26524	Luciferase reporter assay//qRT-PCR//Western blot	24735543
hsa-mir-181b-5p	MIMAT0000257	TAF5L	27097	CLASH	23622248
hsa-mir-181b-5p	MIMAT0000257	AFF4	27125	HITS-CLIP	22473208
hsa-mir-181b-5p	MIMAT0000257	PDCD4	27250	Luciferase reporter assay//qRT-PCR//Western blot	27647131
hsa-mir-181b-5p	MIMAT0000257	RBMX	27316	CLASH	23622248
hsa-mir-181b-5p	MIMAT0000257	CARD10	29775	Immunoprecipitaion//Luciferase reporter assay//qRT-PCR//Western blot	27297585
hsa-mir-181b-5p	MIMAT0000257	NRBP1	29959	CLASH	23622248
hsa-mir-181b-5p	MIMAT0000257	LMCD1	29995	CLASH	23622248
hsa-mir-181b-5p	MIMAT0000257	TMED7	51014	Luciferase reporter assay//qRT-PCR//Western blot	22446332
hsa-mir-181b-5p	MIMAT0000257	RLIM	51132	HITS-CLIP	19536157
hsa-mir-181b-5p	MIMAT0000257	NIN	51199	HITS-CLIP	22473208
hsa-mir-181b-5p	MIMAT0000257	TBC1D7	51256	HITS-CLIP	22473208
hsa-mir-181b-5p	MIMAT0000257	SLC25A37	51312	HITS-CLIP	22473208
hsa-mir-181b-5p	MIMAT0000257	ZNF107	51427	PAR-CLIP	21572407
hsa-mir-181b-5p	MIMAT0000257	RTFDC1	51507	CLASH	23622248
hsa-mir-181b-5p	MIMAT0000257	GSKIP	51527	HITS-CLIP	22473208
hsa-mir-181b-5p	MIMAT0000257	MRPS23	51649	CLASH	23622248
hsa-mir-181b-5p	MIMAT0000257	ASB1	51665	HITS-CLIP	22473208
hsa-mir-181b-5p	MIMAT0000257	NLK	51701	Luciferase reporter assay	19585654
hsa-mir-181b-5p	MIMAT0000257	DNAJB11	51726	CLASH	23622248
hsa-mir-181b-5p	MIMAT0000257	RSF1	51773	PAR-CLIP	22100165
hsa-mir-181b-5p	MIMAT0000257	SLC38A2	54407	HITS-CLIP	22473208
hsa-mir-181b-5p	MIMAT0000257	ZFAND6	54469	HITS-CLIP//PAR-CLIP	23446348|21572407|20371350
hsa-mir-181b-5p	MIMAT0000257	DDIT4	54541	PAR-CLIP	21572407
hsa-mir-181b-5p	MIMAT0000257	TBC1D13	54662	HITS-CLIP	22473208
hsa-mir-181b-5p	MIMAT0000257	KLHL24	54800	HITS-CLIP	19536157
hsa-mir-181b-5p	MIMAT0000257	NDE1	54820	CLASH	23622248
hsa-mir-181b-5p	MIMAT0000257	INO80D	54891	HITS-CLIP	22473208
hsa-mir-181b-5p	MIMAT0000257	FKBP14	55033	PAR-CLIP	23446348|26701625|27292025
hsa-mir-181b-5p	MIMAT0000257	ATG2B	55102	HITS-CLIP	22473208
hsa-mir-181b-5p	MIMAT0000257	LRRC8D	55144	HITS-CLIP	22473208
hsa-mir-181b-5p	MIMAT0000257	PBRM1	55193	HITS-CLIP	22473208
hsa-mir-181b-5p	MIMAT0000257	KIAA1551	55196	HITS-CLIP	22473208
hsa-mir-181b-5p	MIMAT0000257	RPRD1A	55197	CLASH	23622248
hsa-mir-181b-5p	MIMAT0000257	SPTLC3	55304	HITS-CLIP	23824327
hsa-mir-181b-5p	MIMAT0000257	DRAM1	55332	HITS-CLIP	22473208
hsa-mir-181b-5p	MIMAT0000257	LAPTM4B	55353	HITS-CLIP	19536157
hsa-mir-181b-5p	MIMAT0000257	MEG3	55384	Luciferase reporter assay//qRT-PCR//Western blot	26253106
hsa-mir-181b-5p	MIMAT0000257	PNRC2	55629	HITS-CLIP	22473208
hsa-mir-181b-5p	MIMAT0000257	KRBOX4	55634	PAR-CLIP	21572407
hsa-mir-181b-5p	MIMAT0000257	NDC1	55706	CLASH	23622248
hsa-mir-181b-5p	MIMAT0000257	AP5M1	55745	HITS-CLIP	23824327|19536157
hsa-mir-181b-5p	MIMAT0000257	TMEM30A	55754	HITS-CLIP	22473208
hsa-mir-181b-5p	MIMAT0000257	ZNF83	55769	PAR-CLIP	24398324|23446348|21572407|20371350
hsa-mir-181b-5p	MIMAT0000257	ZNF415	55786	PAR-CLIP	20371350
hsa-mir-181b-5p	MIMAT0000257	KMT2E	55904	HITS-CLIP	22473208
hsa-mir-181b-5p	MIMAT0000257	KLHL7	55975	CLASH	23622248
hsa-mir-181b-5p	MIMAT0000257	ZNF253	56242	HITS-CLIP	23313552
hsa-mir-181b-5p	MIMAT0000257	MEPCE	56257	CLASH	23622248
hsa-mir-181b-5p	MIMAT0000257	SPIRE1	56907	PAR-CLIP	21572407
hsa-mir-181b-5p	MIMAT0000257	EMSY	56946	HITS-CLIP	22473208
hsa-mir-181b-5p	MIMAT0000257	MTUS1	57509	HITS-CLIP	22473208
hsa-mir-181b-5p	MIMAT0000257	HECW2	57520	HITS-CLIP	22473208
hsa-mir-181b-5p	MIMAT0000257	ARRDC3	57561	HITS-CLIP	22473208
hsa-mir-181b-5p	MIMAT0000257	CIP2A	57650	CLASH	23622248
hsa-mir-181b-5p	MIMAT0000257	ZBTB4	57659	CLASH//HITS-CLIP	23622248|22473208
hsa-mir-181b-5p	MIMAT0000257	TLDC1	57707	HITS-CLIP	23824327
hsa-mir-181b-5p	MIMAT0000257	BRINP2	57795	CLASH	23622248
hsa-mir-181b-5p	MIMAT0000257	RBM25	58517	HITS-CLIP	23824327
hsa-mir-181b-5p	MIMAT0000257	XPNPEP3	63929	PAR-CLIP	22012620
hsa-mir-181b-5p	MIMAT0000257	MRPS14	63931	PAR-CLIP	23592263
hsa-mir-181b-5p	MIMAT0000257	ZNF667	63934	PAR-CLIP	24398324|23446348|21572407|20371350
hsa-mir-181b-5p	MIMAT0000257	NCAPG	64151	HITS-CLIP	22473208
hsa-mir-181b-5p	MIMAT0000257	PAPD5	64282	HITS-CLIP	22473208
hsa-mir-181b-5p	MIMAT0000257	MPP5	64398	HITS-CLIP	22473208
hsa-mir-181b-5p	MIMAT0000257	GIGYF1	64599	HITS-CLIP//PAR-CLIP	22473208|24398324|23446348
hsa-mir-181b-5p	MIMAT0000257	FNDC3B	64778	HITS-CLIP	22473208
hsa-mir-181b-5p	MIMAT0000257	MRPL34	64981	PAR-CLIP	21572407
hsa-mir-181b-5p	MIMAT0000257	KRI1	65095	CLASH	23622248
hsa-mir-181b-5p	MIMAT0000257	ZFP69B	65243	PAR-CLIP	23446348|20371350
hsa-mir-181b-5p	MIMAT0000257	CAPRIN2	65981	PAR-CLIP	23592263|20371350
hsa-mir-181b-5p	MIMAT0000257	ZNF747	65988	CLASH	23622248
hsa-mir-181b-5p	MIMAT0000257	CHCHD7	79145	HITS-CLIP	22473208
hsa-mir-181b-5p	MIMAT0000257	CENPO	79172	HITS-CLIP	19536157
hsa-mir-181b-5p	MIMAT0000257	TTPAL	79183	HITS-CLIP	22473208
hsa-mir-181b-5p	MIMAT0000257	ZXDC	79364	CLASH	23622248
hsa-mir-181b-5p	MIMAT0000257	ARSJ	79642	PAR-CLIP	21572407
hsa-mir-181b-5p	MIMAT0000257	TBL1XR1	79718	HITS-CLIP	22473208
hsa-mir-181b-5p	MIMAT0000257	SUV39H2	79723	PAR-CLIP	20371350
hsa-mir-181b-5p	MIMAT0000257	ASB13	79754	CLASH	23622248
hsa-mir-181b-5p	MIMAT0000257	ZNF669	79862	PAR-CLIP	24398324|23446348|21572407|20371350
hsa-mir-181b-5p	MIMAT0000257	LPCAT1	79888	HITS-CLIP	22473208
hsa-mir-181b-5p	MIMAT0000257	FAM192A	80011	HITS-CLIP	22473208
hsa-mir-181b-5p	MIMAT0000257	PHC3	80012	HITS-CLIP//PAR-CLIP	22473208|22012620
hsa-mir-181b-5p	MIMAT0000257	ZNF556	80032	HITS-CLIP	23824327|27418678
hsa-mir-181b-5p	MIMAT0000257	PGAP1	80055	HITS-CLIP	22473208
hsa-mir-181b-5p	MIMAT0000257	FBXO11	80204	HITS-CLIP	22473208
hsa-mir-181b-5p	MIMAT0000257	CHD9	80205	HITS-CLIP	22473208|23313552
hsa-mir-181b-5p	MIMAT0000257	NAA50	80218	HITS-CLIP	22473208
hsa-mir-181b-5p	MIMAT0000257	KLHL15	80311	HITS-CLIP	22473208
hsa-mir-181b-5p	MIMAT0000257	CPEB4	80315	HITS-CLIP	22473208
hsa-mir-181b-5p	MIMAT0000257	SLC35G2	80723	PAR-CLIP	21572407
hsa-mir-181b-5p	MIMAT0000257	DDHD1	80821	CLASH	23622248
hsa-mir-181b-5p	MIMAT0000257	APOL6	80830	HITS-CLIP	22473208
hsa-mir-181b-5p	MIMAT0000257	INO80B	83444	CLASH	23622248
hsa-mir-181b-5p	MIMAT0000257	FSD1L	83856	HITS-CLIP	22473208
hsa-mir-181b-5p	MIMAT0000257	FAM160A2	84067	HITS-CLIP	22473208
hsa-mir-181b-5p	MIMAT0000257	SLC10A7	84068	HITS-CLIP	22473208
hsa-mir-181b-5p	MIMAT0000257	FAM96A	84191	PAR-CLIP	23592263
hsa-mir-181b-5p	MIMAT0000257	IQCG	84223	PAR-CLIP	22100165
hsa-mir-181b-5p	MIMAT0000257	THOC3	84321	CLASH	23622248
hsa-mir-181b-5p	MIMAT0000257	GTPBP3	84705	PAR-CLIP	20371350
hsa-mir-181b-5p	MIMAT0000257	ZNF503	84858	CLASH	23622248
hsa-mir-181b-5p	MIMAT0000257	MIGA2	84895	PAR-CLIP	23592263
hsa-mir-181b-5p	MIMAT0000257	RAB2B	84932	HITS-CLIP	22473208
hsa-mir-181b-5p	MIMAT0000257	ZNF616	90317	PAR-CLIP	20371350
hsa-mir-181b-5p	MIMAT0000257	ZNF439	90594	PAR-CLIP	21572407
hsa-mir-181b-5p	MIMAT0000257	LONRF1	91694	HITS-CLIP	22473208
hsa-mir-181b-5p	MIMAT0000257	ELMSAN1	91748	HITS-CLIP	22473208
hsa-mir-181b-5p	MIMAT0000257	CCNQ	92002	HITS-CLIP	22473208
hsa-mir-181b-5p	MIMAT0000257	ZC3HAV1L	92092	HITS-CLIP	23824327
hsa-mir-181b-5p	MIMAT0000257	CADPS2	93664	PAR-CLIP	27292025
hsa-mir-181b-5p	MIMAT0000257	DTD2	112487	CLASH	23622248
hsa-mir-181b-5p	MIMAT0000257	SLC25A25	114789	PAR-CLIP	23592263
hsa-mir-181b-5p	MIMAT0000257	OSBPL8	114882	CLASH	23622248
hsa-mir-181b-5p	MIMAT0000257	ZNF526	116115	CLASH	23622248
hsa-mir-181b-5p	MIMAT0000257	SSX2IP	117178	HITS-CLIP	22473208
hsa-mir-181b-5p	MIMAT0000257	ZNF440	126070	PAR-CLIP	23446348|20371350
hsa-mir-181b-5p	MIMAT0000257	DCBLD2	131566	PAR-CLIP	26701625
hsa-mir-181b-5p	MIMAT0000257	IRAK1BP1	134728	PAR-CLIP	20371350|27292025
hsa-mir-181b-5p	MIMAT0000257	NCOA7	135112	PAR-CLIP	21572407
hsa-mir-181b-5p	MIMAT0000257	PTPDC1	138639	PAR-CLIP	21572407
hsa-mir-181b-5p	MIMAT0000257	SMCR8	140775	HITS-CLIP	22473208
hsa-mir-181b-5p	MIMAT0000257	C20orf173	140873	CLASH	23622248
hsa-mir-181b-5p	MIMAT0000257	ZNF664	144348	HITS-CLIP	22473208
hsa-mir-181b-5p	MIMAT0000257	ZNF597	146434	HITS-CLIP	19536157
hsa-mir-181b-5p	MIMAT0000257	SLC35G3	146861	HITS-CLIP	23824327
hsa-mir-181b-5p	MIMAT0000257	RNF187	149603	CLASH//HITS-CLIP	23622248|19536157
hsa-mir-181b-5p	MIMAT0000257	ZDHHC15	158866	PAR-CLIP	22012620
hsa-mir-181b-5p	MIMAT0000257	ZNF846	162993	PAR-CLIP	20371350
hsa-mir-181b-5p	MIMAT0000257	ZNF791	163049	PAR-CLIP	23446348|21572407|20371350
hsa-mir-181b-5p	MIMAT0000257	ZNF781	163115	PAR-CLIP	24398324|21572407|20371350
hsa-mir-181b-5p	MIMAT0000257	ZNF780B	163131	PAR-CLIP	21572407
hsa-mir-181b-5p	MIMAT0000257	HFM1	164045	HITS-CLIP	23824327
hsa-mir-181b-5p	MIMAT0000257	HIGD2A	192286	HITS-CLIP	22473208
hsa-mir-181b-5p	MIMAT0000257	TUBB	203068	HITS-CLIP	22473208
hsa-mir-181b-5p	MIMAT0000257	ZNF449	203523	HITS-CLIP	19536157
hsa-mir-181b-5p	MIMAT0000257	C2orf69	205327	CLASH//HITS-CLIP	23622248|22473208
hsa-mir-181b-5p	MIMAT0000257	UNC5B	219699	HITS-CLIP	23824327|23313552|27418678
hsa-mir-181b-5p	MIMAT0000257	OTUD1	220213	PAR-CLIP	20371350
hsa-mir-181b-5p	MIMAT0000257	RSBN1L	222194	HITS-CLIP	21572407
hsa-mir-181b-5p	MIMAT0000257	LCLAT1	253558	PAR-CLIP	21572407|20371350
hsa-mir-181b-5p	MIMAT0000257	GK5	256356	HITS-CLIP	22473208
hsa-mir-181b-5p	MIMAT0000257	WDR72	256764	HITS-CLIP	23824327
hsa-mir-181b-5p	MIMAT0000257	BLOC1S2	282991	HITS-CLIP	22473208
hsa-mir-181b-5p	MIMAT0000257	ZADH2	284273	HITS-CLIP	23824327
hsa-mir-181b-5p	MIMAT0000257	ZNF844	284391	PAR-CLIP	21572407|20371350
hsa-mir-181b-5p	MIMAT0000257	HEPHL1	341208	PAR-CLIP	22012620
hsa-mir-181b-5p	MIMAT0000257	PRAMEF9	343070	PAR-CLIP	27292025
hsa-mir-181b-5p	MIMAT0000257	MTX3	345778	HITS-CLIP	22473208
hsa-mir-181b-5p	MIMAT0000257	ZNF699	374879	PAR-CLIP	22012620
hsa-mir-181b-5p	MIMAT0000257	ZNF829	374899	HITS-CLIP	23824327
hsa-mir-181b-5p	MIMAT0000257	C5orf34	375444	CLASH	23622248
hsa-mir-181b-5p	MIMAT0000257	GJB7	375519	PAR-CLIP	22012620
hsa-mir-181b-5p	MIMAT0000257	TMEM189	387521	CLASH	23622248
hsa-mir-181b-5p	MIMAT0000257	NHLRC3	387921	HITS-CLIP	22473208
hsa-mir-181b-5p	MIMAT0000257	C17orf100	388327	CLASH	23622248
hsa-mir-181b-5p	MIMAT0000257	ZNF788	388507	PAR-CLIP	24398324|21572407|20371350
hsa-mir-181b-5p	MIMAT0000257	PRAMEF4	400735	PAR-CLIP	27292025
hsa-mir-181b-5p	MIMAT0000257	CCDC88C	440193	HITS-CLIP	22473208
hsa-mir-181b-5p	MIMAT0000257	GOLGA8B	440270	HITS-CLIP	22473208
hsa-mir-181b-5p	MIMAT0000257	PRAMEF11	440560	PAR-CLIP	27292025
hsa-mir-181b-5p	MIMAT0000257	HIST2H4B	554313	CLASH	23622248
hsa-mir-181b-5p	MIMAT0000257	FKBP1C	642489	PAR-CLIP	22291592|21572407
hsa-mir-181b-5p	MIMAT0000257	ZNF487	642819	PAR-CLIP	24398324|21572407|20371350
hsa-mir-181b-5p	MIMAT0000257	PRAMEF26	645359	PAR-CLIP	27292025
hsa-mir-181b-5p	MIMAT0000257	PRAMEF15	653619	PAR-CLIP	27292025
hsa-mir-203a-3p	MIMAT0000264	ABL1	25	Immunoprecipitaion//Luciferase reporter assay//qRT-PCR//Western blot	18538733|23462723|23968727
hsa-mir-203a-3p	MIMAT0000264	ACVR2B	93	PAR-CLIP	22291592
hsa-mir-203a-3p	MIMAT0000264	AKT2	208	Northern blot//qRT-PCR//Western blot	21354697
hsa-mir-203a-3p	MIMAT0000264	ALOX15	246	Microarray//qRT-PCR	22815788
hsa-mir-203a-3p	MIMAT0000264	BIRC5	332	Flow//Luciferase reporter assay//qRT-PCR//Western blot	22306317|22886454|22713668|23073851|26847520
hsa-mir-203a-3p	MIMAT0000264	ASNA1	439	PAR-CLIP	26701625
hsa-mir-203a-3p	MIMAT0000264	ASPA	443	PAR-CLIP	22100165
hsa-mir-203a-3p	MIMAT0000264	ATM	472	Immunohistochemistry//Luciferase reporter assay//PAR-CLIP//qRT-PCR//Western blot	22100165|22291592|24145123|27542403
hsa-mir-203a-3p	MIMAT0000264	BCL2L2	599	Immunoblot//Immunoprecipitaion//Luciferase reporter assay//qRT-PCR//Western blot	21205209|24219989|27142767|26599571
hsa-mir-203a-3p	MIMAT0000264	BCL7A	605	Microarray	23807165
hsa-mir-203a-3p	MIMAT0000264	BMI1	648	Immunoblot//Immunocytochemistry//In situ hybridization//Luciferase reporter assay//Microarray//qRT-PCR//Western blot	21159887|21840484|24219349|25475727|26847520
hsa-mir-203a-3p	MIMAT0000264	BMPR1A	657	PAR-CLIP	22100165
hsa-mir-203a-3p	MIMAT0000264	BTG1	694	HITS-CLIP	23313552
hsa-mir-203a-3p	MIMAT0000264	CALR	811	PAR-CLIP	23592263
hsa-mir-203a-3p	MIMAT0000264	CAV1	857	Immunoblot//Luciferase reporter assay//qRT-PCR	22421148
hsa-mir-203a-3p	MIMAT0000264	RUNX2	860	Immunoblot//In situ hybridization//Luciferase reporter assay//qRT-PCR//Western blot	21159887|25634212
hsa-mir-203a-3p	MIMAT0000264	CDH1	999	qRT-PCR//Western blot	28269747
hsa-mir-203a-3p	MIMAT0000264	CDH7	1005	PAR-CLIP	22291592
hsa-mir-203a-3p	MIMAT0000264	CDK6	1021	Immunoprecipitaion//Luciferase reporter assay//qRT-PCR//Western blot	19843643|23462723
hsa-mir-203a-3p	MIMAT0000264	FOXN3	1112	PAR-CLIP	22012620
hsa-mir-203a-3p	MIMAT0000264	CCR5	1234	HITS-CLIP	23824327
hsa-mir-203a-3p	MIMAT0000264	CREB1	1385	Luciferase reporter assay//qRT-PCR	21707582
hsa-mir-203a-3p	MIMAT0000264	DLX5	1749	Immunoblot//In situ hybridization//Luciferase reporter assay//qRT-PCR//Western blot	21159887|28025541
hsa-mir-203a-3p	MIMAT0000264	DUSP5	1847	HITS-CLIP//PAR-CLIP	23446348|22012620|21572407|20371350|26701625
hsa-mir-203a-3p	MIMAT0000264	E2F1	1869	Immunoblot//In situ hybridization//Luciferase reporter assay//qRT-PCR//Western blot	21159887
hsa-mir-203a-3p	MIMAT0000264	E2F3	1871	Luciferase reporter assay	22354972
hsa-mir-203a-3p	MIMAT0000264	EDNRA	1909	Immunofluorescence//In situ hybridization//Luciferase reporter assay//Northern blot//qRT-PCR//Western blot	20827281
hsa-mir-203a-3p	MIMAT0000264	EN2	2020	PAR-CLIP	23446348|21572407
hsa-mir-203a-3p	MIMAT0000264	STOM	2040	PAR-CLIP	22100165
hsa-mir-203a-3p	MIMAT0000264	EYA4	2070	Immunofluorescence//In situ hybridization//Luciferase reporter assay//Northern blot//qRT-PCR//Western blot	20827281
hsa-mir-203a-3p	MIMAT0000264	EXT1	2131	PAR-CLIP	21572407
hsa-mir-203a-3p	MIMAT0000264	FGF2	2247	Luciferase reporter assay//qRT-PCR//Western blot	25890121
hsa-mir-203a-3p	MIMAT0000264	FRK	2444	PAR-CLIP	22012620
hsa-mir-203a-3p	MIMAT0000264	FZD2	2535	Immunoblot//qRT-PCR	26132195
hsa-mir-203a-3p	MIMAT0000264	G6PC	2538	PAR-CLIP	22291592
hsa-mir-203a-3p	MIMAT0000264	GABRB1	2560	HITS-CLIP//PAR-CLIP	22100165|19536157
hsa-mir-203a-3p	MIMAT0000264	GAS1	2619	PAR-CLIP	21572407
hsa-mir-203a-3p	MIMAT0000264	GATA6	2627	PAR-CLIP	21572407
hsa-mir-203a-3p	MIMAT0000264	GNAS	2778	PAR-CLIP	23592263
hsa-mir-203a-3p	MIMAT0000264	RAPGEF1	2889	PAR-CLIP	23592263
hsa-mir-203a-3p	MIMAT0000264	GSK3B	2932	HITS-CLIP	27418678
hsa-mir-203a-3p	MIMAT0000264	HOXA1	3198	PAR-CLIP	22100165
hsa-mir-203a-3p	MIMAT0000264	HOXD3	3232	ChIP-seq//Immunofluorescence//Immunohistochemistry//Luciferase reporter assay//qRT-PCR//Western blot	27244890
hsa-mir-203a-3p	MIMAT0000264	HTR2A	3356	PAR-CLIP	22100165
hsa-mir-203a-3p	MIMAT0000264	IFIT1	3434	Next Generation Sequencing (NGS)//qRT-PCR//Western blot	23785202
hsa-mir-203a-3p	MIMAT0000264	IGF1R	3480	HITS-CLIP	23824327
hsa-mir-203a-3p	MIMAT0000264	IGFBP5	3488	PAR-CLIP	20371350
hsa-mir-203a-3p	MIMAT0000264	IL6	3569	ELISA//qRT-PCR	21279994
hsa-mir-203a-3p	MIMAT0000264	IL7	3574	PAR-CLIP	22100165
hsa-mir-203a-3p	MIMAT0000264	CXCL8	3576	qRT-PCR	26304234
hsa-mir-203a-3p	MIMAT0000264	TNFRSF9	3604	PAR-CLIP	27292025
hsa-mir-203a-3p	MIMAT0000264	FOXK2	3607	PAR-CLIP	23592263
hsa-mir-203a-3p	MIMAT0000264	JUN	3725	Immunoblot//Immunohistochemistry//In situ hybridization//Luciferase reporter assay//qRT-PCR	23552555
hsa-mir-203a-3p	MIMAT0000264	KCNJ2	3759	PAR-CLIP	20371350
hsa-mir-203a-3p	MIMAT0000264	KIF2A	3796	Luciferase reporter assay	23884313
hsa-mir-203a-3p	MIMAT0000264	KIF5B	3799	Luciferase reporter assay	23884313
hsa-mir-203a-3p	MIMAT0000264	LASP1	3927	Luciferase reporter assay//qRT-PCR//Western blot	22940702|22713668
hsa-mir-203a-3p	MIMAT0000264	LDHA	3939	PAR-CLIP	23592263
hsa-mir-203a-3p	MIMAT0000264	LIFR	3977	Luciferase reporter assay//PAR-CLIP//Western blot	24247238|22100165
hsa-mir-203a-3p	MIMAT0000264	SMAD2	4087	HITS-CLIP	23313552
hsa-mir-203a-3p	MIMAT0000264	SMAD4	4089	Immunoblot//In situ hybridization//Luciferase reporter assay//qRT-PCR//Western blot	21159887
hsa-mir-203a-3p	MIMAT0000264	SMAD9	4093	Microarray	23807165
hsa-mir-203a-3p	MIMAT0000264	MBNL1	4154	PAR-CLIP	20371350
hsa-mir-203a-3p	MIMAT0000264	MMP1	4312	ELISA//qRT-PCR	21279994
hsa-mir-203a-3p	MIMAT0000264	MMP10	4319	Immunoblot//In situ hybridization//Luciferase reporter assay//qRT-PCR//Western blot	21159887
hsa-mir-203a-3p	MIMAT0000264	MYD88	4615	Luciferase reporter assay//qRT-PCR//Western blot	23522925
hsa-mir-203a-3p	MIMAT0000264	NARS	4677	PAR-CLIP	23446348|21572407|20371350
hsa-mir-203a-3p	MIMAT0000264	NCL	4691	PAR-CLIP	20371350
hsa-mir-203a-3p	MIMAT0000264	NEK3	4752	PAR-CLIP	27292025
hsa-mir-203a-3p	MIMAT0000264	NFYA	4800	Microarray	23807165
hsa-mir-203a-3p	MIMAT0000264	NPPC	4880	PAR-CLIP	22012620
hsa-mir-203a-3p	MIMAT0000264	OSBP	5007	PAR-CLIP	23592263
hsa-mir-203a-3p	MIMAT0000264	REG3A	5068	HITS-CLIP	28735896
hsa-mir-203a-3p	MIMAT0000264	PAX6	5080	PAR-CLIP	22291592
hsa-mir-203a-3p	MIMAT0000264	PDE7A	5150	PAR-CLIP	22100165
hsa-mir-203a-3p	MIMAT0000264	PIK3CA	5290	Luciferase reporter assay//qRT-PCR//Western blot	24996183|26617776
hsa-mir-203a-3p	MIMAT0000264	PLAGL2	5326	PAR-CLIP	27292025
hsa-mir-203a-3p	MIMAT0000264	PLD2	5338	Immunofluorescence//Luciferase reporter assay//qRT-PCR//Western blot	24270883|26787840
hsa-mir-203a-3p	MIMAT0000264	PPP1CB	5500	PAR-CLIP	21572407
hsa-mir-203a-3p	MIMAT0000264	PRKACB	5567	PAR-CLIP	21572407
hsa-mir-203a-3p	MIMAT0000264	PRKCA	5578	qRT-PCR	24040137
hsa-mir-203a-3p	MIMAT0000264	MAPK8	5599	PAR-CLIP	24398324
hsa-mir-203a-3p	MIMAT0000264	MAPK9	5601	PAR-CLIP	22100165
hsa-mir-203a-3p	MIMAT0000264	PRNP	5621	PAR-CLIP	23446348|20371350
hsa-mir-203a-3p	MIMAT0000264	RGL2	5863	PAR-CLIP	23592263
hsa-mir-203a-3p	MIMAT0000264	RAN	5901	GFP reporter assay//Immunohistochemistry//Luciferase reporter assay//qRT-PCR//Western blot	23190607|24154605|24001611
hsa-mir-203a-3p	MIMAT0000264	RAP1A	5906	Luciferase reporter assay//Microarray//qRT-PCR//Western blot	27780730
hsa-mir-203a-3p	MIMAT0000264	RAP2B	5912	PAR-CLIP	23446348
hsa-mir-203a-3p	MIMAT0000264	RASA2	5922	PAR-CLIP	22100165
hsa-mir-203a-3p	MIMAT0000264	ABCE1	6059	Luciferase reporter assay//qRT-PCR//Western blot	19843643
hsa-mir-203a-3p	MIMAT0000264	SCO1	6341	HITS-CLIP	23824327
hsa-mir-203a-3p	MIMAT0000264	SIX1	6495	PAR-CLIP	22100165
hsa-mir-203a-3p	MIMAT0000264	SNAI2	6591	Luciferase reporter assay//qRT-PCR//Western blot	23354685|26194864|25871397|28269747
hsa-mir-203a-3p	MIMAT0000264	SNAI1	6615	ChIP-seq//Immunofluorescence//Luciferase reporter assay//Microarray//qRT-PCR//Western blot	23447531
hsa-mir-203a-3p	MIMAT0000264	SOD2	6648	PAR-CLIP	24398324|22012620
hsa-mir-203a-3p	MIMAT0000264	SON	6651	PAR-CLIP	20371350
hsa-mir-203a-3p	MIMAT0000264	SRC	6714	Immunoprecipitaion//Luciferase reporter assay//Microarray//qRT-PCR//Western blot	23462723|23807165|23790975
hsa-mir-203a-3p	MIMAT0000264	STAT1	6772	Immunoblot//Luciferase reporter assay//Microarray//qRT-PCR	27705947
hsa-mir-203a-3p	MIMAT0000264	SYK	6850	HITS-CLIP	19536157
hsa-mir-203a-3p	MIMAT0000264	TCF4	6925	Luciferase reporter assay//Microarray//qRT-PCR//Western blot	23807165|26493444
hsa-mir-203a-3p	MIMAT0000264	ZEB1	6935	Microarray	23807165
hsa-mir-203a-3p	MIMAT0000264	DYNLT1	6993	PAR-CLIP	23446348|21572407
hsa-mir-203a-3p	MIMAT0000264	NR2F2	7026	HITS-CLIP//PAR-CLIP	21572407|23824327
hsa-mir-203a-3p	MIMAT0000264	NKX2-1	7080	HITS-CLIP	23824327
hsa-mir-203a-3p	MIMAT0000264	TNF	7124	Luciferase reporter assay	22917968
hsa-mir-203a-3p	MIMAT0000264	TOP2A	7153	HITS-CLIP	23313552
hsa-mir-203a-3p	MIMAT0000264	TPD52L1	7164	PAR-CLIP	24398324
hsa-mir-203a-3p	MIMAT0000264	NR2C2	7182	Luciferase reporter assay//qRT-PCR//Western blot	26617776
hsa-mir-203a-3p	MIMAT0000264	TRPS1	7227	PAR-CLIP	23592263
hsa-mir-203a-3p	MIMAT0000264	TYMS	7298	Luciferase reporter assay//qRT-PCR//Western blot	25482885
hsa-mir-203a-3p	MIMAT0000264	SUMO1	7341	PAR-CLIP	24398324
hsa-mir-203a-3p	MIMAT0000264	UVRAG	7405	Immunoblot//Luciferase reporter assay//qRT-PCR	22421148
hsa-mir-203a-3p	MIMAT0000264	VEGFA	7422	Immunohistochemistry//Luciferase reporter assay//qRT-PCR//Western blot	23867971
hsa-mir-203a-3p	MIMAT0000264	ZNF24	7572	PAR-CLIP	23592263
hsa-mir-203a-3p	MIMAT0000264	ZNF148	7707	Luciferase reporter assay	22354972
hsa-mir-203a-3p	MIMAT0000264	ZMYM2	7750	PAR-CLIP	22100165
hsa-mir-203a-3p	MIMAT0000264	ZNF200	7752	PAR-CLIP	21572407|20371350
hsa-mir-203a-3p	MIMAT0000264	MAFK	7975	PAR-CLIP	21572407|20371350
hsa-mir-203a-3p	MIMAT0000264	NCOA4	8031	PAR-CLIP	22100165
hsa-mir-203a-3p	MIMAT0000264	ANP32A	8125	PAR-CLIP	20371350
hsa-mir-203a-3p	MIMAT0000264	ARID1A	8289	PAR-CLIP	20371350
hsa-mir-203a-3p	MIMAT0000264	PIP5K1A	8394	PAR-CLIP	22100165
hsa-mir-203a-3p	MIMAT0000264	DYRK3	8444	PAR-CLIP	23592263
hsa-mir-203a-3p	MIMAT0000264	CUL3	8452	PAR-CLIP	22100165
hsa-mir-203a-3p	MIMAT0000264	PPM1D	8493	Immunoblot//Luciferase reporter assay	20668064
hsa-mir-203a-3p	MIMAT0000264	CASK	8573	Luciferase reporter assay//qRT-PCR//Western blot	25373785
hsa-mir-203a-3p	MIMAT0000264	TP63	8626	ELISA//Luciferase reporter assay//qRT-PCR//Western blot	18311128|18483491|24247238|23775225
hsa-mir-203a-3p	MIMAT0000264	DDX3Y	8653	PAR-CLIP	21572407
hsa-mir-203a-3p	MIMAT0000264	SNX4	8723	PAR-CLIP	21572407|20371350
hsa-mir-203a-3p	MIMAT0000264	BANF1	8815	Luciferase reporter assay//qRT-PCR//Western blot	25658920
hsa-mir-203a-3p	MIMAT0000264	CDKL2	8999	PAR-CLIP	22100165
hsa-mir-203a-3p	MIMAT0000264	SOCS3	9021	ELISA//Immunohistochemistry//In situ hybridization//Luciferase reporter assay//Microarray//qRT-PCR//Western blot	17622355|22207897|23775225
hsa-mir-203a-3p	MIMAT0000264	MAP3K13	9175	Microarray	23807165
hsa-mir-203a-3p	MIMAT0000264	SOCS6	9306	Luciferase reporter assay	22917968
hsa-mir-203a-3p	MIMAT0000264	CIAO1	9391	HITS-CLIP//PAR-CLIP	26701625|27418678
hsa-mir-203a-3p	MIMAT0000264	TJP2	9414	qRT-PCR//Western blot	22101077
hsa-mir-203a-3p	MIMAT0000264	RASAL2	9462	Microarray	23807165
hsa-mir-203a-3p	MIMAT0000264	ROCK2	9475	PAR-CLIP	22100165
hsa-mir-203a-3p	MIMAT0000264	CLOCK	9575	PAR-CLIP	22100165
hsa-mir-203a-3p	MIMAT0000264	VGLL4	9686	PAR-CLIP	23592263|23446348
hsa-mir-203a-3p	MIMAT0000264	KIAA0408	9729	PAR-CLIP	21572407
hsa-mir-203a-3p	MIMAT0000264	DAZAP2	9802	HITS-CLIP	23824327
hsa-mir-203a-3p	MIMAT0000264	TSC22D2	9819	PAR-CLIP	22100165|20371350
hsa-mir-203a-3p	MIMAT0000264	ZEB2	9839	Immunoblot//In situ hybridization//Luciferase reporter assay//qRT-PCR//Western blot	21159887
hsa-mir-203a-3p	MIMAT0000264	HELZ	9931	PAR-CLIP	22100165
hsa-mir-203a-3p	MIMAT0000264	SLC23A1	9963	PAR-CLIP	22291592
hsa-mir-203a-3p	MIMAT0000264	THRAP3	9967	PAR-CLIP	20371350
hsa-mir-203a-3p	MIMAT0000264	HNRNPDL	9987	PAR-CLIP	20371350|27292025
hsa-mir-203a-3p	MIMAT0000264	DNAJB6	10049	PAR-CLIP	24398324|22012620
hsa-mir-203a-3p	MIMAT0000264	RNF41	10193	PAR-CLIP	23592263
hsa-mir-203a-3p	MIMAT0000264	HNRNPR	10236	PAR-CLIP	21572407
hsa-mir-203a-3p	MIMAT0000264	DSCR3	10311	PAR-CLIP	23708386
hsa-mir-203a-3p	MIMAT0000264	DLC1	10395	PAR-CLIP	22012620
hsa-mir-203a-3p	MIMAT0000264	IPO7	10527	PAR-CLIP	22291592
hsa-mir-203a-3p	MIMAT0000264	HEXIM1	10614	HITS-CLIP	23313552
hsa-mir-203a-3p	MIMAT0000264	ARID3B	10620	PAR-CLIP	23446348|21572407|20371350
hsa-mir-203a-3p	MIMAT0000264	KHDRBS1	10657	qRT-PCR	26136151
hsa-mir-203a-3p	MIMAT0000264	CELF2	10659	PAR-CLIP	20371350
hsa-mir-203a-3p	MIMAT0000264	KIF1C	10749	PAR-CLIP	22100165
hsa-mir-203a-3p	MIMAT0000264	NUP50	10762	PAR-CLIP	20371350
hsa-mir-203a-3p	MIMAT0000264	ARPP19	10776	PAR-CLIP	20371350
hsa-mir-203a-3p	MIMAT0000264	ZNF268	10795	PAR-CLIP	20371350
hsa-mir-203a-3p	MIMAT0000264	IL24	11009	Luciferase reporter assay	22917968
hsa-mir-203a-3p	MIMAT0000264	CIT	11113	PAR-CLIP	22100165
hsa-mir-203a-3p	MIMAT0000264	FGFR1OP	11116	PAR-CLIP	20371350
hsa-mir-203a-3p	MIMAT0000264	ZWINT	11130	PAR-CLIP	20371350
hsa-mir-203a-3p	MIMAT0000264	WIF1	11197	Luciferase reporter assay//qRT-PCR//Western blot	25486432
hsa-mir-203a-3p	MIMAT0000264	POLI	11201	PAR-CLIP	27292025
hsa-mir-203a-3p	MIMAT0000264	SEC63	11231	HITS-CLIP	23824327
hsa-mir-203a-3p	MIMAT0000264	PDCD10	11235	PAR-CLIP	21572407
hsa-mir-203a-3p	MIMAT0000264	PARK7	11315	PAR-CLIP	20371350
hsa-mir-203a-3p	MIMAT0000264	ZNF652	22834	PAR-CLIP	23592263
hsa-mir-203a-3p	MIMAT0000264	FAM208A	23272	HITS-CLIP	23824327
hsa-mir-203a-3p	MIMAT0000264	SATB2	23314	PAR-CLIP	26701625
hsa-mir-203a-3p	MIMAT0000264	ZCCHC11	23318	PAR-CLIP	22100165
hsa-mir-203a-3p	MIMAT0000264	SYNM	23336	PAR-CLIP	21572407
hsa-mir-203a-3p	MIMAT0000264	SMCHD1	23347	HITS-CLIP	23824327
hsa-mir-203a-3p	MIMAT0000264	UFL1	23376	PAR-CLIP	22100165
hsa-mir-203a-3p	MIMAT0000264	SLC44A1	23446	PAR-CLIP	22100165
hsa-mir-203a-3p	MIMAT0000264	SH3BP4	23677	PAR-CLIP	23446348
hsa-mir-203a-3p	MIMAT0000264	HECTD1	25831	PAR-CLIP	23592263
hsa-mir-203a-3p	MIMAT0000264	ZNF451	26036	PAR-CLIP	23446348
hsa-mir-203a-3p	MIMAT0000264	SZRD1	26099	PAR-CLIP	21572407
hsa-mir-203a-3p	MIMAT0000264	FBXL3	26224	PAR-CLIP	21572407
hsa-mir-203a-3p	MIMAT0000264	FBXL5	26234	PAR-CLIP	23446348|22012620|20371350
hsa-mir-203a-3p	MIMAT0000264	CNNM4	26504	PAR-CLIP	21572407
hsa-mir-203a-3p	MIMAT0000264	CNNM3	26505	PAR-CLIP	22100165
hsa-mir-203a-3p	MIMAT0000264	RGS17	26575	PAR-CLIP	22100165
hsa-mir-203a-3p	MIMAT0000264	GREM1	26585	PAR-CLIP	22100165
hsa-mir-203a-3p	MIMAT0000264	TMEM97	27346	PAR-CLIP	21572407|20371350
hsa-mir-203a-3p	MIMAT0000264	TBK1	29110	Luciferase reporter assay//qRT-PCR//Western blot	26584294
hsa-mir-203a-3p	MIMAT0000264	SERTAD3	29946	PAR-CLIP	21572407|26701625
hsa-mir-203a-3p	MIMAT0000264	PSAT1	29968	PAR-CLIP	23446348|20371350
hsa-mir-203a-3p	MIMAT0000264	DNTTIP2	30836	HITS-CLIP	23824327
hsa-mir-203a-3p	MIMAT0000264	ASAP1	50807	Immunohistochemistry//qRT-PCR//Western blot	24682952
hsa-mir-203a-3p	MIMAT0000264	RNF141	50862	PAR-CLIP	21572407
hsa-mir-203a-3p	MIMAT0000264	GLRX2	51022	HITS-CLIP//PAR-CLIP	23446348|21572407
hsa-mir-203a-3p	MIMAT0000264	TRNT1	51095	PAR-CLIP	22100165
hsa-mir-203a-3p	MIMAT0000264	SH3GLB1	51100	HITS-CLIP	19536157
hsa-mir-203a-3p	MIMAT0000264	RLIM	51132	PAR-CLIP	21572407
hsa-mir-203a-3p	MIMAT0000264	GDAP1	54332	Immunofluorescence//In situ hybridization//Luciferase reporter assay//Northern blot//qRT-PCR	20827281
hsa-mir-203a-3p	MIMAT0000264	EGLN1	54583	PAR-CLIP	21572407
hsa-mir-203a-3p	MIMAT0000264	KLHL28	54813	PAR-CLIP	21572407
hsa-mir-203a-3p	MIMAT0000264	NSD3	54904	HITS-CLIP	23824327
hsa-mir-203a-3p	MIMAT0000264	TMEM70	54968	PAR-CLIP	22100165
hsa-mir-203a-3p	MIMAT0000264	DNAAF2	55172	PAR-CLIP	23446348|22012620
hsa-mir-203a-3p	MIMAT0000264	ZNF654	55279	PAR-CLIP	22100165
hsa-mir-203a-3p	MIMAT0000264	FBXW7	55294	PAR-CLIP	23592263
hsa-mir-203a-3p	MIMAT0000264	PI4K2B	55300	PAR-CLIP	23446348|21572407|20371350
hsa-mir-203a-3p	MIMAT0000264	SLC39A9	55334	PAR-CLIP	23592263
hsa-mir-203a-3p	MIMAT0000264	TSR1	55720	PAR-CLIP	23592263|22291592
hsa-mir-203a-3p	MIMAT0000264	ENAH	55740	PAR-CLIP	22100165|21572407
hsa-mir-203a-3p	MIMAT0000264	EXOC2	55770	HITS-CLIP	21572407
hsa-mir-203a-3p	MIMAT0000264	CAND1	55832	PAR-CLIP	23592263
hsa-mir-203a-3p	MIMAT0000264	C20orf24	55969	PAR-CLIP	21572407
hsa-mir-203a-3p	MIMAT0000264	GPCPD1	56261	PAR-CLIP	23446348
hsa-mir-203a-3p	MIMAT0000264	DHX33	56919	PAR-CLIP	23592263|26701625
hsa-mir-203a-3p	MIMAT0000264	CDC42SE2	56990	PAR-CLIP	21572407
hsa-mir-203a-3p	MIMAT0000264	SLC45A4	57210	HITS-CLIP	21572407
hsa-mir-203a-3p	MIMAT0000264	RAB22A	57403	Luciferase reporter assay//qRT-PCR//Western blot	26382657
hsa-mir-203a-3p	MIMAT0000264	CYP20A1	57404	PAR-CLIP	22100165
hsa-mir-203a-3p	MIMAT0000264	SLC12A5	57468	PAR-CLIP	24398324
hsa-mir-203a-3p	MIMAT0000264	SERINC1	57515	PAR-CLIP	22012620
hsa-mir-203a-3p	MIMAT0000264	SRGAP1	57522	HITS-CLIP	19536157
hsa-mir-203a-3p	MIMAT0000264	NUFIP2	57532	PAR-CLIP	23592263|20371350
hsa-mir-203a-3p	MIMAT0000264	TRMT5	57570	PAR-CLIP	23592263|23446348
hsa-mir-203a-3p	MIMAT0000264	HOMEZ	57594	PAR-CLIP	22012620
hsa-mir-203a-3p	MIMAT0000264	SLAIN2	57606	PAR-CLIP	21572407
hsa-mir-203a-3p	MIMAT0000264	KIF13A	63971	HITS-CLIP	23824327
hsa-mir-203a-3p	MIMAT0000264	ARHGEF28	64283	PAR-CLIP	22100165
hsa-mir-203a-3p	MIMAT0000264	SMURF2	64750	PAR-CLIP	22100165
hsa-mir-203a-3p	MIMAT0000264	RMND5A	64795	PAR-CLIP	22100165
hsa-mir-203a-3p	MIMAT0000264	BCL11B	64919	Microarray	23807165
hsa-mir-203a-3p	MIMAT0000264	RAPH1	65059	Immunohistochemistry//Luciferase reporter assay//qRT-PCR//Western blot	23190607
hsa-mir-203a-3p	MIMAT0000264	WDR77	79084	PAR-CLIP	22100165
hsa-mir-203a-3p	MIMAT0000264	FYCO1	79443	PAR-CLIP	21572407
hsa-mir-203a-3p	MIMAT0000264	MCTP1	79772	HITS-CLIP	23824327
hsa-mir-203a-3p	MIMAT0000264	CBLL1	79872	qRT-PCR//Western blot	23285092
hsa-mir-203a-3p	MIMAT0000264	KLHL15	80311	PAR-CLIP	20371350
hsa-mir-203a-3p	MIMAT0000264	CPEB4	80315	PAR-CLIP	23446348|21572407
hsa-mir-203a-3p	MIMAT0000264	CXXC4	80319	PAR-CLIP	22100165
hsa-mir-203a-3p	MIMAT0000264	CLPTM1L	81037	HITS-CLIP	19536157
hsa-mir-203a-3p	MIMAT0000264	NETO2	81831	PAR-CLIP	21572407
hsa-mir-203a-3p	MIMAT0000264	MRO	83876	PAR-CLIP	22100165
hsa-mir-203a-3p	MIMAT0000264	NCALD	83988	PAR-CLIP	22100165
hsa-mir-203a-3p	MIMAT0000264	PCGF6	84108	PAR-CLIP	22291592
hsa-mir-203a-3p	MIMAT0000264	POLR1B	84172	PAR-CLIP	22100165
hsa-mir-203a-3p	MIMAT0000264	GINS4	84296	HITS-CLIP	23824327
hsa-mir-203a-3p	MIMAT0000264	ZBED3	84327	PAR-CLIP	22100165|22291592
hsa-mir-203a-3p	MIMAT0000264	C15orf48	84419	PAR-CLIP	21572407
hsa-mir-203a-3p	MIMAT0000264	LCOR	84458	PAR-CLIP	21572407|27292025
hsa-mir-203a-3p	MIMAT0000264	PARD6B	84612	PAR-CLIP	23446348|20371350
hsa-mir-203a-3p	MIMAT0000264	DGAT2	84649	PAR-CLIP	22291592
hsa-mir-203a-3p	MIMAT0000264	NUDCD1	84955	PAR-CLIP	22100165
hsa-mir-203a-3p	MIMAT0000264	TRIM4	89122	PAR-CLIP	21572407
hsa-mir-203a-3p	MIMAT0000264	MIDN	90007	PAR-CLIP	22100165
hsa-mir-203a-3p	MIMAT0000264	MCFD2	90411	PAR-CLIP	27292025
hsa-mir-203a-3p	MIMAT0000264	FMNL2	114793	PAR-CLIP	21572407
hsa-mir-203a-3p	MIMAT0000264	FLYWCH2	114984	HITS-CLIP	23313552
hsa-mir-203a-3p	MIMAT0000264	2022-03-03	115123	HITS-CLIP	21572407
hsa-mir-203a-3p	MIMAT0000264	COX20	116228	PAR-CLIP	23446348|22012620|21572407|20371350
hsa-mir-203a-3p	MIMAT0000264	GSTO2	119391	HITS-CLIP	23824327
hsa-mir-203a-3p	MIMAT0000264	NAA30	122830	PAR-CLIP	20371350
hsa-mir-203a-3p	MIMAT0000264	MSI2	124540	PAR-CLIP	22100165
hsa-mir-203a-3p	MIMAT0000264	ANKRD13B	124930	PAR-CLIP	23592263|20371350|26701625
hsa-mir-203a-3p	MIMAT0000264	CCSAP	126731	PAR-CLIP	22012620
hsa-mir-203a-3p	MIMAT0000264	TRIM71	131405	PAR-CLIP	20371350
hsa-mir-203a-3p	MIMAT0000264	SPATA18	132671	PAR-CLIP	21572407
hsa-mir-203a-3p	MIMAT0000264	JMY	133746	Microarray	23807165
hsa-mir-203a-3p	MIMAT0000264	PM20D2	135293	HITS-CLIP	23313552
hsa-mir-203a-3p	MIMAT0000264	MTPN	136319	PAR-CLIP	23446348|21572407
hsa-mir-203a-3p	MIMAT0000264	TOR1AIP2	163590	HITS-CLIP	23824327
hsa-mir-203a-3p	MIMAT0000264	UBXN2A	165324	PAR-CLIP	21572407|20371350
hsa-mir-203a-3p	MIMAT0000264	GPR156	165829	HITS-CLIP	23824327|23313552
hsa-mir-203a-3p	MIMAT0000264	PRICKLE2	166336	PAR-CLIP	21572407
hsa-mir-203a-3p	MIMAT0000264	GLIS3	169792	PAR-CLIP	22100165
hsa-mir-203a-3p	MIMAT0000264	OIT3	170392	PAR-CLIP	22100165
hsa-mir-203a-3p	MIMAT0000264	ZNF367	195828	PAR-CLIP	21572407|20371350
hsa-mir-203a-3p	MIMAT0000264	ARID2	196528	PAR-CLIP	23592263
hsa-mir-203a-3p	MIMAT0000264	TRIML2	205860	PAR-CLIP	22100165
hsa-mir-203a-3p	MIMAT0000264	TBCEL	219899	PAR-CLIP	22100165
hsa-mir-203a-3p	MIMAT0000264	SPATA13	221178	HITS-CLIP	23824327
hsa-mir-203a-3p	MIMAT0000264	ZUFSP	221302	PAR-CLIP	22291592
hsa-mir-203a-3p	MIMAT0000264	C6orf223	221416	PAR-CLIP	22291592
hsa-mir-203a-3p	MIMAT0000264	FOXK1	221937	Microarray	23807165
hsa-mir-203a-3p	MIMAT0000264	SEMA3D	223117	PAR-CLIP	22012620
hsa-mir-203a-3p	MIMAT0000264	PRR14L	253143	PAR-CLIP	22291592
hsa-mir-203a-3p	MIMAT0000264	IPMK	253430	PAR-CLIP	21572407
hsa-mir-203a-3p	MIMAT0000264	LCLAT1	253558	PAR-CLIP	20371350
hsa-mir-203a-3p	MIMAT0000264	CADM2	253559	HITS-CLIP	23824327
hsa-mir-203a-3p	MIMAT0000264	MCM9	254394	PAR-CLIP	22100165
hsa-mir-203a-3p	MIMAT0000264	GXYLT1	283464	PAR-CLIP	23592263|24398324
hsa-mir-203a-3p	MIMAT0000264	HEPHL1	341208	HITS-CLIP	23824327
hsa-mir-203a-3p	MIMAT0000264	LCE1A	353131	PAR-CLIP	23592263
hsa-mir-203a-3p	MIMAT0000264	PEAR1	375033	PAR-CLIP	22100165
hsa-mir-203a-3p	MIMAT0000264	CERKL	375298	PAR-CLIP	22100165
hsa-mir-203a-3p	MIMAT0000264	BOLA3	388962	PAR-CLIP	21572407
hsa-mir-203a-3p	MIMAT0000264	LIN28B	389421	Luciferase reporter assay//qRT-PCR//Western blot	28218277
hsa-mir-203a-3p	MIMAT0000264	PRAMEF8	391002	PAR-CLIP	22100165
hsa-mir-203a-3p	MIMAT0000264	PIM3	415116	PAR-CLIP	20371350
hsa-mir-203a-3p	MIMAT0000264	MXRA7	439921	PAR-CLIP	23592263|20371350|27292025
hsa-mir-203a-3p	MIMAT0000264	PRAMEF7	441871	PAR-CLIP	22100165
hsa-mir-203a-3p	MIMAT0000264	LOH12CR2	503693	PAR-CLIP	22100165|22291592
hsa-mir-203a-3p	MIMAT0000264	ZNF704	619279	PAR-CLIP	22100165
hsa-mir-203a-3p	MIMAT0000264	TMPPE	643853	PAR-CLIP	23592263
hsa-mir-203a-3p	MIMAT0000264	LINC00598	646982	PAR-CLIP	22100165
hsa-mir-203a-3p	MIMAT0000264	STMP1	647087	PAR-CLIP	26701625|27292025
hsa-mir-203a-3p	MIMAT0000264	GXYLT2	727936	PAR-CLIP	22100165
hsa-mir-181a-3p	MIMAT0000270	ARHGDIA	396	PAR-CLIP	26701625
hsa-mir-181a-3p	MIMAT0000270	MARK2	2011	PAR-CLIP	26701625
hsa-mir-181a-3p	MIMAT0000270	CFHR3	10878	HITS-CLIP	19536157
hsa-mir-181a-3p	MIMAT0000270	PRR11	55771	HITS-CLIP	23824327
hsa-mir-181a-3p	MIMAT0000270	WDR13	64743	HITS-CLIP	23824327|27418678
hsa-mir-181a-3p	MIMAT0000270	ZNF426	79088	HITS-CLIP	27418678
hsa-mir-181a-3p	MIMAT0000270	NANOG	79923	Luciferase reporter assay	23344176
hsa-mir-181a-3p	MIMAT0000270	CTC1	80169	PAR-CLIP	23446348|20371350|26701625|27292025
hsa-mir-181a-3p	MIMAT0000270	VMP1	81671	HITS-CLIP//PAR-CLIP	23592263|21572407|20371350|24906430|23706177|23313552|22927820|26701625|27292025|27418678|28735896
hsa-mir-181a-3p	MIMAT0000270	HOOK3	84376	CLASH	23622248
hsa-mir-214-3p	MIMAT0000271	ADRA2B	151	HITS-CLIP	23824327
hsa-mir-214-3p	MIMAT0000271	AP2B1	163	PAR-CLIP	26701625
hsa-mir-214-3p	MIMAT0000271	JAG1	182	Luciferase reporter assay//qRT-PCR//Western blot	22336710
hsa-mir-214-3p	MIMAT0000271	BIRC5	332	Immunoblot//Luciferase reporter assay//qRT-PCR	26234674
hsa-mir-214-3p	MIMAT0000271	ABCC6	368	PAR-CLIP	23592263|20371350
hsa-mir-214-3p	MIMAT0000271	ARL2	402	Luciferase reporter assay//Microarray//qRT-PCR//Western blot	19859982|25621032
hsa-mir-214-3p	MIMAT0000271	ATF4	468	Luciferase reporter assay	23223004
hsa-mir-214-3p	MIMAT0000271	BAX	581	Luciferase reporter assay	23408966
hsa-mir-214-3p	MIMAT0000271	BCL2L2	599	Luciferase reporter assay//qRT-PCR//Western blot	23337879
hsa-mir-214-3p	MIMAT0000271	CAPN5	726	Microarray//qRT-PCR	22815788
hsa-mir-214-3p	MIMAT0000271	LDLRAD4	753	HITS-CLIP	19536157
hsa-mir-214-3p	MIMAT0000271	CALU	813	PAR-CLIP	23592263
hsa-mir-214-3p	MIMAT0000271	ENTPD1	953	PAR-CLIP	21572407
hsa-mir-214-3p	MIMAT0000271	CDK6	1021	Immunohistochemistry//Immunoprecipitaion//Luciferase reporter assay//PAR-CLIP//qRT-PCR//Western blot	23446348|21572407|20371350|23929716
hsa-mir-214-3p	MIMAT0000271	CPD	1362	Luciferase reporter assay//qRT-PCR//Western blot	27494742
hsa-mir-214-3p	MIMAT0000271	CRKL	1399	PAR-CLIP	21572407
hsa-mir-214-3p	MIMAT0000271	CS	1431	PAR-CLIP	23592263
hsa-mir-214-3p	MIMAT0000271	MAPK14	1432	Microarray//qRT-PCR	22929890
hsa-mir-214-3p	MIMAT0000271	NCAN	1463	HITS-CLIP	19536157
hsa-mir-214-3p	MIMAT0000271	CTNNB1	1499	Flow//Luciferase reporter assay//qRT-PCR//Western blot	23068095|22962603|26807179
hsa-mir-214-3p	MIMAT0000271	DAPK1	1612	Microarray//qRT-PCR	19435428
hsa-mir-214-3p	MIMAT0000271	EZH2	2146	Flow//Luciferase reporter assay//Northern blot//qRT-PCR//Western blot	19818710|21828058|23727574|22962603|25085702
hsa-mir-214-3p	MIMAT0000271	FGFR1	2260	In situ hybridization//Luciferase reporter assay//Microarray//PAR-CLIP//qRT-PCR//Western blot	24616020|23962428|26701625
hsa-mir-214-3p	MIMAT0000271	FGFR4	2264	PAR-CLIP	23592263
hsa-mir-214-3p	MIMAT0000271	FLOT2	2319	HITS-CLIP	23313552
hsa-mir-214-3p	MIMAT0000271	GNAL	2774	HITS-CLIP//PAR-CLIP	23592263|21572407|20371350
hsa-mir-214-3p	MIMAT0000271	GSR	2936	Luciferase reporter assay	23905773
hsa-mir-214-3p	MIMAT0000271	HDGF	3068	Luciferase reporter assay//Microarray//PAR-CLIP//Western blot	22613005|23592263|26701625
hsa-mir-214-3p	MIMAT0000271	HSP90AB1	3326	PAR-CLIP	26701625
hsa-mir-214-3p	MIMAT0000271	HSPD1	3329	Microarray	19859982
hsa-mir-214-3p	MIMAT0000271	INSIG1	3638	HITS-CLIP	19536157
hsa-mir-214-3p	MIMAT0000271	IPP	3652	HITS-CLIP	23824327
hsa-mir-214-3p	MIMAT0000271	JAG2	3714	HITS-CLIP	23824327
[truncated: 20,169 more rows]

## Sheet: DR_PredGene
mirnet	mir_id	mir_acc	symbol	embl	entrez	experiment	pmid	mirtarbase	tarbase	mirecords
mirnet-hsa-43952	hsa-mir-137	MIMAT0000429	CDK6	ENSG00000105810	1021	Luciferase reporter assay//PAR-CLIP//qRT-PCR//Western blot	18381414|18577219|20682795|21051724|23178712|25342326|24465609|27292025	1	1	1
mirnet-hsa-43959	hsa-mir-137	MIMAT0000429	E2F6	ENSG00000169016	1876	Luciferase reporter assay//qRT-PCR//Western blot	18381414	1	1	1
mirnet-hsa-44007	hsa-mir-137	MIMAT0000429	KLF4	ENSG00000136826	9314	Luciferase reporter assay	24084696	1	1	1
mirnet-hsa-44019	hsa-mir-137	MIMAT0000429	NCOA2	ENSG00000140396	10499	Luciferase reporter assay//qRT-PCR//Western blot	18381414	1	1	1
mirnet-hsa-48505	hsa-mir-184	MIMAT0000454	AKT2	ENSG00000105221	208	Luciferase reporter assay//PAR-CLIP//qRT-PCR//Western blot	20409325|20371350|27418134	1	0	1
mirnet-hsa-776133	hsa-mir-196a	MIMAT0000226	HOXB8	ENSG00000120068	3218	other	15105502	0	0	1
mirnet-hsa-776134	hsa-mir-196a	MIMAT0000226	HOXC8	ENSG00000037965	3224	other	15105502	0	0	1
mirnet-hsa-776135	hsa-mir-196a	MIMAT0000226	HOXD8	ENSG00000175879	3234	other	15105502	0	0	1
mirnet-hsa-776136	hsa-mir-196a	MIMAT0000226	HOXA7	ENSG00000122592	3204	other	15105502	0	0	1
mirnet-hsa-776137	hsa-mir-196a	MIMAT0000226	IKBKB	ENSG00000104365	3551	Western blot	18408758	0	0	1
mirnet-hsa-776138	hsa-mir-196a	MIMAT0000226	HOXB8	ENSG00000120068	3218	Western blot	17150553	0	0	1
mirnet-hsa-776139	hsa-mir-196a	MIMAT0000226	ANXA1	ENSG00000135046	301	Western blot	18663355	0	0	1
mirnet-hsa-776140	hsa-mir-196a	MIMAT0000226	HOXC8	ENSG00000037965	3224	Western blot	19063684	0	0	1
mirnet-hsa-776141	hsa-mir-196a	MIMAT0000226	KRT5	ENSG00000186081	3852	other	19342367	0	0	1
mirnet-hsa-776142	hsa-mir-196a	MIMAT0000226	SPRR2C		6702	other	19342367	0	0	1
mirnet-hsa-776143	hsa-mir-196a	MIMAT0000226	S100A9	ENSG00000163220	6280	other	19342367	0	0	1
mirnet-hsa-776151	hsa-mir-148a	MIMAT0000243	DNMT3B	ENSG00000088305	1789	Western blot	18367714	0	0	1
mirnet-hsa-776152	hsa-mir-148a	MIMAT0000243	DNMT3B	ENSG00000088305	1789	other	18367714	0	0	1
mirnet-hsa-776153	hsa-mir-148a	MIMAT0000243	NR1I2	ENSG00000144852	8856	Western blot	18268015	0	0	1
mirnet-hsa-776154	hsa-mir-148a	MIMAT0000243	DNMT1	ENSG00000130816	1786	Western blot	20146264	0	0	1
mirnet-hsa-776155	hsa-mir-148a	MIMAT0000243	MSK1			Western blot	20406806	0	0	1
mirnet-hsa-776156	hsa-mir-148a	MIMAT0000243	CDNK1B			Western blot	21552422	0	0	1
mirnet-hsa-776210	hsa-mir-181a	MIMAT0000256	HOXA11	ENSG00000005073	3207	Western blot	16489342	0	0	1
mirnet-hsa-776211	hsa-mir-181a	MIMAT0000256	TAF6L	ENSG00000162227	10629	other	18728182	0	0	1
mirnet-hsa-776212	hsa-mir-181a	MIMAT0000256	CDKN1B	ENSG00000111276	1027	Western blot	19273599	0	0	1
mirnet-hsa-776213	hsa-mir-181a	MIMAT0000256	BCL2	ENSG00000171791	596	Western blot	20204284	0	0	1
mirnet-hsa-776214	hsa-mir-181a	MIMAT0000256	PLAG1	ENSG00000181690	5324	other	19692702	0	0	1
mirnet-hsa-776215	hsa-mir-181a	MIMAT0000256	ESR1	ENSG00000091831	2099	other	19684618	0	0	1
mirnet-hsa-776216	hsa-mir-181a	MIMAT0000256	CDX2	ENSG00000165556	1045	Western blot	19585654	0	0	1
mirnet-hsa-776217	hsa-mir-181a	MIMAT0000256	GATA6	ENSG00000141448	2627	Western blot	19585654	0	0	1
mirnet-hsa-776218	hsa-mir-181a	MIMAT0000256	NLK	ENSG00000087095	51701	Western blot	19585654	0	0	1
mirnet-hsa-776219	hsa-mir-181b	MIMAT0000257	TCL1A	ENSG00000100721	8115	Western blot	17178851	0	0	1
mirnet-hsa-776220	hsa-mir-181b	MIMAT0000257	VSNL1	ENSG00000163032	7447	other	18184693	0	0	1
mirnet-hsa-776221	hsa-mir-181b	MIMAT0000257	GRIA2	ENSG00000120251	2891	other	18184693	0	0	1
mirnet-hsa-776222	hsa-mir-181b	MIMAT0000257	TAF6L	ENSG00000162227	10629	other	18728182	0	0	1
mirnet-hsa-776223	hsa-mir-181b	MIMAT0000257	PLAG1	ENSG00000181690	5324	other	19692702	0	0	1
mirnet-hsa-776224	hsa-mir-181b	MIMAT0000257	ESR1	ENSG00000091831	2099	other	19684618	0	0	1
mirnet-hsa-776225	hsa-mir-181b	MIMAT0000257	CDX2	ENSG00000165556	1045	Western blot	19585654	0	0	1
mirnet-hsa-776226	hsa-mir-181b	MIMAT0000257	GATA6	ENSG00000141448	2627	Western blot	19585654	0	0	1
mirnet-hsa-776227	hsa-mir-181b	MIMAT0000257	NLK	ENSG00000087095	51701	Western blot	19585654	0	0	1
mirnet-hsa-776228	hsa-mir-181b	MIMAT0000257	TIMP3	ENSG00000100234	7078	Western blot	22009755	0	0	1
mirnet-hsa-776252	hsa-mir-203	MIMAT0000264	SOCS3	ENSG00000184557	9021	other	17622355	0	0	1
mirnet-hsa-776253	hsa-mir-203	MIMAT0000264	TP63	ENSG00000073282	8626	other	18483491	0	0	1
mirnet-hsa-776254	hsa-mir-203	MIMAT0000264	ABL1	ENSG00000097007	25	immunoblotting	18538733	0	0	1
mirnet-hsa-776291	hsa-mir-214	MIMAT0000271	PTEN	ENSG00000171862	5728	Western blot	18199536	0	0	1
mirnet-hsa-776292	hsa-mir-214	MIMAT0000271	PTEN	ENSG00000284792	5728	Western blot	18199536	0	0	1
mirnet-hsa-776293	hsa-mir-214	MIMAT0000271	ZBTB20	ENSG00000181722	26137	other	21654638	0	0	1
mirnet-hsa-776370	hsa-mir-224	MIMAT0000281	API5	ENSG00000166181	8539	other	18319255	0	0	1
mirnet-hsa-776371	hsa-mir-224	MIMAT0000281	KLK10	ENSG00000129451	5655	Western blot	20354523	0	0	1
mirnet-hsa-776372	hsa-mir-224	MIMAT0000281	KLK1	ENSG00000167748	3816	ELISA	20180642	0	0	1
mirnet-hsa-776373	hsa-mir-224	MIMAT0000281	AP2M1	ENSG00000161203	1173	other	20065103	0	0	1
mirnet-hsa-776891	hsa-mir-130a	MIMAT0000425	CSF1	ENSG00000184371	1435	activity assay	14697198	0	0	1
mirnet-hsa-776892	hsa-mir-130a	MIMAT0000425	MAFB	ENSG00000204103	9935	other	16549775	0	0	1
mirnet-hsa-776893	hsa-mir-130a	MIMAT0000425	MEOX2	ENSG00000106511	4223	Western blot	17957028	0	0	1
mirnet-hsa-776894	hsa-mir-130a	MIMAT0000425	HOXA5	ENSG00000106004	3202	Western blot	17957028	0	0	1
mirnet-hsa-776895	hsa-mir-130a	MIMAT0000425	ATXN1	ENSG00000124788	6310	Western blot	18758459	0	0	1
mirnet-hsa-776896	hsa-mir-130a	MIMAT0000425	CSF1	ENSG00000184371	1435	other	18823650	0	0	1
mirnet-hsa-776897	hsa-mir-130a	MIMAT0000425	DDX6	ENSG00000110367	1656	Western blot	21486751	0	0	1
mirnet-hsa-776898	hsa-mir-130a	MIMAT0000425	TAC1	ENSG00000006128	6863	other	17855557	0	0	1
mirnet-hsa-777047	hsa-mir-184	MIMAT0000454	NFAT1			Western blot	19286996	0	0	1
mirnet-hsa-777379	hsa-mir-342		DNMT1	ENSG00000130816	1786	Western blot	21565830	0	0	1
mirnet-hsa-46561	hsa-mir-125a-5p	MIMAT0000443	ERBB2	ENSG00000141736	2064	Luciferase reporter assay//Northern blot//qRT-PCR//Western blot	17110380|21220473|23519125|25833836	1	1	1
mirnet-hsa-46562	hsa-mir-125a-5p	MIMAT0000443	ERBB3	ENSG00000065361	2065	Luciferase reporter assay//Microarray//Northern blot//qRT-PCR//Western blot	17110380|20864407|23519125	1	1	1
mirnet-hsa-46632	hsa-mir-125a-5p	MIMAT0000443	TP53	ENSG00000141510	7157	Luciferase reporter assay//Northern blot//qRT-PCR//Western blot	19818772|26017674	1	1	1
mirnet-hsa-46673	hsa-mir-125a-5p	MIMAT0000443	ARID3B	ENSG00000179361	10620	Immunofluorescence//qRT-PCR//Western blot	19881956	1	0	1
mirnet-hsa-776974	hsa-mir-125a-5p	MIMAT0000443	LIN28			other	16227573	0	0	1
mirnet-hsa-776975	hsa-mir-125a-5p	MIMAT0000443	HuR			Western blot	19875930	0	0	1
