# Supplementary material for: In Silico Analysis of miRNA-Mediated Genes in the Regulation of Dog Testes Development from Immature to Adult Form
Source: Animals (Basel). 2023 Apr 30;13(9):1520. doi: 10.3390/ani13091520 (PMC10177090; doi:10.3390/ani13091520)
Supplement: Supplementary file 1 [file animals-13-01520-s001.zip › animals-2307290-supplementary-S4.xlsx]

## Sheet: UPR_BiolProc
GO TERM	DESCRIPTION	COUNT	STRENGTH	FDR
GO:1903923	Positive regulation of protein processing in phagocytic vesicle	2 of 2	1.55	0.0497
GO:0090402	Oncogene-induced cell senescence	2 of 2	1.55	0.0497
GO:0033633	Negative regulation of cell-cell adhesion mediated by integrin	2 of 2	1.55	0.0497
GO:0021691	Cerebellar purkinje cell layer maturation	2 of 2	1.55	0.0497
GO:0003169	Coronary vein morphogenesis	2 of 2	1.55	0.0497
GO:0000301	Retrograde transport, vesicle recycling within golgi	2 of 2	1.55	0.0497
GO:1905643	Positive regulation of dna methylation	3 of 4	1.43	0.0109
GO:0061073	Ciliary body morphogenesis	3 of 4	1.43	0.0109
GO:0097350	Neutrophil clearance	3 of 5	1.33	0.0155
GO:0038033	Positive regulation of endothelial cell chemotaxis by vegf-activated vascular endothelial growth factor receptor signaling pathway	3 of 5	1.33	0.0155
GO:0010891	Negative regulation of sequestering of triglyceride	3 of 5	1.33	0.0155
GO:1903223	Positive regulation of oxidative stress-induced neuron death	3 of 6	1.25	0.0212
GO:1900084	Regulation of peptidyl-tyrosine autophosphorylation	3 of 6	1.25	0.0212
GO:0060754	Positive regulation of mast cell chemotaxis	3 of 6	1.25	0.0212
GO:0043376	Regulation of cd8-positive, alpha-beta t cell differentiation	3 of 6	1.25	0.0212
GO:0048087	Positive regulation of developmental pigmentation	4 of 9	1.2	0.0062
GO:0045602	Negative regulation of endothelial cell differentiation	4 of 9	1.2	0.0062
GO:0071455	Cellular response to hyperoxia	3 of 7	1.19	0.0281
GO:0050942	Positive regulation of pigment cell differentiation	3 of 7	1.19	0.0281
GO:0032488	Cdc42 protein signal transduction	3 of 7	1.19	0.0281
GO:0033629	Negative regulation of cell adhesion mediated by integrin	5 of 12	1.17	0.0017
GO:2000048	Negative regulation of cell-cell adhesion mediated by cadherin	4 of 10	1.16	0.0079
GO:0042416	Dopamine biosynthetic process	4 of 10	1.16	0.0079
GO:1990314	Cellular response to insulin-like growth factor stimulus	3 of 8	1.13	0.0356
GO:1902961	Positive regulation of aspartic-type endopeptidase activity involved in amyloid precursor protein catabolic process	3 of 8	1.13	0.0356
GO:0090270	Regulation of fibroblast growth factor production	3 of 8	1.13	0.0356
GO:0062043	Positive regulation of cardiac epithelial to mesenchymal transition	3 of 8	1.13	0.0356
GO:0060353	Regulation of cell adhesion molecule production	3 of 8	1.13	0.0356
GO:0035773	Insulin secretion involved in cellular response to glucose stimulus	3 of 8	1.13	0.0356
GO:0035635	Entry of bacterium into host cell	3 of 8	1.13	0.0356
GO:0014898	Cardiac muscle hypertrophy in response to stress	5 of 14	1.11	0.0029
GO:0072015	Glomerular visceral epithelial cell development	4 of 11	1.11	0.01
GO:0061314	Notch signaling involved in heart development	4 of 11	1.11	0.01
GO:2001026	Regulation of endothelial cell chemotaxis	7 of 21	1.08	0.00024
GO:0072112	Glomerular visceral epithelial cell differentiation	6 of 18	1.08	0.00094
GO:2001028	Positive regulation of endothelial cell chemotaxis	5 of 15	1.08	0.0036
GO:0048070	Regulation of developmental pigmentation	5 of 15	1.08	0.0036
GO:0001886	Endothelial cell morphogenesis	4 of 12	1.08	0.0123
GO:1903242	Regulation of cardiac muscle hypertrophy in response to stress	3 of 9	1.08	0.0441
GO:0048668	Collateral sprouting	3 of 9	1.08	0.0441
GO:0003215	Cardiac right ventricle morphogenesis	6 of 19	1.05	0.0012
GO:1905564	Positive regulation of vascular endothelial cell proliferation	5 of 16	1.05	0.0044
GO:0086012	Membrane depolarization during cardiac muscle cell action potential	5 of 17	1.02	0.0053
GO:0003184	Pulmonary valve morphogenesis	5 of 17	1.02	0.0053
GO:2000811	Negative regulation of anoikis	5 of 18	1	0.0063
GO:0035994	Response to muscle stretch	5 of 18	1	0.0063
GO:0055093	Response to hyperoxia	6 of 22	0.99	0.0022
GO:0060045	Positive regulation of cardiac muscle cell proliferation	7 of 26	0.98	0.00068
GO:1903729	Regulation of plasma membrane organization	4 of 15	0.98	0.0214
GO:2000810	Regulation of bicellular tight junction assembly	6 of 23	0.97	0.0026
GO:1904707	Positive regulation of vascular associated smooth muscle cell proliferation	9 of 35	0.96	8.46e-05
GO:0045655	Regulation of monocyte differentiation	5 of 20	0.95	0.0088
GO:0032495	Response to muramyl dipeptide	5 of 20	0.95	0.0088
GO:1902894	Negative regulation of pri-mirna transcription by rna polymerase ii	4 of 16	0.95	0.0254
GO:0055022	Negative regulation of cardiac muscle tissue growth	6 of 25	0.93	0.0036
GO:2000737	Negative regulation of stem cell differentiation	5 of 21	0.93	0.0102
GO:0090050	Positive regulation of cell migration involved in sprouting angiogenesis	5 of 21	0.93	0.0102
GO:1903209	Positive regulation of oxidative stress-induced cell death	4 of 17	0.93	0.0297
GO:0090336	Positive regulation of brown fat cell differentiation	4 of 17	0.93	0.0297
GO:1904705	Regulation of vascular associated smooth muscle cell proliferation	12 of 52	0.92	6.26e-06
GO:0060043	Regulation of cardiac muscle cell proliferation	10 of 43	0.92	5.37e-05
GO:0010614	Negative regulation of cardiac muscle hypertrophy	6 of 26	0.92	0.0041
GO:1990776	Response to angiotensin	6 of 27	0.9	0.0048
GO:0014888	Striated muscle adaptation	6 of 27	0.9	0.0048
GO:0010224	Response to uv-b	4 of 18	0.9	0.0346
GO:1905314	Semi-lunar valve development	8 of 37	0.89	0.0007
GO:0003180	Aortic valve morphogenesis	6 of 28	0.89	0.0055
GO:1903798	Regulation of production of mirnas involved in gene silencing by mirna	5 of 23	0.89	0.0135
GO:0010288	Response to lead ion	5 of 23	0.89	0.0135
GO:0055021	Regulation of cardiac muscle tissue growth	13 of 61	0.88	4.38e-06
GO:0048146	Positive regulation of fibroblast proliferation	11 of 52	0.88	3.78e-05
GO:0060421	Positive regulation of heart growth	8 of 38	0.88	0.00081
GO:0046326	Positive regulation of glucose import	8 of 38	0.88	0.00081
GO:0035850	Epithelial cell differentiation involved in kidney development	7 of 33	0.88	0.0022
GO:0060749	Mammary gland alveolus development	4 of 19	0.88	0.0391
GO:0060420	Regulation of heart growth	14 of 67	0.87	1.89e-06
GO:0043525	Positive regulation of neuron apoptotic process	12 of 58	0.87	1.59e-05
GO:0045601	Regulation of endothelial cell differentiation	7 of 34	0.87	0.0025
GO:0003300	Cardiac muscle hypertrophy	6 of 29	0.87	0.0063
GO:1902993	Positive regulation of amyloid precursor protein catabolic process	5 of 24	0.87	0.0155
GO:0051148	Negative regulation of muscle cell differentiation	11 of 54	0.86	5.03e-05
GO:0038111	interleukin-7-mediated signaling pathway	6 of 30	0.86	0.0072
GO:2000773	Negative regulation of cellular senescence	4 of 20	0.86	0.0444
GO:1902004	Positive regulation of amyloid-beta formation	4 of 20	0.86	0.0444
GO:0038084	Vascular endothelial growth factor signaling pathway	4 of 20	0.86	0.0444
GO:0005978	Glycogen biosynthetic process	4 of 20	0.86	0.0444
GO:0043536	Positive regulation of blood vessel endothelial cell migration	11 of 56	0.85	6.59e-05
GO:0030857	Negative regulation of epithelial cell differentiation	9 of 47	0.84	0.00053
GO:0090344	Negative regulation of cell aging	5 of 26	0.84	0.0201
GO:0050927	Positive regulation of positive chemotaxis	5 of 26	0.84	0.0201
GO:0032835	Glomerulus development	10 of 53	0.83	0.00023
GO:2001240	Negative regulation of extrinsic apoptotic signaling pathway in absence of ligand	7 of 37	0.83	0.0037
GO:0051154	Negative regulation of striated muscle cell differentiation	7 of 37	0.83	0.0037
GO:0051385	Response to mineralocorticoid	6 of 32	0.83	0.0091
GO:0038128	ERBB2 signaling pathway	6 of 32	0.83	0.0091
GO:0021591	Ventricular system development	6 of 32	0.83	0.0091
GO:1905208	Negative regulation of cardiocyte differentiation	4 of 21	0.83	0.0499
GO:0046622	Positive regulation of organ growth	9 of 49	0.82	0.00069
GO:0071364	Cellular response to epidermal growth factor stimulus	8 of 43	0.82	0.0016
GO:0090049	Regulation of cell migration involved in sprouting angiogenesis	7 of 38	0.82	0.0041
GO:0010971	Positive regulation of g2/m transition of mitotic cell cycle	5 of 27	0.82	0.0225
GO:0048661	Positive regulation of smooth muscle cell proliferation	16 of 88	0.81	1.16e-06
GO:0048066	Developmental pigmentation	7 of 39	0.81	0.0047
GO:0010464	Regulation of mesenchymal cell proliferation	6 of 33	0.81	0.0102
GO:0035924	Cellular response to vascular endothelial growth factor stimulus	7 of 40	0.8	0.0052
GO:1904031	Positive regulation of cyclin-dependent protein kinase activity	6 of 34	0.8	0.0114
GO:0035633	Maintenance of blood-brain barrier	6 of 34	0.8	0.0114
GO:0048010	Vascular endothelial growth factor receptor signaling pathway	12 of 69	0.79	6.85e-05
GO:0003179	Heart valve morphogenesis	9 of 52	0.79	0.00099
GO:1903672	Positive regulation of sprouting angiogenesis	7 of 41	0.79	0.0058
GO:0043552	Positive regulation of phosphatidylinositol 3-kinase activity	6 of 35	0.79	0.0126
GO:0046620	Regulation of organ growth	16 of 96	0.78	3.15e-06
GO:2001239	Regulation of extrinsic apoptotic signaling pathway in absence of ligand	8 of 48	0.78	0.0029
GO:0042220	Response to cocaine	8 of 48	0.78	0.0029
GO:0098761	Cellular response to interleukin-7	7 of 42	0.78	0.0065
GO:0090322	Regulation of superoxide metabolic process	6 of 36	0.78	0.014
GO:0045737	Positive regulation of cyclin-dependent protein serine/threonine kinase activity	5 of 30	0.78	0.0316
GO:0007435	Salivary gland morphogenesis	5 of 30	0.78	0.0316
GO:0003170	Heart valve development	10 of 61	0.77	0.0006
GO:2000772	Regulation of cellular senescence	7 of 43	0.77	0.0072
GO:0045746	Negative regulation of notch signaling pathway	7 of 43	0.77	0.0072
GO:0090342	Regulation of cell aging	8 of 50	0.76	0.0036
GO:0035088	Establishment or maintenance of apical/basal cell polarity	8 of 50	0.76	0.0036
GO:0050931	Pigment cell differentiation	5 of 31	0.76	0.0351
GO:0016572	Histone phosphorylation	5 of 31	0.76	0.0351
GO:0010165	Response to x-ray	5 of 31	0.76	0.0351
GO:0001662	Behavioral fear response	5 of 31	0.76	0.0351
GO:0032768	Regulation of monooxygenase activity	9 of 57	0.75	0.0018
GO:2000142	Regulation of dna-templated transcription, initiation	8 of 51	0.75	0.004
GO:0048660	Regulation of smooth muscle cell proliferation	21 of 136	0.74	1.15e-07
GO:0033138	Positive regulation of peptidyl-serine phosphorylation	17 of 112	0.74	4.03e-06
GO:1902893	Regulation of pri-mirna transcription by rna polymerase ii	8 of 52	0.74	0.0044
GO:0050999	Regulation of nitric-oxide synthase activity	7 of 46	0.74	0.0096
GO:0030199	Collagen fibril organization	7 of 46	0.74	0.0096
GO:0010611	Regulation of cardiac muscle hypertrophy	8 of 54	0.73	0.0053
GO:0071392	Cellular response to estradiol stimulus	6 of 40	0.73	0.0209
GO:0050775	Positive regulation of dendrite morphogenesis	6 of 40	0.73	0.0209
GO:0045839	Negative regulation of mitotic nuclear division	6 of 40	0.73	0.0209
GO:2000036	Regulation of stem cell population maintenance	5 of 33	0.73	0.0423
GO:0071354	Cellular response to interleukin-6	5 of 33	0.73	0.0423
GO:0071229	Cellular response to acid chemical	11 of 75	0.72	0.0006
GO:0071230	Cellular response to amino acid stimulus	10 of 69	0.72	0.0014
GO:0048844	Artery morphogenesis	9 of 61	0.72	0.0026
GO:0007266	Rho protein signal transduction	9 of 62	0.72	0.0029
GO:0033628	Regulation of cell adhesion mediated by integrin	7 of 48	0.72	0.0115
GO:0050434	Positive regulation of viral transcription	6 of 41	0.72	0.0229
GO:0007566	Embryo implantation	6 of 41	0.72	0.0229
GO:1901797	Negative regulation of signal transduction by p53 class mediator	5 of 34	0.72	0.0462
GO:1901216	Positive regulation of neuron death	14 of 98	0.71	7.83e-05
GO:0042246	Tissue regeneration	9 of 63	0.71	0.0032
GO:2000144	Positive regulation of dna-templated transcription, initiation	6 of 42	0.71	0.0252
GO:2000134	Negative regulation of g1/s transition of mitotic cell cycle	15 of 107	0.7	4.54e-05
GO:0043535	Regulation of blood vessel endothelial cell migration	13 of 93	0.7	0.0002
GO:0090559	Regulation of membrane permeability	12 of 86	0.7	0.00042
GO:0071260	Cellular response to mechanical stimulus	11 of 79	0.7	0.00087
GO:0033555	Multicellular organismal response to stress	10 of 71	0.7	0.0017
GO:0008630	Intrinsic apoptotic signaling pathway in response to dna damage	10 of 71	0.7	0.0017
GO:0046626	Regulation of insulin receptor signaling pathway	9 of 64	0.7	0.0035
GO:0043551	Regulation of phosphatidylinositol 3-kinase activity	8 of 57	0.7	0.0069
GO:0008154	Actin polymerization or depolymerization	8 of 57	0.7	0.0069
GO:0086001	Cardiac muscle cell action potential	7 of 50	0.7	0.0136
GO:0002200	Somatic diversification of immune receptors	6 of 43	0.7	0.0276
GO:0048754	Branching morphogenesis of an epithelial tube	18 of 131	0.69	6.17e-06
GO:0010595	Positive regulation of endothelial cell migration	14 of 103	0.69	0.00013
GO:0043550	Regulation of lipid kinase activity	9 of 66	0.69	0.0041
GO:0048678	Response to axon injury	7 of 51	0.69	0.0148
GO:0002011	Morphogenesis of an epithelial sheet	7 of 51	0.69	0.0148
GO:1904591	Positive regulation of protein import	6 of 44	0.69	0.0299
GO:0000079	Regulation of cyclin-dependent protein serine/threonine kinase activity	13 of 97	0.68	0.00029
GO:0031100	Animal organ regeneration	10 of 75	0.68	0.0024
GO:0072091	Regulation of stem cell proliferation	9 of 68	0.68	0.0048
GO:0045844	Positive regulation of striated muscle tissue development	9 of 68	0.68	0.0048
GO:0002762	Negative regulation of myeloid leukocyte differentiation	7 of 52	0.68	0.0161
GO:0051899	Membrane depolarization	7 of 53	0.68	0.0175
GO:0030865	Cortical cytoskeleton organization	7 of 53	0.68	0.0175
GO:0045197	Establishment or maintenance of epithelial cell apical/basal polarity	6 of 45	0.68	0.0325
GO:0033135	Regulation of peptidyl-serine phosphorylation	19 of 146	0.67	6.07e-06
GO:0002062	Chondrocyte differentiation	11 of 84	0.67	0.0014
GO:0032655	Regulation of interleukin-12 production	8 of 61	0.67	0.0096
GO:0010812	Negative regulation of cell-substrate adhesion	8 of 62	0.67	0.0103
GO:0071320	Cellular response to camp	7 of 54	0.67	0.019
GO:1905953	Negative regulation of lipid localization	6 of 46	0.67	0.0353
GO:0051402	Neuron apoptotic process	6 of 46	0.67	0.0353
GO:0016202	Regulation of striated muscle tissue development	17 of 133	0.66	2.95e-05
GO:0009791	Post-embryonic development	11 of 86	0.66	0.0017
GO:0038127	ERBB signaling pathway	9 of 70	0.66	0.0057
GO:0001837	Epithelial to mesenchymal transition	9 of 70	0.66	0.0057
GO:0051893	Regulation of focal adhesion assembly	8 of 63	0.66	0.0112
GO:0042490	Mechanoreceptor differentiation	8 of 63	0.66	0.0112
GO:1902743	Regulation of lamellipodium organization	6 of 47	0.66	0.038
GO:0034260	Negative regulation of gtpase activity	6 of 47	0.66	0.038
GO:0010718	Positive regulation of epithelial to mesenchymal transition	6 of 47	0.66	0.038
GO:0001763	Morphogenesis of a branching structure	21 of 170	0.65	3.15e-06
GO:0006367	Transcription initiation from rna polymerase ii promoter	20 of 162	0.65	6.11e-06
GO:1900407	Regulation of cellular response to oxidative stress	10 of 81	0.65	0.0039
GO:1903670	Regulation of sprouting angiogenesis	9 of 72	0.65	0.0066
GO:0034502	Protein localization to chromosome	8 of 64	0.65	0.012
GO:0043392	Negative regulation of dna binding	7 of 56	0.65	0.0221
GO:0002931	Response to ischemia	7 of 56	0.65	0.0221
GO:0001885	Endothelial cell development	6 of 48	0.65	0.041
GO:0043523	Regulation of neuron apoptotic process	26 of 212	0.64	1.18e-07
GO:2000377	Regulation of reactive oxygen species metabolic process	23 of 188	0.64	9.58e-07
GO:0031099	Regeneration	19 of 157	0.64	1.5e-05
GO:0072073	Kidney epithelium development	16 of 130	0.64	8.62e-05
GO:2001237	Negative regulation of extrinsic apoptotic signaling pathway	13 of 106	0.64	0.00061
GO:0022612	Gland morphogenesis	12 of 99	0.64	0.0013
GO:0046782	Regulation of viral transcription	8 of 65	0.64	0.0129
GO:0007569	Cell aging	8 of 66	0.64	0.0138
GO:0008637	Apoptotic mitochondrial changes	7 of 57	0.64	0.0238
GO:1905207	Regulation of cardiocyte differentiation	6 of 49	0.64	0.0441
GO:1904645	Response to amyloid-beta	6 of 49	0.64	0.0441
GO:0031952	Regulation of protein autophosphorylation	6 of 49	0.64	0.0441
GO:0061138	Morphogenesis of a branching epithelium	19 of 159	0.63	1.77e-05
GO:0032355	Response to estradiol	17 of 142	0.63	6.18e-05
GO:0045667	Regulation of osteoblast differentiation	14 of 117	0.63	0.00041
GO:0033273	Response to vitamin	10 of 84	0.63	0.0048
GO:1900006	Positive regulation of dendrite development	9 of 75	0.63	0.0082
GO:0046902	Regulation of mitochondrial membrane permeability	9 of 75	0.63	0.0082
GO:0045446	Endothelial cell differentiation	9 of 76	0.63	0.0089
GO:0071479	Cellular response to ionizing radiation	8 of 67	0.63	0.0149
GO:0071385	Cellular response to glucocorticoid stimulus	7 of 59	0.63	0.0277
GO:0035094	Response to nicotine	6 of 50	0.63	0.0472
GO:0007173	Epidermal growth factor receptor signaling pathway	6 of 50	0.63	0.0472
GO:2000045	Regulation of g1/s transition of mitotic cell cycle	18 of 156	0.62	5.11e-05
GO:0010634	Positive regulation of epithelial cell migration	17 of 147	0.62	9.01e-05
GO:2000379	Positive regulation of reactive oxygen species metabolic process	12 of 103	0.62	0.0018
GO:0031058	Positive regulation of histone modification	11 of 95	0.62	0.0033
GO:0001657	Ureteric bud development	10 of 86	0.62	0.0056
GO:0045600	Positive regulation of fat cell differentiation	8 of 69	0.62	0.0172
GO:0045669	Positive regulation of osteoblast differentiation	7 of 60	0.62	0.0297
GO:0060840	Artery development	10 of 88	0.61	0.0064
GO:1903524	Positive regulation of blood circulation	8 of 71	0.61	0.0198
GO:2000756	Regulation of peptidyl-lysine acetylation	7 of 61	0.61	0.0318
GO:0045428	Regulation of nitric oxide biosynthetic process	7 of 61	0.61	0.0318
GO:0046888	Negative regulation of hormone secretion	7 of 62	0.61	0.0343
GO:0051147	Regulation of muscle cell differentiation	17 of 154	0.6	0.00015
GO:0072006	Nephron development	14 of 126	0.6	0.00078
GO:0072009	Nephron epithelium development	11 of 98	0.6	0.004
GO:0032231	Regulation of actin filament bundle assembly	11 of 100	0.6	0.0046
GO:0110110	Positive regulation of animal organ morphogenesis	10 of 89	0.6	0.0068
GO:0051492	Regulation of stress fiber assembly	10 of 89	0.6	0.0068
GO:0003158	Endothelium development	10 of 89	0.6	0.0068
GO:0001678	Cellular glucose homeostasis	10 of 90	0.6	0.0073
GO:0061326	Renal tubule development	9 of 81	0.6	0.0123
GO:0001570	Vasculogenesis	8 of 72	0.6	0.021
GO:0046637	Regulation of alpha-beta t cell differentiation	7 of 63	0.6	0.0362
GO:0032963	Collagen metabolic process	7 of 63	0.6	0.0362
GO:0032233	Positive regulation of actin filament bundle assembly	7 of 63	0.6	0.0362
GO:0007265	Ras protein signal transduction	25 of 230	0.59	1.86e-06
GO:0031960	Response to corticosteroid	18 of 164	0.59	9.01e-05
GO:0044843	Cell cycle g1/s phase transition	14 of 130	0.59	0.001
GO:0001952	Regulation of cell-matrix adhesion	13 of 120	0.59	0.0018
GO:0002761	Regulation of myeloid leukocyte differentiation	13 of 121	0.59	0.0019
GO:1901992	Positive regulation of mitotic cell cycle phase transition	9 of 82	0.59	0.0131
GO:0043502	Regulation of muscle adaptation	9 of 82	0.59	0.0131
GO:0038096	Fc-gamma receptor signaling pathway involved in phagocytosis	8 of 73	0.59	0.0225
GO:0010517	Regulation of phospholipase activity	8 of 73	0.59	0.0225
GO:0030888	Regulation of b cell proliferation	7 of 64	0.59	0.0385
GO:0009185	Ribonucleoside diphosphate metabolic process	7 of 64	0.59	0.0385
GO:1904589	Regulation of protein import	7 of 65	0.59	0.0411
GO:0035019	Somatic stem cell population maintenance	7 of 65	0.59	0.0411
GO:2001236	Regulation of extrinsic apoptotic signaling pathway	17 of 161	0.58	0.00024
GO:0030856	Regulation of epithelial cell differentiation	16 of 151	0.58	0.00041
GO:0007050	Cell cycle arrest	15 of 141	0.58	0.00067
GO:0043200	Response to amino acid	12 of 114	0.58	0.0037
GO:0001938	Positive regulation of endothelial cell proliferation	10 of 94	0.58	0.0094
GO:1903426	Regulation of reactive oxygen species biosynthetic process	10 of 95	0.58	0.01
GO:0060070	Canonical wnt signaling pathway	9 of 85	0.58	0.0158
GO:0033143	Regulation of intracellular steroid hormone receptor signaling pathway	8 of 76	0.58	0.0274
GO:0048545	Response to steroid hormone	34 of 328	0.57	2.52e-08
GO:0010810	Regulation of cell-substrate adhesion	22 of 212	0.57	2.01e-05
GO:0018108	Peptidyl-tyrosine phosphorylation	16 of 155	0.57	0.00053
GO:0014074	Response to purine-containing compound	16 of 156	0.57	0.00056
GO:0006006	Glucose metabolic process	12 of 116	0.57	0.0041
GO:0045444	Fat cell differentiation	11 of 106	0.57	0.0066
GO:0043279	Response to alkaloid	11 of 106	0.57	0.0066
GO:0048013	Ephrin receptor signaling pathway	9 of 86	0.57	0.0168
GO:0072080	Nephron tubule development	8 of 78	0.57	0.0308
GO:1903201	Regulation of oxidative stress-induced cell death	7 of 67	0.57	0.0464
GO:0031571	Mitotic g1 dna damage checkpoint	7 of 67	0.57	0.0464
GO:0001525	Angiogenesis	32 of 315	0.56	1.19e-07
GO:0062197	Cellular response to chemical stress	30 of 293	0.56	3.07e-07
GO:0071383	Cellular response to steroid hormone stimulus	19 of 188	0.56	0.00014
GO:0010770	Positive regulation of cell morphogenesis involved in differentiation	16 of 159	0.56	0.00068
GO:0050921	Positive regulation of chemotaxis	15 of 147	0.56	0.00099
GO:0000082	G1/S transition of mitotic cell cycle	13 of 128	0.56	0.0029
GO:0001889	Liver development	13 of 129	0.56	0.0031
GO:0002262	Myeloid cell homeostasis	11 of 108	0.56	0.0075
GO:0051591	Response to camp	10 of 98	0.56	0.0119
GO:0002690	Positive regulation of leukocyte chemotaxis	10 of 98	0.56	0.0119
GO:1901989	Positive regulation of cell cycle phase transition	10 of 99	0.56	0.0125
GO:0048514	Blood vessel morphogenesis	41 of 410	0.55	1.24e-09
GO:0007162	Negative regulation of cell adhesion	28 of 280	0.55	1.46e-06
GO:2001234	Negative regulation of apoptotic signaling pathway	23 of 232	0.55	2.28e-05
GO:0050679	Positive regulation of epithelial cell proliferation	19 of 192	0.55	0.00018
GO:0022408	Negative regulation of cell-cell adhesion	18 of 183	0.55	0.00031
GO:0051216	Cartilage development	17 of 171	0.55	0.00046
GO:0046683	Response to organophosphorus	14 of 140	0.55	0.002
GO:0001101	Response to acid chemical	13 of 131	0.55	0.0035
GO:0003279	Cardiac septum development	11 of 111	0.55	0.0089
GO:0051153	Regulation of striated muscle cell differentiation	10 of 102	0.55	0.0148
GO:0003015	Heart process	10 of 102	0.55	0.0148
GO:0070542	Response to fatty acid	9 of 91	0.55	0.0225
GO:0009132	Nucleoside diphosphate metabolic process	8 of 80	0.55	0.0348
GO:0001568	Blood vessel development	48 of 500	0.54	1.09e-10
GO:1901214	Regulation of neuron death	31 of 317	0.54	4.5e-07
GO:0002064	Epithelial cell development	19 of 195	0.54	0.00021
GO:0007163	Establishment or maintenance of cell polarity	19 of 197	0.54	0.00024
GO:0010594	Regulation of endothelial cell migration	16 of 164	0.54	0.00092
GO:0010212	Response to ionizing radiation	14 of 145	0.54	0.0027
GO:0045598	Regulation of fat cell differentiation	13 of 133	0.54	0.0039
GO:0001936	Regulation of endothelial cell proliferation	13 of 134	0.54	0.0041
GO:0045814	Negative regulation of gene expression, epigenetic	10 of 103	0.54	0.0157
GO:0044409	Entry into host	10 of 103	0.54	0.0157
GO:0008593	Regulation of notch signaling pathway	10 of 103	0.54	0.0157
GO:1902106	Negative regulation of leukocyte differentiation	10 of 104	0.54	0.0166
GO:0043473	Pigmentation	9 of 92	0.54	0.0239
GO:1903725	Regulation of phospholipid metabolic process	9 of 93	0.54	0.0253
GO:1901379	Regulation of potassium ion transmembrane transport	8 of 82	0.54	0.0385
GO:0071322	Cellular response to carbohydrate stimulus	8 of 82	0.54	0.0385
GO:0033045	Regulation of sister chromatid segregation	8 of 83	0.54	0.0407
GO:0001944	Vasculature development	49 of 522	0.53	1.27e-10
GO:0070848	Response to growth factor	49 of 524	0.53	1.39e-10
GO:0071363	Cellular response to growth factor stimulus	47 of 494	0.53	2.19e-10
GO:0050678	Regulation of epithelial cell proliferation	32 of 339	0.53	5.59e-07
GO:0001655	Urogenital system development	30 of 315	0.53	1.29e-06
GO:0061448	Connective tissue development	21 of 223	0.53	0.00012
GO:1901888	Regulation of cell junction assembly	19 of 199	0.53	0.00027
GO:0030324	Lung development	16 of 170	0.53	0.0013
GO:0051384	Response to glucocorticoid	14 of 147	0.53	0.003
GO:0043280	Positive regulation of cysteine-type endopeptidase activity involved in apoptotic process	13 of 136	0.53	0.0046
GO:0098727	Maintenance of cell number	13 of 137	0.53	0.0048
GO:0060966	Regulation of gene silencing by rna	11 of 117	0.53	0.0122
GO:0060147	Regulation of posttranscriptional gene silencing	11 of 117	0.53	0.0122
GO:0030968	Endoplasmic reticulum unfolded protein response	10 of 106	0.53	0.0186
GO:1901655	Cellular response to ketone	9 of 95	0.53	0.0283
GO:0007169	Transmembrane receptor protein tyrosine kinase signaling pathway	48 of 518	0.52	2.91e-10
GO:0070482	Response to oxygen levels	35 of 379	0.52	2e-07
GO:0007264	Small gtpase mediated signal transduction	29 of 316	0.52	4.18e-06
GO:0072001	Renal system development	26 of 280	0.52	1.4e-05
GO:0001822	Kidney development	25 of 271	0.52	2.5e-05
GO:0060541	Respiratory system development	18 of 197	0.52	0.0007
GO:0030278	Regulation of ossification	18 of 197	0.52	0.0007
GO:0048762	Mesenchymal cell differentiation	14 of 152	0.52	0.0039
GO:0045834	Positive regulation of lipid metabolic process	14 of 152	0.52	0.0039
GO:0008360	Regulation of cell shape	14 of 153	0.52	0.0041
GO:0000077	DNA damage checkpoint	13 of 140	0.52	0.0057
GO:0034620	Cellular response to unfolded protein	12 of 129	0.52	0.0085
GO:0043401	Steroid hormone mediated signaling pathway	11 of 118	0.52	0.0128
GO:2000736	Regulation of stem cell differentiation	11 of 119	0.52	0.0135
GO:0042542	Response to hydrogen peroxide	11 of 119	0.52	0.0135
GO:0007219	Notch signaling pathway	11 of 120	0.52	0.0142
GO:0042770	Signal transduction in response to dna damage	10 of 107	0.52	0.0196
GO:0097549	Chromatin organization involved in negative regulation of transcription	10 of 108	0.52	0.0206
GO:0044344	Cellular response to fibroblast growth factor stimulus	10 of 108	0.52	0.0206
GO:1904035	Regulation of epithelial cell apoptotic process	8 of 87	0.52	0.0499
GO:0014068	Positive regulation of phosphatidylinositol 3-kinase signaling	8 of 87	0.52	0.0499
GO:0035239	Tube morphogenesis	59 of 656	0.51	5.93e-12
GO:0071407	Cellular response to organic cyclic compound	49 of 537	0.51	2.88e-10
GO:0071214	Cellular response to abiotic stimulus	28 of 313	0.51	1.03e-05
GO:0034599	Cellular response to oxidative stress	22 of 244	0.51	0.00014
GO:1901988	Negative regulation of cell cycle phase transition	21 of 235	0.51	0.00024
GO:1901991	Negative regulation of mitotic cell cycle phase transition	20 of 219	0.51	0.00029
GO:0006909	Phagocytosis	19 of 210	0.51	0.0005
GO:0009612	Response to mechanical stimulus	19 of 212	0.51	0.00056
GO:0071559	Response to transforming growth factor beta	14 of 156	0.51	0.0048
GO:1901343	Negative regulation of vasculature development	12 of 132	0.51	0.0099
GO:0034614	Cellular response to reactive oxygen species	12 of 133	0.51	0.0104
GO:0045471	Response to ethanol	11 of 123	0.51	0.0165
GO:0051341	Regulation of oxidoreductase activity	10 of 111	0.51	0.0239
GO:0021782	Glial cell development	10 of 112	0.51	0.0252
GO:2001243	Negative regulation of intrinsic apoptotic signaling pathway	9 of 99	0.51	0.0351
GO:0060191	Regulation of lipase activity	9 of 99	0.51	0.0351
GO:0045639	Positive regulation of myeloid cell differentiation	9 of 99	0.51	0.0351
GO:0097191	Extrinsic apoptotic signaling pathway	9 of 100	0.51	0.0365
GO:0009611	Response to wounding	47 of 532	0.5	1.93e-09
GO:1901652	Response to peptide	42 of 476	0.5	2.14e-08
GO:0048732	Gland development	36 of 410	0.5	3.86e-07
GO:0036293	Response to decreased oxygen levels	31 of 354	0.5	4.03e-06
GO:0001666	Response to hypoxia	30 of 342	0.5	6.07e-06
GO:1901653	Cellular response to peptide	29 of 331	0.5	9.56e-06
GO:0060562	Epithelial tube morphogenesis	27 of 307	0.5	2.16e-05
GO:0045637	Regulation of myeloid cell differentiation	23 of 260	0.5	0.00011
GO:0010632	Regulation of epithelial cell migration	20 of 227	0.5	0.00044
GO:0043281	Regulation of cysteine-type endopeptidase activity involved in apoptotic process	19 of 216	0.5	0.00069
GO:0045766	Positive regulation of angiogenesis	15 of 169	0.5	0.0035
GO:0019318	Hexose metabolic process	14 of 157	0.5	0.005
GO:0035148	Tube formation	13 of 147	0.5	0.008
GO:0043524	Negative regulation of neuron apoptotic process	13 of 148	0.5	0.0084
GO:0071560	Cellular response to transforming growth factor beta stimulus	13 of 149	0.5	0.0088
GO:0030168	Platelet activation	12 of 135	0.5	0.0115
GO:0019827	Stem cell population maintenance	12 of 135	0.5	0.0115
GO:0060968	Regulation of gene silencing	12 of 137	0.5	0.0126
GO:0010811	Positive regulation of cell-substrate adhesion	11 of 124	0.5	0.0174
GO:0016051	Carbohydrate biosynthetic process	11 of 125	0.5	0.0183
GO:0002573	Myeloid leukocyte differentiation	10 of 113	0.5	0.0266
GO:0060964	Regulation of gene silencing by mirna	10 of 114	0.5	0.0279
GO:0044773	Mitotic dna damage checkpoint	9 of 101	0.5	0.0384
GO:0002065	Columnar/cuboidal epithelial cell differentiation	9 of 101	0.5	0.0384
GO:0045807	Positive regulation of endocytosis	9 of 103	0.5	0.0423
GO:0072359	Circulatory system development	75 of 872	0.49	2.49e-14
GO:0071417	Cellular response to organonitrogen compound	51 of 590	0.49	6.22e-10
GO:1901342	Regulation of vasculature development	29 of 336	0.49	1.24e-05
GO:0071375	Cellular response to peptide hormone stimulus	23 of 269	0.49	0.00018
GO:0007015	Actin filament organization	22 of 254	0.49	0.00023
GO:1901215	Negative regulation of neuron death	18 of 211	0.49	0.0015
GO:1902905	Positive regulation of supramolecular fiber organization	17 of 198	0.49	0.0021
GO:0010952	Positive regulation of peptidase activity	17 of 198	0.49	0.0021
GO:1901654	Response to ketone	17 of 199	0.49	0.0022
GO:0035108	Limb morphogenesis	13 of 150	0.49	0.0092
GO:0097193	Intrinsic apoptotic signaling pathway	13 of 151	0.49	0.0097
GO:0031056	Regulation of histone modification	13 of 151	0.49	0.0097
GO:0030326	Embryonic limb morphogenesis	11 of 127	0.49	0.0201
GO:0051101	Regulation of dna binding	11 of 128	0.49	0.021
GO:0050864	Regulation of b cell activation	11 of 128	0.49	0.021
GO:0051983	Regulation of chromosome segregation	9 of 104	0.49	0.0442
GO:0035295	Tube development	72 of 851	0.48	1.9e-13
GO:0030155	Regulation of cell adhesion	60 of 712	0.48	3e-11
GO:0071396	Cellular response to lipid	45 of 528	0.48	1.39e-08
GO:0030335	Positive regulation of cell migration	44 of 522	0.48	2.97e-08
GO:0042060	Wound healing	37 of 439	0.48	6.37e-07
GO:0032970	Regulation of actin filament-based process	33 of 390	0.48	3.28e-06
GO:0043434	Response to peptide hormone	33 of 394	0.48	4.03e-06
GO:0071902	Positive regulation of protein serine/threonine kinase activity	29 of 348	0.48	2.29e-05
GO:0045930	Negative regulation of mitotic cell cycle	26 of 308	0.48	6.35e-05
GO:0090068	Positive regulation of cell cycle process	25 of 294	0.48	8.6e-05
GO:1904018	Positive regulation of vasculature development	16 of 189	0.48	0.0036
GO:0048639	Positive regulation of developmental growth	15 of 176	0.48	0.0048
GO:0010950	Positive regulation of endopeptidase activity	15 of 176	0.48	0.0048
GO:1902107	Positive regulation of leukocyte differentiation	13 of 156	0.48	0.0121
GO:0050773	Regulation of dendrite development	13 of 156	0.48	0.0121
GO:0009746	Response to hexose	12 of 143	0.48	0.0166
GO:0014013	Regulation of gliogenesis	10 of 119	0.48	0.0353
GO:2001022	Positive regulation of response to dna damage stimulus	9 of 106	0.48	0.0485
GO:0060548	Negative regulation of cell death	82 of 999	0.47	9.91e-15
GO:0033993	Response to lipid	70 of 858	0.47	2.09e-12
GO:0007167	Enzyme linked receptor protein signaling pathway	59 of 720	0.47	1.19e-10
GO:0043068	Positive regulation of programmed cell death	55 of 666	0.47	4.7e-10
GO:0032870	Cellular response to hormone stimulus	47 of 569	0.47	1.41e-08
GO:0071900	Regulation of protein serine/threonine kinase activity	43 of 521	0.47	7.95e-08
GO:0030198	Extracellular matrix organization	28 of 338	0.47	3.85e-05
GO:0010721	Negative regulation of cell development	27 of 330	0.47	6.85e-05
GO:0043010	Camera-type eye development	26 of 318	0.47	0.0001
GO:0045765	Regulation of angiogenesis	25 of 303	0.47	0.00013
GO:0051897	Positive regulation of protein kinase b signaling	14 of 170	0.47	0.0092
GO:0001816	Cytokine production	13 of 158	0.47	0.0131
GO:0071495	Cellular response to endogenous stimulus	94 of 1181	0.46	2.73e-16
GO:0045596	Negative regulation of cell differentiation	59 of 728	0.46	1.7e-10
GO:0043065	Positive regulation of apoptotic process	53 of 660	0.46	2.61e-09
GO:1901699	Cellular response to nitrogen compound	52 of 645	0.46	3.49e-09
GO:0033674	Positive regulation of kinase activity	50 of 624	0.46	9.87e-09
GO:0002009	Morphogenesis of an epithelium	35 of 435	0.46	4.03e-06
GO:0045785	Positive regulation of cell adhesion	34 of 423	0.46	6.09e-06
GO:0022407	Regulation of cell-cell adhesion	34 of 424	0.46	6.3e-06
GO:2001233	Regulation of apoptotic signaling pathway	33 of 409	0.46	8.31e-06
GO:0048638	Regulation of developmental growth	27 of 333	0.46	7.96e-05
GO:1902105	Regulation of leukocyte differentiation	23 of 285	0.46	0.0004
GO:0007568	Aging	22 of 274	0.46	0.00061
GO:0021700	Developmental maturation	19 of 238	0.46	0.0021
GO:0060485	Mesenchyme development	17 of 212	0.46	0.004
GO:0000075	Cell cycle checkpoint	16 of 198	0.46	0.0053
GO:1903708	Positive regulation of hemopoiesis	16 of 199	0.46	0.0055
GO:0030308	Negative regulation of cell growth	15 of 187	0.46	0.0079
GO:0042593	Glucose homeostasis	15 of 188	0.46	0.0082
GO:0060759	Regulation of response to cytokine stimulus	14 of 175	0.46	0.0114
GO:0007584	Response to nutrient	13 of 160	0.46	0.0143
GO:0001959	Regulation of cytokine-mediated signaling pathway	13 of 163	0.46	0.0163
GO:0030534	Adult behavior	11 of 136	0.46	0.0302
GO:0007006	Mitochondrial membrane organization	11 of 137	0.46	0.0316
GO:0009749	Response to glucose	11 of 138	0.46	0.0331
GO:0014066	Regulation of phosphatidylinositol 3-kinase signaling	10 of 123	0.46	0.0419
GO:0043069	Negative regulation of programmed cell death	71 of 908	0.45	7.2e-12
GO:0043066	Negative regulation of apoptotic process	70 of 893	0.45	9.59e-12
GO:0010942	Positive regulation of cell death	57 of 719	0.45	8.18e-10
GO:0007507	Heart development	41 of 522	0.45	6.51e-07
GO:1901990	Regulation of mitotic cell cycle phase transition	33 of 416	0.45	1.15e-05
GO:0030111	Regulation of wnt signaling pathway	29 of 370	0.45	6.45e-05
GO:0050867	Positive regulation of cell activation	27 of 346	0.45	0.00014
GO:0007596	Blood coagulation	24 of 303	0.45	0.00035
GO:0045927	Positive regulation of growth	21 of 267	0.45	0.0012
GO:0043903	Regulation of symbiotic process	18 of 230	0.45	0.0036
GO:0046777	Protein autophosphorylation	15 of 192	0.45	0.0097
GO:0038093	Fc receptor signaling pathway	14 of 177	0.45	0.0123
GO:0045216	Cell-cell junction organization	14 of 180	0.45	0.0138
GO:0032874	Positive regulation of stress-activated mapk cascade	13 of 164	0.45	0.017
GO:0030522	Intracellular receptor signaling pathway	13 of 166	0.45	0.0186
GO:0006986	Response to unfolded protein	13 of 166	0.45	0.0186
GO:0051701	Interaction with host	12 of 151	0.45	0.0237
GO:0048592	Eye morphogenesis	12 of 151	0.45	0.0237
GO:0030879	Mammary gland development	10 of 126	0.45	0.0473
GO:1901701	Cellular response to oxygen-containing compound	82 of 1055	0.44	1.4e-13
GO:0014070	Response to organic cyclic compound	70 of 911	0.44	1.95e-11
GO:0000122	Negative regulation of transcription by rna polymerase ii	69 of 895	0.44	2.36e-11
GO:0009725	Response to hormone	66 of 849	0.44	5.22e-11
GO:0008285	Negative regulation of cell population proliferation	54 of 696	0.44	5.37e-09
GO:0051347	Positive regulation of transferase activity	54 of 705	0.44	8.26e-09
GO:0050878	Regulation of body fluid levels	39 of 509	0.44	2.56e-06
GO:1902903	Regulation of supramolecular fiber organization	28 of 368	0.44	0.00015
GO:0032956	Regulation of actin cytoskeleton organization	27 of 348	0.44	0.00016
GO:0010948	Negative regulation of cell cycle process	25 of 328	0.44	0.00041
GO:0110053	Regulation of actin filament organization	21 of 273	0.44	0.0015
GO:0030336	Negative regulation of cell migration	20 of 262	0.44	0.0023
GO:0045926	Negative regulation of growth	19 of 247	0.44	0.003
GO:0031334	Positive regulation of protein-containing complex assembly	19 of 249	0.44	0.0033
GO:0051495	Positive regulation of cytoskeleton organization	17 of 220	0.44	0.0055
GO:0030099	Myeloid cell differentiation	17 of 221	0.44	0.0057
GO:0050920	Regulation of chemotaxis	17 of 223	0.44	0.0062
GO:0006338	Chromatin remodeling	16 of 206	0.44	0.0073
GO:0060173	Limb development	14 of 181	0.44	0.0144
GO:0008361	Regulation of cell size	14 of 183	0.44	0.0156
GO:2001252	Positive regulation of chromosome organization	14 of 184	0.44	0.0162
GO:0009755	Hormone-mediated signaling pathway	13 of 169	0.44	0.0209
GO:1903707	Negative regulation of hemopoiesis	12 of 156	0.44	0.0292
GO:0007093	Mitotic cell cycle checkpoint	12 of 156	0.44	0.0292
GO:0042127	Regulation of cell population proliferation	124 of 1642	0.43	2.1e-20
GO:0051270	Regulation of cellular component movement	75 of 1009	0.43	1.28e-11
GO:0010243	Response to organonitrogen compound	74 of 987	0.43	1.28e-11
GO:0051093	Negative regulation of developmental process	73 of 983	0.43	2.39e-11
GO:0008284	Positive regulation of cell population proliferation	69 of 919	0.43	6.47e-11
GO:2000145	Regulation of cell motility	69 of 929	0.43	9.9e-11
GO:0030334	Regulation of cell migration	65 of 865	0.43	2.5e-10
GO:0045786	Negative regulation of cell cycle	43 of 571	0.43	8.8e-07
GO:0097435	Supramolecular fiber organization	36 of 480	0.43	1.17e-05
GO:0045666	Positive regulation of neuron differentiation	28 of 377	0.43	0.00022
GO:0071496	Cellular response to external stimulus	23 of 309	0.43	0.0011
GO:0044772	Mitotic cell cycle phase transition	21 of 280	0.43	0.002
GO:0043406	Positive regulation of map kinase activity	20 of 265	0.43	0.0026
GO:0001503	Ossification	20 of 265	0.43	0.0026
GO:0043583	Ear development	17 of 225	0.43	0.0067
GO:0051896	Regulation of protein kinase b signaling	17 of 226	0.43	0.007
GO:0032872	Regulation of stress-activated mapk cascade	17 of 228	0.43	0.0075
GO:0050792	Regulation of viral process	16 of 215	0.43	0.0103
GO:1905475	Regulation of protein localization to membrane	15 of 198	0.43	0.0122
GO:0000302	Response to reactive oxygen species	15 of 198	0.43	0.0122
GO:0071695	Anatomical structure maturation	15 of 200	0.43	0.0132
GO:0040029	Regulation of gene expression, epigenetic	15 of 202	0.43	0.0142
GO:0051100	Negative regulation of binding	13 of 173	0.43	0.0245
GO:0009743	Response to carbohydrate	13 of 174	0.43	0.0254
GO:0090263	Positive regulation of canonical wnt signaling pathway	11 of 148	0.43	0.0489
GO:0043067	Regulation of programmed cell death	115 of 1569	0.42	1e-17
GO:0042981	Regulation of apoptotic process	114 of 1550	0.42	1.01e-17
GO:0009719	Response to endogenous stimulus	106 of 1447	0.42	2.73e-16
GO:0043549	Regulation of kinase activity	68 of 918	0.42	1.47e-10
GO:0080135	Regulation of cellular response to stress	54 of 739	0.42	3.8e-08
GO:0006366	Transcription by rna polymerase ii	30 of 406	0.42	0.00012
GO:0001654	Eye development	27 of 365	0.42	0.00032
GO:0002521	Leukocyte differentiation	25 of 338	0.42	0.00062
GO:0043405	Regulation of map kinase activity	25 of 342	0.42	0.00073
GO:0051251	Positive regulation of lymphocyte activation	21 of 286	0.42	0.0026
GO:0010976	Positive regulation of neuron projection development	21 of 288	0.42	0.0028
GO:0032868	Response to insulin	17 of 231	0.42	0.0084
GO:0097305	Response to alcohol	17 of 233	0.42	0.0091
GO:0048872	Homeostasis of number of cells	15 of 204	0.42	0.0154
GO:0046578	Regulation of ras protein signal transduction	14 of 191	0.42	0.0212
GO:0018105	Peptidyl-serine phosphorylation	13 of 177	0.42	0.0286
GO:0007088	Regulation of mitotic nuclear division	12 of 162	0.42	0.0366
GO:2001242	Regulation of intrinsic apoptotic signaling pathway	12 of 164	0.42	0.0394
GO:0010941	Regulation of cell death	122 of 1696	0.41	2.27e-18
GO:0045597	Positive regulation of cell differentiation	72 of 993	0.41	8.96e-11
GO:0040012	Regulation of locomotion	70 of 969	0.41	1.92e-10
GO:0010720	Positive regulation of cell development	40 of 556	0.41	7.28e-06
GO:0048729	Tissue morphogenesis	40 of 561	0.41	8.97e-06
GO:0044089	Positive regulation of cellular component biogenesis	39 of 542	0.41	1.02e-05
GO:0045860	Positive regulation of protein kinase activity	39 of 550	0.41	1.39e-05
GO:1903706	Regulation of hemopoiesis	35 of 493	0.41	4.94e-05
GO:0051301	Cell division	35 of 493	0.41	4.94e-05
GO:0050769	Positive regulation of neurogenesis	34 of 479	0.41	6.69e-05
GO:0045787	Positive regulation of cell cycle	28 of 388	0.41	0.00034
GO:0006979	Response to oxidative stress	28 of 393	0.41	0.00041
GO:0060828	Regulation of canonical wnt signaling pathway	21 of 291	0.41	0.0031
GO:0034329	Cell junction assembly	20 of 280	0.41	0.0046
GO:0042493	Response to drug	20 of 281	0.41	0.0048
GO:0071241	Cellular response to inorganic substance	16 of 222	0.41	0.0133
GO:0034764	Positive regulation of transmembrane transport	15 of 208	0.41	0.0178
GO:0120032	Regulation of plasma membrane bounded cell projection assembly	13 of 181	0.41	0.0333
GO:0050796	Regulation of insulin secretion	13 of 182	0.41	0.0346
GO:0007565	Female pregnancy	13 of 183	0.41	0.0356
GO:0043433	Negative regulation of dna-binding transcription factor activity	12 of 166	0.41	0.0425
GO:0032869	Cellular response to insulin stimulus	12 of 169	0.41	0.0472
GO:0051338	Regulation of transferase activity	72 of 1036	0.4	4.6e-10
GO:0044087	Regulation of cellular component biogenesis	68 of 971	0.4	1.27e-09
GO:0060284	Regulation of cell development	67 of 956	0.4	1.71e-09
GO:0006915	Apoptotic process	65 of 918	0.4	2.25e-09
GO:0032774	RNA biosynthetic process	41 of 579	0.4	7.51e-06
GO:0030097	Hemopoiesis	40 of 570	0.4	1.27e-05
GO:0030036	Actin cytoskeleton organization	36 of 516	0.4	5.03e-05
GO:0022604	Regulation of cell morphogenesis	35 of 498	0.4	5.95e-05
GO:0023014	Signal transduction by protein phosphorylation	28 of 395	0.4	0.00044
GO:0000165	MAPK cascade	26 of 370	0.4	0.00093
GO:0032496	Response to lipopolysaccharide	22 of 313	0.4	0.0031
GO:0050768	Negative regulation of neurogenesis	20 of 287	0.4	0.0059
GO:0022409	Positive regulation of cell-cell adhesion	19 of 272	0.4	0.0075
GO:0030098	Lymphocyte differentiation	17 of 242	0.4	0.0123
GO:0090276	Regulation of peptide hormone secretion	15 of 215	0.4	0.0228
GO:0071453	Cellular response to oxygen levels	15 of 216	0.4	0.0237
GO:1902275	Regulation of chromatin organization	14 of 198	0.4	0.0277
GO:0048839	Inner ear development	14 of 198	0.4	0.0277
GO:0018209	Peptidyl-serine modification	14 of 200	0.4	0.0297
GO:0090316	Positive regulation of intracellular protein transport	13 of 184	0.4	0.0367
GO:0003018	Vascular process in circulatory system	13 of 185	0.4	0.038
GO:0050821	Protein stabilization	13 of 186	0.4	0.0393
GO:0071310	Cellular response to organic substance	164 of 2369	0.39	9.04e-24
GO:0045595	Regulation of cell differentiation	128 of 1874	0.39	1e-17
GO:1901700	Response to oxygen-containing compound	108 of 1567	0.39	6e-15
GO:0051094	Positive regulation of developmental process	96 of 1389	0.39	3.08e-13
GO:0006468	Protein phosphorylation	65 of 952	0.39	8.95e-09
GO:0045859	Regulation of protein kinase activity	55 of 812	0.39	2.86e-07
GO:0002520	Immune system development	45 of 652	0.39	3.99e-06
GO:0048534	Hematopoietic or lymphoid organ development	42 of 619	0.39	1.45e-05
GO:0007423	Sensory organ development	39 of 563	0.39	2.29e-05
GO:0006351	Transcription, dna-templated	39 of 567	0.39	2.67e-05
GO:0090066	Regulation of anatomical structure size	35 of 516	0.39	0.00011
GO:0043254	Regulation of protein-containing complex assembly	31 of 451	0.39	0.00029
GO:0048608	Reproductive structure development	29 of 420	0.39	0.00049
GO:0031346	Positive regulation of cell projection organization	27 of 391	0.39	0.00088
GO:0032147	Activation of protein kinase activity	26 of 376	0.39	0.0012
GO:1904951	Positive regulation of establishment of protein localization	25 of 368	0.39	0.002
GO:0051222	Positive regulation of protein transport	24 of 352	0.39	0.0025
GO:0002696	Positive regulation of leukocyte activation	23 of 332	0.39	0.0027
GO:0051056	Regulation of small gtpase mediated signal transduction	22 of 320	0.39	0.0039
GO:0010769	Regulation of cell morphogenesis involved in differentiation	21 of 309	0.39	0.0058
GO:0040013	Negative regulation of locomotion	21 of 310	0.39	0.006
GO:0003007	Heart morphogenesis	17 of 251	0.39	0.0167
GO:0090257	Regulation of muscle system process	16 of 231	0.39	0.0184
GO:0030258	Lipid modification	15 of 220	0.39	0.0273
GO:1902115	Regulation of organelle assembly	13 of 191	0.39	0.0464
GO:1903507	Negative regulation of nucleic acid-templated transcription	88 of 1324	0.38	2.24e-11
GO:0022603	Regulation of anatomical structure morphogenesis	74 of 1095	0.38	7.56e-10
GO:0009887	Animal organ morphogenesis	64 of 967	0.38	3.85e-08
GO:0031175	Neuron projection development	46 of 680	0.38	4.78e-06
GO:0007346	Regulation of mitotic cell cycle	45 of 676	0.38	9.54e-06
GO:0010638	Positive regulation of organelle organization	42 of 633	0.38	2.41e-05
GO:0030029	Actin filament-based process	40 of 592	0.38	2.9e-05
GO:0010035	Response to inorganic substance	36 of 538	0.38	0.00011
GO:0032103	Positive regulation of response to external stimulus	34 of 511	0.38	0.00022
GO:0051249	Regulation of lymphocyte activation	30 of 445	0.38	0.00053
GO:0048589	Developmental growth	26 of 389	0.38	0.0019
GO:0045862	Positive regulation of proteolysis	25 of 377	0.38	0.0027
GO:0051271	Negative regulation of cellular component movement	21 of 311	0.38	0.0062
GO:0051961	Negative regulation of nervous system development	21 of 313	0.38	0.0066
GO:0050900	Leukocyte migration	21 of 316	0.38	0.0072
GO:0097190	Apoptotic signaling pathway	19 of 286	0.38	0.0119
GO:0046883	Regulation of hormone secretion	18 of 268	0.38	0.0138
GO:0034612	Response to tumor necrosis factor	18 of 269	0.38	0.0143
GO:0048705	Skeletal system morphogenesis	16 of 240	0.38	0.0247
GO:0032388	Positive regulation of intracellular transport	15 of 223	0.38	0.0299
GO:0071248	Cellular response to metal ion	13 of 193	0.38	0.0497
GO:0045934	Negative regulation of nucleobase-containing compound metabolic process	99 of 1528	0.37	3.53e-12
GO:0051253	Negative regulation of rna metabolic process	94 of 1422	0.37	5.75e-12
GO:0045892	Negative regulation of transcription, dna-templated	84 of 1273	0.37	1.01e-10
GO:0032880	Regulation of protein localization	61 of 934	0.37	1.49e-07
GO:0050767	Regulation of neurogenesis	54 of 828	0.37	1.23e-06
GO:0000902	Cell morphogenesis	48 of 726	0.37	4.76e-06
GO:0040008	Regulation of growth	44 of 676	0.37	2.15e-05
GO:0019221	Cytokine-mediated signaling pathway	44 of 678	0.37	2.29e-05
GO:0000904	Cell morphogenesis involved in differentiation	37 of 566	0.37	0.00013
GO:0051962	Positive regulation of nervous system development	36 of 547	0.37	0.00015
GO:0050865	Regulation of cell activation	37 of 571	0.37	0.00016
GO:0009314	Response to radiation	28 of 431	0.37	0.0016
GO:0010639	Negative regulation of organelle organization	26 of 395	0.37	0.0023
GO:0031331	Positive regulation of cellular catabolic process	26 of 397	0.37	0.0025
GO:0032535	Regulation of cellular component size	25 of 383	0.37	0.0033
GO:0016311	Dephosphorylation	20 of 307	0.37	0.0112
GO:2000027	Regulation of animal organ morphogenesis	17 of 257	0.37	0.0204
GO:0007548	Sex differentiation	17 of 259	0.37	0.0216
GO:0071356	Cellular response to tumor necrosis factor	16 of 245	0.37	0.0291
GO:0044706	Multi-multicellular organism process	14 of 213	0.37	0.045
GO:1902749	Regulation of cell cycle g2/m phase transition	14 of 215	0.37	0.0479
GO:0050793	Regulation of developmental process	169 of 2648	0.36	1.63e-21
GO:2000026	Regulation of multicellular organismal development	135 of 2096	0.36	5.56e-17
GO:0051247	Positive regulation of protein metabolic process	109 of 1715	0.36	5.42e-13
GO:0010558	Negative regulation of macromolecule biosynthetic process	97 of 1534	0.36	1.93e-11
GO:2000113	Negative regulation of cellular macromolecule biosynthetic process	93 of 1470	0.36	5.23e-11
GO:0031401	Positive regulation of protein modification process	80 of 1252	0.36	1.27e-09
GO:0045944	Positive regulation of transcription by rna polymerase ii	80 of 1253	0.36	1.29e-09
GO:0034097	Response to cytokine	71 of 1101	0.36	1.22e-08
GO:0042327	Positive regulation of phosphorylation	70 of 1093	0.36	2.16e-08
GO:0012501	Programmed cell death	67 of 1054	0.36	6.72e-08
GO:0001934	Positive regulation of protein phosphorylation	65 of 1019	0.36	1.05e-07
GO:0048646	Anatomical structure formation involved in morphogenesis	57 of 883	0.36	7.04e-07
GO:0048666	Neuron development	53 of 827	0.36	2.71e-06
GO:0045664	Regulation of neuron differentiation	43 of 665	0.36	3.29e-05
GO:0051223	Regulation of protein transport	39 of 617	0.36	0.00015
GO:1903827	Regulation of cellular protein localization	36 of 568	0.36	0.0003
GO:0051493	Regulation of cytoskeleton organization	35 of 546	0.36	0.00032
GO:0048812	Neuron projection morphogenesis	32 of 495	0.36	0.0006
GO:0051090	Regulation of dna-binding transcription factor activity	28 of 437	0.36	0.002
GO:0051051	Negative regulation of transport	28 of 443	0.36	0.0024
GO:0061564	Axon development	27 of 421	0.36	0.0025
GO:0001558	Regulation of cell growth	27 of 423	0.36	0.0026
GO:0003012	Muscle system process	19 of 297	0.36	0.0166
GO:0032271	Regulation of protein polymerization	15 of 232	0.36	0.0396
GO:0032270	Positive regulation of cellular protein metabolic process	102 of 1635	0.35	1e-11
GO:0043085	Positive regulation of catalytic activity	92 of 1489	0.35	2.01e-10
GO:0051726	Regulation of cell cycle	77 of 1230	0.35	7.17e-09
GO:0045937	Positive regulation of phosphate metabolic process	72 of 1164	0.35	4.62e-08
GO:0071345	Cellular response to cytokine stimulus	64 of 1013	0.35	1.97e-07
GO:0051960	Regulation of nervous system development	59 of 942	0.35	1.04e-06
GO:0060322	Head development	49 of 788	0.35	1.71e-05
GO:0120035	Regulation of plasma membrane bounded cell projection organization	43 of 687	0.35	6.69e-05
GO:0000278	Mitotic cell cycle	43 of 695	0.35	8.61e-05
GO:0070201	Regulation of establishment of protein localization	40 of 642	0.35	0.00016
GO:0002694	Regulation of leukocyte activation	33 of 530	0.35	0.00087
GO:0010975	Regulation of neuron projection development	32 of 510	0.35	0.00098
GO:0001501	Skeletal system development	31 of 499	0.35	0.0015
GO:0048667	Cell morphogenesis involved in neuron differentiation	28 of 445	0.35	0.0025
GO:0052547	Regulation of peptidase activity	28 of 449	0.35	0.0028
GO:0006897	Endocytosis	27 of 433	0.35	0.0036
GO:0052548	Regulation of endopeptidase activity	26 of 418	0.35	0.0046
GO:0010038	Response to metal ion	23 of 367	0.35	0.0082
GO:0050708	Regulation of protein secretion	21 of 333	0.35	0.012
GO:0048511	Rhythmic process	17 of 271	0.35	0.0314
GO:0070887	Cellular response to chemical stimulus	180 of 2919	0.34	1.34e-21
GO:0051240	Positive regulation of multicellular organismal process	109 of 1770	0.34	3.18e-12
GO:0051254	Positive regulation of rna metabolic process	107 of 1759	0.34	1e-11
GO:1903508	Positive regulation of nucleic acid-templated transcription	102 of 1670	0.34	2.59e-11
GO:0009890	Negative regulation of biosynthetic process	99 of 1624	0.34	6.46e-11
GO:0048468	Cell development	99 of 1629	0.34	7.47e-11
GO:0045893	Positive regulation of transcription, dna-templated	97 of 1587	0.34	9.64e-11
GO:0031327	Negative regulation of cellular biosynthetic process	97 of 1592	0.34	1.1e-10
GO:0016310	Phosphorylation	77 of 1275	0.34	3.2e-08
GO:0051130	Positive regulation of cellular component organization	74 of 1209	0.34	4.09e-08
GO:0051345	Positive regulation of hydrolase activity	47 of 772	0.34	4.78e-05
GO:0010564	Regulation of cell cycle process	46 of 760	0.34	6.79e-05
GO:0090087	Regulation of peptide transport	40 of 649	0.34	0.00019
GO:1903047	Mitotic cell cycle process	38 of 616	0.34	0.00031
GO:0043410	Positive regulation of mapk cascade	33 of 543	0.34	0.0013
GO:1902532	Negative regulation of intracellular signal transduction	31 of 508	0.34	0.002
GO:0046649	Lymphocyte activation	24 of 390	0.34	0.008
GO:0008015	Blood circulation	24 of 394	0.34	0.009
GO:0051098	Regulation of binding	23 of 373	0.34	0.0097
GO:0033044	Regulation of chromosome organization	22 of 359	0.34	0.0127
GO:0002791	Regulation of peptide secretion	22 of 363	0.34	0.0142
GO:0031647	Regulation of protein stability	18 of 293	0.34	0.0297
GO:0090596	Sensory organ morphogenesis	16 of 264	0.34	0.0499
GO:0010033	Response to organic substance	180 of 3011	0.33	1.78e-20
GO:0009653	Anatomical structure morphogenesis	130 of 2165	0.33	4.38e-14
GO:0010557	Positive regulation of macromolecule biosynthetic process	115 of 1906	0.33	2.09e-12
GO:0009888	Tissue development	106 of 1760	0.33	2.03e-11
GO:0033554	Cellular response to stress	102 of 1725	0.33	1.34e-10
GO:0042325	Regulation of phosphorylation	97 of 1626	0.33	2.91e-10
GO:0001932	Regulation of protein phosphorylation	87 of 1459	0.33	3.95e-09
GO:0009968	Negative regulation of signal transduction	76 of 1271	0.33	6.11e-08
GO:0009628	Response to abiotic stimulus	69 of 1147	0.33	2.89e-07
GO:0019438	Aromatic compound biosynthetic process	64 of 1070	0.33	1.26e-06
GO:0018130	Heterocycle biosynthetic process	63 of 1061	0.33	2.05e-06
GO:0034654	Nucleobase-containing compound biosynthetic process	60 of 995	0.33	2.64e-06
GO:0006974	Cellular response to dna damage stimulus	47 of 793	0.33	8.72e-05
GO:0051129	Negative regulation of cellular component organization	43 of 713	0.33	0.00015
GO:0045055	Regulated exocytosis	42 of 697	0.33	0.00019
GO:0007420	Brain development	44 of 745	0.33	0.00019
GO:0043408	Regulation of mapk cascade	43 of 725	0.33	0.00021
GO:0009991	Response to extracellular stimulus	29 of 483	0.33	0.0037
GO:0009896	Positive regulation of catabolic process	28 of 465	0.33	0.0044
GO:0031667	Response to nutrient levels	27 of 449	0.33	0.0056
GO:0003013	Circulatory system process	25 of 415	0.33	0.0082
GO:0007409	Axonogenesis	23 of 384	0.33	0.013
GO:0016055	Wnt signaling pathway	21 of 351	0.33	0.0199
GO:0048871	Multicellular organismal homeostasis	21 of 352	0.33	0.0204
GO:0009891	Positive regulation of biosynthetic process	120 of 2040	0.32	2.46e-12
GO:0031328	Positive regulation of cellular biosynthetic process	118 of 2005	0.32	3.95e-12
GO:0031399	Regulation of protein modification process	110 of 1870	0.32	2.45e-11
GO:0022008	Neurogenesis	96 of 1657	0.32	1.61e-09
GO:0048699	Generation of neurons	91 of 1551	0.32	3e-09
GO:0002682	Regulation of immune system process	89 of 1514	0.32	4.58e-09
GO:0010648	Negative regulation of cell communication	81 of 1382	0.32	3.98e-08
GO:0023057	Negative regulation of signaling	81 of 1385	0.32	4.32e-08
GO:0080134	Regulation of response to stress	83 of 1437	0.32	4.48e-08
GO:0033043	Regulation of organelle organization	76 of 1306	0.32	1.8e-07
GO:0007049	Cell cycle	76 of 1313	0.32	2.19e-07
GO:0051241	Negative regulation of multicellular organismal process	72 of 1231	0.32	3.86e-07
GO:1901362	Organic cyclic compound biosynthetic process	70 of 1211	0.32	9.67e-07
GO:0060429	Epithelium development	65 of 1109	0.32	1.94e-06
GO:0030182	Neuron differentiation	60 of 1019	0.32	5.36e-06
GO:0001775	Cell activation	62 of 1075	0.32	6.3e-06
GO:1902533	Positive regulation of intracellular signal transduction	60 of 1041	0.32	1.01e-05
GO:0061024	Membrane organization	46 of 796	0.32	0.00019
GO:0042326	Negative regulation of phosphorylation	26 of 449	0.32	0.0104
GO:0032386	Regulation of intracellular transport	21 of 360	0.32	0.0252
GO:1903829	Positive regulation of cellular protein localization	20 of 342	0.32	0.0299
GO:0002768	Immune response-regulating cell surface receptor signaling pathway	20 of 346	0.32	0.0333
GO:0016050	Vesicle organization	18 of 308	0.32	0.0441
GO:0007166	Cell surface receptor signaling pathway	131 of 2325	0.31	2.38e-12
GO:0006357	Regulation of transcription by rna polymerase ii	124 of 2172	0.31	5.67e-12
GO:0010629	Negative regulation of gene expression	115 of 2014	0.31	3.74e-11
GO:0045935	Positive regulation of nucleobase-containing compound metabolic process	110 of 1927	0.31	1.22e-10
GO:0044093	Positive regulation of molecular function	104 of 1842	0.31	8.91e-10
GO:0019220	Regulation of phosphate metabolic process	103 of 1816	0.31	8.91e-10
GO:0035556	Intracellular signal transduction	98 of 1712	0.31	1.79e-09
GO:0022402	Cell cycle process	55 of 976	0.31	5.44e-05
GO:0045321	Leukocyte activation	53 of 929	0.31	5.96e-05
GO:0016477	Cell migration	51 of 896	0.31	9.51e-05
GO:0006887	Exocytosis	45 of 789	0.31	0.00031
GO:0030855	Epithelial cell differentiation	38 of 673	0.31	0.0016
GO:0002274	Myeloid leukocyte activation	33 of 585	0.31	0.004
GO:0034330	Cell junction organization	28 of 493	0.31	0.0091
GO:0019216	Regulation of lipid metabolic process	24 of 424	0.31	0.0193
GO:0010256	Endomembrane system organization	24 of 424	0.31	0.0193
GO:0030900	Forebrain development	22 of 387	0.31	0.0266
GO:0031349	Positive regulation of defense response	21 of 367	0.31	0.03
GO:0050727	Regulation of inflammatory response	20 of 351	0.31	0.0373
GO:0051173	Positive regulation of nitrogen compound metabolic process	179 of 3239	0.3	4.41e-17
GO:0051172	Negative regulation of nitrogen compound metabolic process	136 of 2429	0.3	1.11e-12
GO:0050790	Regulation of catalytic activity	132 of 2386	0.3	5.93e-12
GO:0010628	Positive regulation of gene expression	130 of 2337	0.3	6.54e-12
GO:0006793	Phosphorus metabolic process	118 of 2134	0.3	1.15e-10
GO:0006796	Phosphate-containing compound metabolic process	116 of 2107	0.3	2.19e-10
GO:0048585	Negative regulation of response to stimulus	92 of 1636	0.3	1.79e-08
GO:0040011	Locomotion	70 of 1251	0.3	2.99e-06
GO:0032101	Regulation of response to external stimulus	57 of 1013	0.3	3.79e-05
GO:0002684	Positive regulation of immune system process	53 of 949	0.3	0.0001
GO:0043086	Negative regulation of catalytic activity	45 of 807	0.3	0.0005
GO:0032989	Cellular component morphogenesis	34 of 614	0.3	0.0044
GO:0045936	Negative regulation of phosphate metabolic process	31 of 561	0.3	0.0075
GO:0048568	Embryonic organ development	25 of 448	0.3	0.0187
GO:0051346	Negative regulation of hydrolase activity	25 of 450	0.3	0.0196
GO:0001933	Negative regulation of protein phosphorylation	23 of 411	0.3	0.0257
GO:0031325	Positive regulation of cellular metabolic process	187 of 3413	0.29	1.18e-17
GO:0051239	Regulation of multicellular organismal process	174 of 3227	0.29	1.68e-15
GO:0031324	Negative regulation of cellular metabolic process	142 of 2630	0.29	3.11e-12
GO:0051128	Regulation of cellular component organization	132 of 2402	0.29	8.59e-12
GO:0006928	Movement of cell or subcellular component	81 of 1501	0.29	1.15e-06
GO:0044092	Negative regulation of molecular function	64 of 1163	0.29	1.71e-05
GO:0140352	Export from cell	56 of 1028	0.29	0.00011
GO:0032940	Secretion by cell	53 of 979	0.29	0.00022
GO:0008283	Cell population proliferation	27 of 493	0.29	0.0162
GO:0042119	Neutrophil activation	27 of 497	0.29	0.0178
GO:0010604	Positive regulation of macromolecule metabolic process	192 of 3600	0.28	4.41e-17
GO:0051246	Regulation of protein metabolic process	150 of 2828	0.28	1.92e-12
GO:0032268	Regulation of cellular protein metabolic process	143 of 2693	0.28	7.2e-12
GO:0016192	Vesicle-mediated transport	95 of 1805	0.28	1.99e-07
GO:0046903	Secretion	59 of 1097	0.28	8.55e-05
GO:0031400	Negative regulation of protein modification process	32 of 602	0.28	0.0105
GO:0034762	Regulation of transmembrane transport	30 of 560	0.28	0.0129
GO:0005975	Carbohydrate metabolic process	25 of 467	0.28	0.0289
GO:0048523	Negative regulation of cellular process	251 of 4874	0.27	5.04e-22
GO:0009893	Positive regulation of metabolic process	203 of 3893	0.27	2.56e-17
GO:0048513	Animal organ development	165 of 3197	0.27	5.42e-13
GO:0032879	Regulation of localization	144 of 2740	0.27	1.12e-11
GO:0010605	Negative regulation of macromolecule metabolic process	148 of 2875	0.27	1.93e-11
GO:0023056	Positive regulation of signaling	95 of 1831	0.27	3.78e-07
GO:0009967	Positive regulation of signal transduction	85 of 1654	0.27	3.57e-06
GO:0051336	Regulation of hydrolase activity	67 of 1284	0.27	4.91e-05
GO:0007010	Cytoskeleton organization	59 of 1126	0.27	0.00017
GO:0120036	Plasma membrane bounded cell projection organization	58 of 1122	0.27	0.00028
GO:0032269	Negative regulation of cellular protein metabolic process	54 of 1043	0.27	0.00052
GO:0048870	Cell motility	53 of 1018	0.27	0.00054
GO:0044403	Symbiotic process	45 of 865	0.27	0.002
GO:0030162	Regulation of proteolysis	39 of 747	0.27	0.0048
GO:1903530	Regulation of secretion by cell	33 of 630	0.27	0.0109
GO:0044057	Regulation of system process	31 of 592	0.27	0.0146
GO:0002446	Neutrophil mediated immunity	26 of 495	0.27	0.03
GO:0061061	Muscle structure development	25 of 479	0.27	0.037
GO:0043312	Neutrophil degranulation	25 of 484	0.27	0.0411
GO:0030154	Cell differentiation	186 of 3702	0.26	5.07e-14
GO:0007399	Nervous system development	120 of 2371	0.26	1.15e-08
GO:0048584	Positive regulation of response to stimulus	114 of 2257	0.26	3.99e-08
GO:0010647	Positive regulation of cell communication	92 of 1823	0.26	2.19e-06
GO:0030030	Cell projection organization	60 of 1170	0.26	0.00025
GO:0051248	Negative regulation of protein metabolic process	56 of 1096	0.26	0.00052
GO:0007417	Central nervous system development	50 of 988	0.26	0.0016
GO:0051050	Positive regulation of transport	47 of 923	0.26	0.0022
GO:0006325	Chromatin organization	36 of 713	0.26	0.0117
GO:0048869	Cellular developmental process	188 of 3757	0.25	4.83e-14
GO:0009892	Negative regulation of metabolic process	156 of 3124	0.25	3e-11
GO:1902531	Regulation of intracellular signal transduction	90 of 1807	0.25	5.16e-06
GO:0050776	Regulation of immune response	44 of 896	0.25	0.0063
GO:0001817	Regulation of cytokine production	37 of 742	0.25	0.0122
GO:0002263	Cell activation involved in immune response	31 of 630	0.25	0.0312
GO:0090407	Organophosphate biosynthetic process	27 of 539	0.25	0.0425
GO:0048522	Positive regulation of cellular process	270 of 5579	0.24	6.98e-21
GO:0048519	Negative regulation of biological process	263 of 5389	0.24	1.29e-20
GO:0048731	System development	216 of 4426	0.24	1.24e-15
GO:0006950	Response to stress	170 of 3485	0.24	1.35e-11
GO:2001141	Regulation of rna biosynthetic process	168 of 3452	0.24	2.18e-11
GO:1903506	Regulation of nucleic acid-templated transcription	167 of 3447	0.24	3.48e-11
GO:0006355	Regulation of transcription, dna-templated	163 of 3388	0.24	1.18e-10
GO:0009966	Regulation of signal transduction	150 of 3107	0.24	8.91e-10
GO:0009790	Embryo development	49 of 1002	0.24	0.0036
GO:0002252	Immune effector process	47 of 969	0.24	0.0054
GO:0016032	Viral process	38 of 776	0.24	0.0138
GO:0031347	Regulation of defense response	33 of 674	0.24	0.0257
GO:0043009	Chordate embryonic development	31 of 640	0.24	0.0371
GO:0048598	Embryonic morphogenesis	28 of 571	0.24	0.0464
GO:0010608	Posttranscriptional regulation of gene expression	28 of 574	0.24	0.0492
GO:1901137	Carbohydrate derivative biosynthetic process	29 of 602	0.24	0.0497
GO:0042221	Response to chemical	205 of 4333	0.23	2.75e-13
GO:0010556	Regulation of macromolecule biosynthetic process	188 of 3976	0.23	6.54e-12
GO:2000112	Regulation of cellular macromolecule biosynthetic process	183 of 3878	0.23	1.76e-11
GO:0051252	Regulation of rna metabolic process	177 of 3722	0.23	2.43e-11
GO:0010646	Regulation of cell communication	167 of 3514	0.23	1.39e-10
GO:0023051	Regulation of signaling	168 of 3553	0.23	1.7e-10
GO:0002366	Leukocyte activation involved in immune response	30 of 626	0.23	0.0468
GO:0048518	Positive regulation of biological process	285 of 6112	0.22	2e-20
GO:0007275	Multicellular organism development	234 of 5023	0.22	3.9e-15
GO:0065008	Regulation of biological quality	189 of 4042	0.22	1.28e-11
GO:0009889	Regulation of biosynthetic process	194 of 4210	0.22	1.82e-11
GO:0031326	Regulation of cellular biosynthetic process	191 of 4125	0.22	1.96e-11
GO:0002376	Immune system process	115 of 2481	0.22	2.72e-06
GO:0051049	Regulation of transport	82 of 1776	0.22	0.00023
GO:0042592	Homeostatic process	78 of 1676	0.22	0.0003
GO:0009894	Regulation of catabolic process	48 of 1038	0.22	0.0107
GO:0006259	DNA metabolic process	35 of 750	0.22	0.0368
GO:0048856	Anatomical structure development	243 of 5402	0.21	3.25e-14
GO:0016043	Cellular component organization	244 of 5447	0.21	4.14e-14
GO:0019219	Regulation of nucleobase-containing compound metabolic process	182 of 3982	0.21	2.17e-10
GO:0048583	Regulation of response to stimulus	185 of 4114	0.21	4.91e-10
GO:0009605	Response to external stimulus	104 of 2310	0.21	4.08e-05
GO:0060341	Regulation of cellular localization	47 of 1027	0.21	0.014
GO:0018193	Peptidyl-amino acid modification	39 of 867	0.21	0.0393
GO:0019637	Organophosphate metabolic process	39 of 870	0.21	0.0411
GO:0032502	Developmental process	260 of 5841	0.2	3.9e-15
GO:0065009	Regulation of molecular function	218 of 4913	0.2	1e-11
GO:0006139	Nucleobase-containing compound metabolic process	118 of 2659	0.2	1.39e-05
GO:0090304	Nucleic acid metabolic process	96 of 2178	0.2	0.00022
GO:0008104	Protein localization	94 of 2139	0.2	0.00031
GO:0044419	Interspecies interaction between organisms	84 of 1899	0.2	0.0007
GO:0044271	Cellular nitrogen compound biosynthetic process	68 of 1522	0.2	0.0029
GO:0007155	Cell adhesion	41 of 925	0.2	0.0397
GO:0031329	Regulation of cellular catabolic process	39 of 875	0.2	0.0442
GO:0051716	Cellular response to stimulus	278 of 6489	0.19	1.33e-14
GO:0071840	Cellular component organization or biogenesis	246 of 5633	0.19	4.9e-13
GO:0051171	Regulation of nitrogen compound metabolic process	250 of 5836	0.19	2.03e-12
GO:0044260	Cellular macromolecule metabolic process	217 of 4976	0.19	5.01e-11
GO:0007165	Signal transduction	212 of 4876	0.19	1.34e-10
GO:0006996	Organelle organization	149 of 3450	0.19	1.37e-06
GO:0043412	Macromolecule modification	142 of 3277	0.19	2.68e-06
GO:0006464	Cellular protein modification process	133 of 3063	0.19	6.8e-06
GO:1901360	Organic cyclic compound metabolic process	134 of 3118	0.19	1.02e-05
GO:0051641	Cellular localization	129 of 2967	0.19	1.02e-05
GO:0006725	Cellular aromatic compound metabolic process	125 of 2882	0.19	1.78e-05
GO:0046483	Heterocycle metabolic process	122 of 2840	0.19	3.93e-05
GO:0034613	Cellular protein localization	69 of 1610	0.19	0.0066
GO:0048878	Chemical homeostasis	49 of 1124	0.19	0.0254
GO:0031323	Regulation of cellular metabolic process	264 of 6239	0.18	7.44e-13
GO:0080090	Regulation of primary metabolic process	257 of 6032	0.18	1.11e-12
GO:0051179	Localization	235 of 5591	0.18	1.07e-10
GO:0023052	Signaling	223 of 5239	0.18	1.75e-10
GO:0007154	Cell communication	223 of 5320	0.18	7.44e-10
GO:0010468	Regulation of gene expression	205 of 4813	0.18	2.16e-09
GO:0006810	Transport	184 of 4353	0.18	7.04e-08
GO:0051234	Establishment of localization	188 of 4479	0.18	7.15e-08
GO:0051649	Establishment of localization in cell	101 of 2375	0.18	0.00048
GO:0016070	RNA metabolic process	67 of 1584	0.18	0.0102
GO:0015833	Peptide transport	64 of 1518	0.18	0.0136
GO:0007267	Cell-cell signaling	48 of 1145	0.18	0.0493
GO:0060255	Regulation of macromolecule metabolic process	263 of 6407	0.17	2.13e-11
GO:0033036	Macromolecule localization	103 of 2473	0.17	0.00082
GO:0071702	Organic substance transport	89 of 2173	0.17	0.0043
GO:0071705	Nitrogen compound transport	76 of 1823	0.17	0.0071
GO:0015031	Protein transport	62 of 1486	0.17	0.0195
GO:0034645	Cellular macromolecule biosynthetic process	65 of 1592	0.17	0.0237
GO:0045184	Establishment of protein localization	64 of 1564	0.17	0.0242
GO:0050896	Response to stimulus	322 of 8046	0.16	4.08e-14
GO:0043170	Macromolecule metabolic process	248 of 6137	0.16	8.18e-10
GO:0019538	Protein metabolic process	170 of 4251	0.16	1.39e-05
GO:0044267	Cellular protein metabolic process	149 of 3696	0.16	5.96e-05
GO:0034641	Cellular nitrogen compound metabolic process	131 of 3282	0.16	0.00042
GO:0022607	Cellular component assembly	95 of 2359	0.16	0.0044
GO:0009059	Macromolecule biosynthetic process	66 of 1643	0.16	0.0301
GO:0019222	Regulation of metabolic process	277 of 6948	0.15	6.7e-11
GO:0006807	Nitrogen compound metabolic process	267 of 6852	0.15	2.91e-09
GO:1901564	Organonitrogen compound metabolic process	205 of 5244	0.15	2.34e-06
GO:0009058	Biosynthetic process	111 of 2788	0.15	0.0021
GO:1901576	Organic substance biosynthetic process	109 of 2734	0.15	0.0023
GO:0044249	Cellular biosynthetic process	103 of 2611	0.15	0.0048
GO:0010467	Gene expression	81 of 2056	0.15	0.0182
GO:0044281	Small molecule metabolic process	67 of 1684	0.15	0.0342
GO:0044238	Primary metabolic process	283 of 7332	0.14	1.1e-09
GO:0044237	Cellular metabolic process	288 of 7513	0.14	1.27e-09
GO:0032501	Multicellular organismal process	270 of 6933	0.14	2.13e-09
GO:0008152	Metabolic process	311 of 8298	0.13	9.84e-10
GO:0071704	Organic substance metabolic process	294 of 7755	0.13	2.13e-09
GO:0044085	Cellular component biogenesis	97 of 2583	0.13	0.0239
GO:0050794	Regulation of cellular process	398 of 10932	0.12	1.41e-13
GO:0065007	Biological regulation	423 of 12171	0.1	7.07e-12
GO:0050789	Regulation of biological process	404 of 11475	0.1	1.78e-11
GO:0009987	Cellular process	487 of 15024	0.07	2.18e-11

## Sheet: UPR_MolFunc
GO TERM	DESCRIPTION	COUNT	STRENGTH	FDR
GO:0001225	RNA polymerase II transcription coactivator binding	3 of 4	1.43	0.0257
GO:0048407	Platelet-derived growth factor binding	5 of 11	1.21	0.0028
GO:0001223	Transcription coactivator binding	7 of 27	0.97	0.0018
GO:0030020	Extracellular matrix structural constituent conferring tensile strength	7 of 28	0.95	0.0021
GO:0000979	RNA polymerase II core promoter sequence-specific DNA binding	6 of 26	0.92	0.0088
GO:0051019	Mitogen-activated protein kinase binding	6 of 30	0.86	0.0159
GO:0043548	Phosphatidylinositol 3-kinase binding	6 of 30	0.86	0.0159
GO:0001221	Transcription cofactor binding	8 of 47	0.79	0.0054
GO:0001046	Core promoter sequence-specific dna binding	8 of 47	0.79	0.0054
GO:0070888	E-box binding	8 of 49	0.77	0.0066
GO:0016538	Cyclin-dependent protein serine/threonine kinase regulator activity	7 of 48	0.72	0.0271
GO:0004714	Transmembrane receptor protein tyrosine kinase activity	9 of 63	0.71	0.0065
GO:0030165	PDZ domain binding	9 of 86	0.57	0.0418
GO:0004713	Protein tyrosine kinase activity	14 of 137	0.56	0.0036
GO:0005201	Extracellular matrix structural constituent	12 of 119	0.56	0.0107
GO:0045296	Cadherin binding	30 of 334	0.51	1.03e-05
GO:0019887	Protein kinase regulator activity	17 of 188	0.51	0.0027
GO:0005178	Integrin binding	13 of 147	0.5	0.0179
GO:0019838	Growth factor binding	12 of 136	0.5	0.0285
GO:0019901	Protein kinase binding	56 of 653	0.49	5e-10
GO:0051015	Actin filament binding	17 of 199	0.49	0.0046
GO:0019900	Kinase binding	62 of 742	0.48	9.68e-11
GO:0019207	Kinase regulator activity	18 of 216	0.48	0.0041
GO:0019904	Protein domain specific binding	55 of 716	0.44	2.36e-08
GO:0001227	DNA-binding transcription repressor activity, RNA polymerase II-specific	20 of 260	0.44	0.0045
GO:0030674	Protein-macromolecule adaptor activity	18 of 234	0.44	0.0088
GO:0004672	Protein kinase activity	43 of 568	0.43	2.25e-06
GO:0001216	DNA-binding transcription activator activity	34 of 452	0.43	4.56e-05
GO:0051427	Hormone receptor binding	14 of 188	0.43	0.048
GO:0000987	Cis-regulatory region sequence-specific dna binding	52 of 701	0.42	2.09e-07
GO:0008134	Transcription factor binding	49 of 672	0.42	9.54e-07
GO:0000978	RNA polymerase II cis-regulatory region sequence-specific DNA binding	48 of 672	0.41	1.84e-06
GO:0050839	Cell adhesion molecule binding	39 of 538	0.41	1.98e-05
GO:0001228	DNA-binding transcription activator activity, RNA polymerase II-specific	32 of 449	0.41	0.00025
GO:0140297	DNA-binding transcription factor binding	26 of 366	0.41	0.0018
GO:0003714	Transcription corepressor activity	17 of 236	0.41	0.0236
GO:0016301	Kinase activity	51 of 732	0.4	1.51e-06
GO:0003682	Chromatin binding	40 of 570	0.4	2.67e-05
GO:0061629	RNA polymerase II-specific DNA-binding transcription factor binding	20 of 283	0.4	0.011
GO:0016791	Phosphatase activity	19 of 269	0.4	0.0152
GO:0016773	Phosphotransferase activity, alcohol group as acceptor	45 of 670	0.38	1.81e-05
GO:0004674	Protein serine/threonine kinase activity	29 of 437	0.38	0.0019
GO:0016772	Transferase activity, transferring phosphorus-containing groups	57 of 875	0.37	1.71e-06
GO:0003779	Actin binding	28 of 438	0.36	0.0043
GO:0003690	Double-stranded dna binding	72 of 1156	0.35	1.67e-07
GO:1990837	Sequence-specific double-stranded dna binding	66 of 1068	0.35	9.54e-07
GO:0000981	DNA-binding transcription factor activity, RNA polymerase II-specific	62 of 1022	0.34	3.79e-06
GO:0000977	RNA polymerase II transcription regulatory region sequence-specific DNA binding	54 of 878	0.34	1.61e-05
GO:0044877	Protein-containing complex binding	72 of 1216	0.33	9.54e-07
GO:0000976	Transcription regulatory region sequence-specific dna binding	62 of 1028	0.33	4.42e-06
GO:0043565	Sequence-specific dna binding	77 of 1331	0.32	7.62e-07
GO:0003712	Transcription coregulator activity	33 of 571	0.32	0.0058
GO:0019899	Enzyme binding	128 of 2239	0.31	7.98e-12
GO:0042802	Identical protein binding	104 of 1896	0.29	2.02e-08
GO:0046983	Protein dimerization activity	56 of 1037	0.29	0.00029
GO:0008092	Cytoskeletal protein binding	52 of 973	0.28	0.00078
GO:0042803	Protein homodimerization activity	36 of 673	0.28	0.011
GO:0003700	DNA-binding transcription factor activity	64 of 1238	0.27	0.00023
GO:0140110	Transcription regulator activity	83 of 1657	0.25	2.67e-05
GO:0032553	Ribonucleotide binding	92 of 1880	0.24	1.81e-05
GO:0032555	Purine ribonucleotide binding	91 of 1864	0.24	2.08e-05
GO:0035639	Purine ribonucleoside triphosphate binding	87 of 1799	0.24	5e-05
GO:0032559	Adenyl ribonucleotide binding	73 of 1522	0.24	0.00051
GO:0000166	Nucleotide binding	101 of 2119	0.23	1.5e-05
GO:0005524	ATP binding	69 of 1464	0.23	0.0014
GO:0097367	Carbohydrate derivative binding	104 of 2226	0.22	1.98e-05
GO:0005102	Signaling receptor binding	74 of 1581	0.22	0.00093
GO:0005515	Protein binding	315 of 7026	0.21	5.62e-21
GO:0043168	Anion binding	126 of 2805	0.21	7.74e-06
GO:0036094	Small molecule binding	112 of 2516	0.2	5e-05
GO:0003677	DNA binding	109 of 2470	0.2	0.00011
GO:0016740	Transferase activity	93 of 2170	0.19	0.0017
GO:0140096	Catalytic activity, acting on a protein	89 of 2116	0.18	0.0043
GO:0097159	Organic cyclic compound binding	240 of 5916	0.16	1.02e-08
GO:1901363	Heterocyclic compound binding	236 of 5831	0.16	1.96e-08
GO:0098772	Molecular function regulator	137 of 3422	0.16	0.00051
GO:0003676	Nucleic acid binding	152 of 3947	0.14	0.00096
GO:0043167	Ion binding	230 of 6188	0.12	2.35e-05
GO:0003824	Catalytic activity	199 of 5486	0.11	0.001
GO:0005488	Binding	440 of 12516	0.1	6.49e-14

## Sheet: UPR_CellComp
GO TERM	DESCRIPTION	COUNT	STRENGTH	FDR
GO:0036057	Slit diaphragm	4 of 9	1.2	0.0094
GO:0097136	Bcl-2 family protein complex	3 of 7	1.19	0.0419
GO:0005583	Fibrillar collagen trimer	4 of 12	1.08	0.0194
GO:0098644	Complex of collagen trimers	6 of 21	1.01	0.0025
GO:0000307	Cyclin-dependent protein kinase holoenzyme complex	9 of 41	0.9	0.00035
GO:0009925	Basal plasma membrane	7 of 44	0.76	0.0122
GO:1902554	Serine/threonine protein kinase complex	11 of 78	0.7	0.0012
GO:1902911	Protein kinase complex	12 of 95	0.66	0.0013
GO:0005905	Clathrin-coated pit	8 of 69	0.62	0.0265
GO:0016363	Nuclear matrix	12 of 108	0.6	0.0035
GO:0090575	RNA polymerase II transcription regulator complex	16 of 163	0.55	0.0012
GO:0001726	Ruffle	17 of 179	0.53	0.0011
GO:0005604	Basement membrane	9 of 96	0.53	0.0438
GO:0005912	Adherens junction	15 of 170	0.5	0.0053
GO:0030055	Cell-substrate junction	35 of 413	0.48	2.15e-06
GO:0005925	Focal adhesion	34 of 405	0.48	3.83e-06
GO:0061695	Transferase complex, transferring phosphorus-containing groups	20 of 239	0.48	0.0012
GO:0070161	Anchoring junction	63 of 820	0.44	4.96e-10
GO:0005911	Cell-cell junction	38 of 490	0.44	4.1e-06
GO:0009898	Cytoplasmic side of plasma membrane	12 of 157	0.44	0.0441
GO:0016323	Basolateral plasma membrane	18 of 237	0.43	0.007
GO:0033643	Host cell part	15 of 205	0.42	0.0249
GO:0042025	Host cell nucleus	14 of 190	0.42	0.0309
GO:0005667	Transcription regulator complex	31 of 431	0.41	0.00022
GO:0030027	Lamellipodium	14 of 202	0.4	0.0461
GO:0043657	Host cell	17 of 256	0.38	0.0302
GO:0015629	Actin cytoskeleton	31 of 477	0.37	0.0011
GO:0098589	Membrane region	22 of 338	0.37	0.0106
GO:0045121	Membrane raft	21 of 324	0.37	0.0143
GO:0045177	Apical part of cell	27 of 420	0.36	0.0034
GO:0031252	Cell leading edge	27 of 425	0.36	0.0039
GO:0062023	Collagen-containing extracellular matrix	24 of 396	0.34	0.0145
GO:0005938	Cell cortex	18 of 292	0.34	0.0429
GO:0000139	Golgi membrane	45 of 761	0.33	0.00022
GO:0031984	Organelle subcompartment	23 of 392	0.32	0.0249
GO:0000790	Nuclear chromatin	56 of 1048	0.28	0.00026
GO:0030141	Secretory granule	45 of 845	0.28	0.0018
GO:0031012	Extracellular matrix	28 of 527	0.28	0.0302
GO:0000785	Chromatin	62 of 1220	0.26	0.00035
GO:0099503	Secretory vesicle	51 of 1010	0.26	0.0021
GO:0030659	Cytoplasmic vesicle membrane	38 of 770	0.25	0.0194
GO:0030054	Cell junction	101 of 2075	0.24	3.67e-06
GO:0048471	Perinuclear region of cytoplasm	35 of 727	0.24	0.0369
GO:0000228	Nuclear chromosome	60 of 1256	0.23	0.0021
GO:0098805	Whole membrane	79 of 1715	0.22	0.00055
GO:0005794	Golgi apparatus	74 of 1584	0.22	0.00067
GO:0005773	Vacuole	37 of 792	0.22	0.0436
GO:0031410	Cytoplasmic vesicle	107 of 2386	0.21	5.71e-05
GO:1903561	Extracellular vesicle	97 of 2121	0.21	8.61e-05
GO:0070062	Extracellular exosome	95 of 2099	0.21	0.00016
GO:0098588	Bounding membrane of organelle	95 of 2107	0.21	0.00018
GO:0098590	Plasma membrane region	55 of 1219	0.21	0.0126
GO:0099081	Supramolecular polymer	43 of 947	0.21	0.0348
GO:0005654	Nucleoplasm	175 of 3973	0.2	2.82e-08
GO:0005694	Chromosome	75 of 1712	0.2	0.0034
GO:0005829	Cytosol	226 of 5193	0.19	2.35e-11
GO:0005856	Cytoskeleton	96 of 2221	0.19	0.00067
GO:0099080	Supramolecular complex	55 of 1261	0.19	0.0234
GO:0031982	Vesicle	165 of 3879	0.18	8.9e-07
GO:0043228	Non-membrane-bounded organelle	202 of 4889	0.17	8.14e-08
GO:0043232	Intracellular non-membrane-bounded organelle	201 of 4880	0.17	1.13e-07
GO:0070013	Intracellular organelle lumen	234 of 5857	0.16	3.51e-08
GO:0031981	Nuclear lumen	192 of 4733	0.16	9.87e-07
GO:0012505	Endomembrane system	181 of 4542	0.15	9.31e-06
GO:0032991	Protein-containing complex	192 of 5073	0.13	9.75e-05
GO:0005615	Extracellular space	121 of 3195	0.13	0.009
GO:0005737	Cytoplasm	419 of 11428	0.12	4.03e-16
GO:0043231	Intracellular membrane-bounded organelle	395 of 10761	0.12	4e-14
GO:0005634	Nucleus	275 of 7390	0.12	2.77e-07
GO:0031090	Organelle membrane	132 of 3548	0.12	0.0091
GO:0043229	Intracellular organelle	445 of 12528	0.1	4.03e-16
GO:0043227	Membrane-bounded organelle	439 of 12427	0.1	5.37e-15
GO:0005576	Extracellular region	146 of 4166	0.1	0.0346
GO:0005622	Intracellular	487 of 14276	0.09	3.91e-17
GO:0043226	Organelle	467 of 13515	0.09	4.46e-16
GO:0016020	Membrane	291 of 9072	0.06	0.0198
GO:0110165	Cellular anatomical entity	530 of 17788	0.03	1.15e-06

## Sheet: UPR_KEGGPath
GO TERM	DESCRIPTION	COUNT	STRENGTH	FDR
GO:0005622	Intracellular	487 of 14276	0.09	3.91e-17
GO:0005737	Cytoplasm	419 of 11428	0.12	4.03e-16
GO:0043229	Intracellular organelle	445 of 12528	0.1	4.03e-16
GO:0043226	Organelle	467 of 13515	0.09	4.46e-16
GO:0043227	Membrane-bounded organelle	439 of 12427	0.1	5.37e-15
GO:0043231	Intracellular membrane-bounded organelle	395 of 10761	0.12	4e-14
GO:0005829	Cytosol	226 of 5193	0.19	2.35e-11
GO:0070161	Anchoring junction	63 of 820	0.44	4.96e-10
GO:0005654	Nucleoplasm	175 of 3973	0.2	2.82e-08
GO:0070013	Intracellular organelle lumen	234 of 5857	0.16	3.51e-08
GO:0043228	Non-membrane-bounded organelle	202 of 4889	0.17	8.14e-08
GO:0043232	Intracellular non-membrane-bounded organelle	201 of 4880	0.17	1.13e-07
GO:0005634	Nucleus	275 of 7390	0.12	2.77e-07
GO:0031982	Vesicle	165 of 3879	0.18	8.9e-07
GO:0031981	Nuclear lumen	192 of 4733	0.16	9.87e-07
GO:0110165	Cellular anatomical entity	530 of 17788	0.03	1.15e-06
GO:0030055	Cell-substrate junction	35 of 413	0.48	2.15e-06
GO:0030054	Cell junction	101 of 2075	0.24	3.67e-06
GO:0005925	Focal adhesion	34 of 405	0.48	3.83e-06
GO:0005911	Cell-cell junction	38 of 490	0.44	4.1e-06
GO:0012505	Endomembrane system	181 of 4542	0.15	9.31e-06
GO:0031410	Cytoplasmic vesicle	107 of 2386	0.21	5.71e-05
GO:1903561	Extracellular vesicle	97 of 2121	0.21	8.61e-05
GO:0032991	Protein-containing complex	192 of 5073	0.13	9.75e-05
GO:0070062	Extracellular exosome	95 of 2099	0.21	0.00016
GO:0098588	Bounding membrane of organelle	95 of 2107	0.21	0.00018
GO:0005667	Transcription regulator complex	31 of 431	0.41	0.00022
GO:0000139	Golgi membrane	45 of 761	0.33	0.00022
GO:0000790	Nuclear chromatin	56 of 1048	0.28	0.00026
GO:0000307	Cyclin-dependent protein kinase holoenzyme complex	9 of 41	0.9	0.00035
GO:0000785	Chromatin	62 of 1220	0.26	0.00035
GO:0098805	Whole membrane	79 of 1715	0.22	0.00055
GO:0005794	Golgi apparatus	74 of 1584	0.22	0.00067
GO:0005856	Cytoskeleton	96 of 2221	0.19	0.00067
GO:0001726	Ruffle	17 of 179	0.53	0.0011
GO:0015629	Actin cytoskeleton	31 of 477	0.37	0.0011
GO:1902554	Serine/threonine protein kinase complex	11 of 78	0.7	0.0012
GO:0090575	RNA polymerase II transcription regulator complex	16 of 163	0.55	0.0012
GO:0061695	Transferase complex, transferring phosphorus-containing groups	20 of 239	0.48	0.0012
GO:1902911	Protein kinase complex	12 of 95	0.66	0.0013
GO:0030141	Secretory granule	45 of 845	0.28	0.0018
GO:0099503	Secretory vesicle	51 of 1010	0.26	0.0021
GO:0000228	Nuclear chromosome	60 of 1256	0.23	0.0021
GO:0098644	Complex of collagen trimers	6 of 21	1.01	0.0025
GO:0045177	Apical part of cell	27 of 420	0.36	0.0034
GO:0005694	Chromosome	75 of 1712	0.2	0.0034
GO:0016363	Nuclear matrix	12 of 108	0.6	0.0035
GO:0031252	Cell leading edge	27 of 425	0.36	0.0039
GO:0005912	Adherens junction	15 of 170	0.5	0.0053
GO:0016323	Basolateral plasma membrane	18 of 237	0.43	0.007
GO:0005615	Extracellular space	121 of 3195	0.13	0.009
GO:0031090	Organelle membrane	132 of 3548	0.12	0.0091
GO:0036057	Slit diaphragm	4 of 9	1.2	0.0094
GO:0098589	Membrane region	22 of 338	0.37	0.0106
GO:0009925	Basal plasma membrane	7 of 44	0.76	0.0122
GO:0098590	Plasma membrane region	55 of 1219	0.21	0.0126
GO:0045121	Membrane raft	21 of 324	0.37	0.0143
GO:0062023	Collagen-containing extracellular matrix	24 of 396	0.34	0.0145
GO:0005583	Fibrillar collagen trimer	4 of 12	1.08	0.0194
GO:0030659	Cytoplasmic vesicle membrane	38 of 770	0.25	0.0194
GO:0016020	Membrane	291 of 9072	0.06	0.0198
GO:0099080	Supramolecular complex	55 of 1261	0.19	0.0234
GO:0033643	Host cell part	15 of 205	0.42	0.0249
GO:0031984	Organelle subcompartment	23 of 392	0.32	0.0249
GO:0005905	Clathrin-coated pit	8 of 69	0.62	0.0265
GO:0043657	Host cell	17 of 256	0.38	0.0302
GO:0031012	Extracellular matrix	28 of 527	0.28	0.0302
GO:0042025	Host cell nucleus	14 of 190	0.42	0.0309
GO:0005576	Extracellular region	146 of 4166	0.1	0.0346
GO:0099081	Supramolecular polymer	43 of 947	0.21	0.0348
GO:0048471	Perinuclear region of cytoplasm	35 of 727	0.24	0.0369
GO:0097136	Bcl-2 family protein complex	3 of 7	1.19	0.0419
GO:0005938	Cell cortex	18 of 292	0.34	0.0429
GO:0005773	Vacuole	37 of 792	0.22	0.0436
GO:0005604	Basement membrane	9 of 96	0.53	0.0438
GO:0009898	Cytoplasmic side of plasma membrane	12 of 157	0.44	0.0441
GO:0030027	Lamellipodium	14 of 202	0.4	0.0461
