# Supplementary material for: In Silico Analysis of miRNA-Mediated Genes in the Regulation of Dog Testes Development from Immature to Adult Form
Source: Animals (Basel). 2023 Apr 30;13(9):1520. doi: 10.3390/ani13091520 (PMC10177090; doi:10.3390/ani13091520)
Supplement: Supplementary file 1 [file animals-13-01520-s001.zip › animals-2307290-supplementary-S5.xlsx]

## Sheet: DR_BiolProc
GO TERM	DESCRIPTION	COUNT	STRENGTH	FDR
GO:1903984	Positive regulation of trail-activated apoptotic signaling pathway	2 of 3	2.39	0.0038
GO:0002326	B cell lineage commitment	2 of 6	2.09	0.0087
GO:0045656	Negative regulation of monocyte differentiation	2 of 7	2.02	0.0107
GO:0060736	Prostate gland growth	3 of 12	1.97	0.00069
GO:1905064	Negative regulation of vascular associated smooth muscle cell differentiation	2 of 8	1.97	0.0128
GO:0010519	Negative regulation of phospholipase activity	2 of 8	1.97	0.0128
GO:1904672	Regulation of somatic stem cell population maintenance	2 of 9	1.91	0.0149
GO:0061140	Lung secretory cell differentiation	2 of 9	1.91	0.0149
GO:0045617	Negative regulation of keratinocyte differentiation	2 of 9	1.91	0.0149
GO:0045899	Positive regulation of rna polymerase ii transcription preinitiation complex assembly	2 of 10	1.87	0.0171
GO:1903800	Positive regulation of production of mirnas involved in gene silencing by mirna	2 of 11	1.83	0.0195
GO:0060525	Prostate glandular acinus development	2 of 11	1.83	0.0195
GO:0045647	Negative regulation of erythrocyte differentiation	2 of 11	1.83	0.0195
GO:0010918	Positive regulation of mitochondrial membrane potential	2 of 11	1.83	0.0195
GO:2000269	Regulation of fibroblast apoptotic process	3 of 17	1.81	0.0014
GO:0060965	Negative regulation of gene silencing by mirna	3 of 18	1.79	0.0016
GO:0051573	Negative regulation of histone h3-k9 methylation	2 of 12	1.79	0.0214
GO:0045475	Locomotor rhythm	2 of 12	1.79	0.0214
GO:0031340	Positive regulation of vesicle fusion	2 of 12	1.79	0.0214
GO:0090344	Negative regulation of cell aging	4 of 26	1.75	0.00013
GO:0010666	Positive regulation of cardiac muscle cell apoptotic process	2 of 13	1.75	0.0238
GO:0001710	Mesodermal cell fate commitment	2 of 13	1.75	0.0238
GO:2000773	Negative regulation of cellular senescence	3 of 20	1.74	0.002
GO:0060575	Intestinal epithelial cell differentiation	3 of 20	1.74	0.002
GO:0045655	Regulation of monocyte differentiation	3 of 20	1.74	0.002
GO:1903799	Negative regulation of production of mirnas involved in gene silencing by mirna	2 of 14	1.72	0.0261
GO:0071236	Cellular response to antibiotic	2 of 14	1.72	0.0261
GO:0014067	Negative regulation of phosphatidylinositol 3-kinase signaling	2 of 14	1.72	0.0261
GO:0090051	Negative regulation of cell migration involved in sprouting angiogenesis	2 of 15	1.69	0.0282
GO:1903798	Regulation of production of mirnas involved in gene silencing by mirna	3 of 23	1.68	0.0027
GO:0071850	Mitotic cell cycle arrest	2 of 16	1.66	0.0304
GO:0060218	Hematopoietic stem cell differentiation	2 of 16	1.66	0.0304
GO:0043217	Myelin maintenance	2 of 16	1.66	0.0304
GO:0021542	Dentate gyrus development	2 of 16	1.66	0.0304
GO:0048512	Circadian behavior	3 of 25	1.65	0.0032
GO:0030850	Prostate gland development	5 of 42	1.64	2.12e-05
GO:0060644	Mammary gland epithelial cell differentiation	2 of 17	1.64	0.033
GO:0030540	Female genitalia development	2 of 17	1.64	0.033
GO:0007379	Segment specification	2 of 17	1.64	0.033
GO:1900740	Positive regulation of protein insertion into mitochondrial membrane involved in apoptotic signaling pathway	3 of 27	1.61	0.0038
GO:1904706	Negative regulation of vascular associated smooth muscle cell proliferation	2 of 18	1.61	0.0353
GO:0051571	Positive regulation of histone h3-k4 methylation	2 of 18	1.61	0.0353
GO:0051402	Neuron apoptotic process	5 of 46	1.6	3.13e-05
GO:0060795	Cell fate commitment involved in formation of primary germ layer	3 of 28	1.6	0.0041
GO:0090049	Regulation of cell migration involved in sprouting angiogenesis	4 of 38	1.59	0.00044
GO:0060749	Mammary gland alveolus development	2 of 19	1.59	0.0382
GO:0003309	Type b pancreatic cell differentiation	2 of 19	1.59	0.0382
GO:0090342	Regulation of cell aging	5 of 50	1.57	4.27e-05
GO:0002067	Glandular epithelial cell differentiation	4 of 40	1.57	0.00051
GO:0033032	Regulation of myeloid cell apoptotic process	3 of 30	1.57	0.0049
GO:0032717	Negative regulation of interleukin-8 production	2 of 20	1.57	0.0411
GO:0090050	Positive regulation of cell migration involved in sprouting angiogenesis	2 of 21	1.55	0.0436
GO:0060065	Uterus development	2 of 21	1.55	0.0436
GO:0002360	T cell lineage commitment	2 of 21	1.55	0.0436
GO:2000772	Regulation of cellular senescence	4 of 43	1.54	0.00066
GO:0048730	Epidermis morphogenesis	3 of 32	1.54	0.0056
GO:2000036	Regulation of stem cell population maintenance	3 of 33	1.53	0.0061
GO:0060740	Prostate gland epithelium morphogenesis	2 of 22	1.53	0.0462
GO:0060444	Branching involved in mammary gland duct morphogenesis	2 of 22	1.53	0.0462
GO:0001836	Release of cytochrome c from mitochondria	2 of 22	1.53	0.0462
GO:0060261	Positive regulation of transcription initiation from rna polymerase ii promoter	3 of 34	1.51	0.0065
GO:0014065	Phosphatidylinositol 3-kinase signaling	3 of 36	1.49	0.0072
GO:0033077	T cell differentiation in thymus	4 of 51	1.46	0.0011
GO:0031018	Endocrine pancreas development	3 of 39	1.45	0.0087
GO:1903672	Positive regulation of sprouting angiogenesis	3 of 41	1.43	0.0098
GO:0050853	B cell receptor signaling pathway	3 of 41	1.43	0.0098
GO:0061180	Mammary gland epithelium development	4 of 57	1.41	0.0015
GO:0048662	Negative regulation of smooth muscle cell proliferation	3 of 46	1.38	0.0128
GO:0048538	Thymus development	3 of 46	1.38	0.0128
GO:0045646	Regulation of erythrocyte differentiation	3 of 49	1.35	0.0145
GO:0002065	Columnar/cuboidal epithelial cell differentiation	6 of 101	1.34	4.8e-05
GO:1904705	Regulation of vascular associated smooth muscle cell proliferation	3 of 52	1.33	0.0165
GO:0002762	Negative regulation of myeloid leukocyte differentiation	3 of 52	1.33	0.0165
GO:2000134	Negative regulation of g1/s transition of mitotic cell cycle	6 of 107	1.32	6.46e-05
GO:0070373	Negative regulation of erk1 and erk2 cascade	4 of 70	1.32	0.0027
GO:0038127	ERBB signaling pathway	4 of 70	1.32	0.0027
GO:0008630	Intrinsic apoptotic signaling pathway in response to dna damage	4 of 71	1.32	0.0028
GO:0046632	Alpha-beta t cell differentiation	3 of 53	1.32	0.0171
GO:0001954	Positive regulation of cell-matrix adhesion	3 of 55	1.3	0.0187
GO:0002931	Response to ischemia	3 of 56	1.3	0.0194
GO:0051881	Regulation of mitochondrial membrane potential	4 of 75	1.29	0.0033
GO:0045638	Negative regulation of myeloid cell differentiation	5 of 97	1.28	0.00068
GO:0001952	Regulation of cell-matrix adhesion	6 of 120	1.27	0.00012
GO:0022612	Gland morphogenesis	5 of 99	1.27	0.00074
GO:2001244	Positive regulation of intrinsic apoptotic signaling pathway	3 of 60	1.27	0.0218
GO:1902106	Negative regulation of leukocyte differentiation	5 of 104	1.25	0.00088
GO:1902806	Regulation of cell cycle g1/s phase transition	8 of 175	1.23	4.3e-06
GO:0035019	Somatic stem cell population maintenance	3 of 65	1.23	0.0258
GO:2000045	Regulation of g1/s transition of mitotic cell cycle	7 of 156	1.22	3.29e-05
GO:1903707	Negative regulation of hemopoiesis	7 of 156	1.22	3.29e-05
GO:0010660	Regulation of muscle cell apoptotic process	3 of 66	1.22	0.0263
GO:0007569	Cell aging	3 of 66	1.22	0.0263
GO:0061138	Morphogenesis of a branching epithelium	7 of 159	1.21	3.65e-05
GO:0045844	Positive regulation of striated muscle tissue development	3 of 68	1.21	0.0279
GO:0010633	Negative regulation of epithelial cell migration	3 of 69	1.21	0.0286
GO:0001776	Leukocyte homeostasis	3 of 69	1.21	0.0286
GO:0009952	Anterior/posterior pattern specification	9 of 214	1.19	1.2e-06
GO:0030217	T cell differentiation	6 of 142	1.19	0.00027
GO:0070661	Leukocyte proliferation	4 of 95	1.19	0.0069
GO:0031058	Positive regulation of histone modification	4 of 95	1.19	0.0069
GO:0035265	Organ growth	4 of 96	1.19	0.007
GO:0070301	Cellular response to hydrogen peroxide	3 of 71	1.19	0.0302
GO:0033555	Multicellular organismal response to stress	3 of 71	1.19	0.0302
GO:0048704	Embryonic skeletal system morphogenesis	4 of 97	1.18	0.0072
GO:0035282	Segmentation	4 of 97	1.18	0.0072
GO:0010517	Regulation of phospholipase activity	3 of 73	1.18	0.0319
GO:0007422	Peripheral nervous system development	3 of 75	1.17	0.0335
GO:0048565	Digestive tract development	5 of 128	1.16	0.0019
GO:1905477	Positive regulation of protein localization to membrane	5 of 129	1.16	0.002
GO:0048863	Stem cell differentiation	6 of 156	1.15	0.00043
GO:0048754	Branching morphogenesis of an epithelial tube	5 of 131	1.15	0.002
GO:1901343	Negative regulation of vasculature development	5 of 132	1.15	0.0021
GO:0032946	Positive regulation of mononuclear cell proliferation	5 of 135	1.14	0.0023
GO:0055024	Regulation of cardiac muscle tissue development	3 of 81	1.14	0.0395
GO:0071156	Regulation of cell cycle arrest	4 of 110	1.13	0.0107
GO:0046651	Lymphocyte proliferation	3 of 82	1.13	0.0407
GO:0048145	Regulation of fibroblast proliferation	3 of 83	1.13	0.0412
GO:0071158	Positive regulation of cell cycle arrest	3 of 84	1.12	0.0421
GO:0042063	Gliogenesis	8 of 228	1.11	2.7e-05
GO:0032355	Response to estradiol	5 of 142	1.11	0.0027
GO:0060964	Regulation of gene silencing by mirna	4 of 114	1.11	0.012
GO:0035264	Multicellular organism growth	3 of 86	1.11	0.0443
GO:0009791	Post-embryonic development	3 of 86	1.11	0.0443
GO:2000106	Regulation of leukocyte apoptotic process	3 of 87	1.1	0.0451
GO:0051149	Positive regulation of muscle cell differentiation	3 of 88	1.1	0.0462
GO:0003002	Regionalization	11 of 332	1.09	2.85e-07
GO:0010001	Glial cell differentiation	6 of 178	1.09	0.00082
GO:2001235	Positive regulation of apoptotic signaling pathway	6 of 180	1.09	0.00086
GO:0042542	Response to hydrogen peroxide	4 of 119	1.09	0.0134
GO:0035270	Endocrine system development	4 of 120	1.09	0.0137
GO:0002761	Regulation of myeloid leukocyte differentiation	4 of 121	1.09	0.0141
GO:0002244	Hematopoietic progenitor cell differentiation	3 of 90	1.09	0.049
GO:1905475	Regulation of protein localization to membrane	6 of 198	1.05	0.0013
GO:0016202	Regulation of striated muscle tissue development	4 of 133	1.05	0.0186
GO:0008584	Male gonad development	4 of 133	1.05	0.0186
GO:0050671	Positive regulation of lymphocyte proliferation	4 of 134	1.04	0.0189
GO:0019827	Stem cell population maintenance	4 of 135	1.04	0.0193
GO:0048660	Regulation of smooth muscle cell proliferation	4 of 136	1.04	0.0195
GO:0048732	Gland development	12 of 410	1.03	1.94e-07
GO:0009749	Response to glucose	4 of 138	1.03	0.0199
GO:1902105	Regulation of leukocyte differentiation	8 of 285	1.02	0.00012
GO:0018105	Peptidyl-serine phosphorylation	5 of 177	1.02	0.0063
GO:0007050	Cell cycle arrest	4 of 141	1.02	0.0213
GO:0010212	Response to ionizing radiation	4 of 145	1.01	0.0228
GO:1901342	Regulation of vasculature development	9 of 336	1	3.83e-05
GO:0032944	Regulation of mononuclear cell proliferation	6 of 220	1	0.002
GO:0090316	Positive regulation of intracellular protein transport	5 of 184	1	0.007
GO:0045580	Regulation of t cell differentiation	4 of 147	1	0.0238
GO:0048608	Reproductive structure development	11 of 420	0.99	2.49e-06
GO:0051896	Regulation of protein kinase b signaling	6 of 226	0.99	0.0022
GO:0010632	Regulation of epithelial cell migration	6 of 227	0.99	0.0023
GO:0030856	Regulation of epithelial cell differentiation	4 of 151	0.99	0.0257
GO:0048589	Developmental growth	10 of 389	0.98	1.29e-05
GO:0051147	Regulation of muscle cell differentiation	4 of 154	0.98	0.0264
GO:0030902	Hindbrain development	4 of 154	0.98	0.0264
GO:0007162	Negative regulation of cell adhesion	7 of 280	0.97	0.0009
GO:0048705	Skeletal system morphogenesis	6 of 240	0.97	0.0029
GO:0030278	Regulation of ossification	5 of 197	0.97	0.0092
GO:0007369	Gastrulation	4 of 159	0.97	0.0286
GO:0042493	Response to drug	7 of 281	0.96	0.00092
GO:0006367	Transcription initiation from rna polymerase ii promoter	4 of 162	0.96	0.0301
GO:2000027	Regulation of animal organ morphogenesis	6 of 257	0.94	0.0039
GO:0045766	Positive regulation of angiogenesis	4 of 169	0.94	0.0334
GO:0051897	Positive regulation of protein kinase b signaling	4 of 170	0.94	0.0339
GO:0045765	Regulation of angiogenesis	7 of 303	0.93	0.0014
GO:0045637	Regulation of myeloid cell differentiation	6 of 260	0.93	0.0041
GO:0071453	Cellular response to oxygen levels	5 of 216	0.93	0.0128
GO:0050670	Regulation of lymphocyte proliferation	5 of 218	0.93	0.0132
GO:0060759	Regulation of response to cytokine stimulus	4 of 175	0.93	0.0368
GO:0045930	Negative regulation of mitotic cell cycle	7 of 308	0.92	0.0015
GO:0001655	Urogenital system development	7 of 315	0.91	0.0016
GO:1905330	Regulation of morphogenesis of an epithelium	4 of 180	0.91	0.0397
GO:0022408	Negative regulation of cell-cell adhesion	4 of 183	0.91	0.0412
GO:0008284	Positive regulation of cell population proliferation	20 of 919	0.9	6.2e-11
GO:0010948	Negative regulation of cell cycle process	7 of 328	0.9	0.002
GO:2000377	Regulation of reactive oxygen species metabolic process	4 of 188	0.9	0.0443
GO:0071383	Cellular response to steroid hormone stimulus	4 of 188	0.9	0.0443
GO:0000122	Negative regulation of transcription by rna polymerase ii	19 of 895	0.89	3.81e-10
GO:0071456	Cellular response to hypoxia	4 of 189	0.89	0.0447
GO:0045596	Negative regulation of cell differentiation	15 of 728	0.88	1.37e-07
GO:0002009	Morphogenesis of an epithelium	9 of 435	0.88	0.00025
GO:0002521	Leukocyte differentiation	7 of 338	0.88	0.0023
GO:0062197	Cellular response to chemical stress	6 of 293	0.88	0.0069
GO:0034599	Cellular response to oxidative stress	5 of 244	0.88	0.0195
GO:0002064	Epithelial cell development	4 of 195	0.88	0.049
GO:0050731	Positive regulation of peptidyl-tyrosine phosphorylation	4 of 196	0.88	0.0495
GO:1903706	Regulation of hemopoiesis	10 of 493	0.87	8.71e-05
GO:0045165	Cell fate commitment	5 of 248	0.87	0.0202
GO:0060562	Epithelial tube morphogenesis	6 of 307	0.86	0.0085
GO:0051093	Negative regulation of developmental process	19 of 983	0.85	1.57e-09
GO:0048598	Embryonic morphogenesis	11 of 571	0.85	4.1e-05
GO:0051271	Negative regulation of cellular component movement	6 of 311	0.85	0.009
GO:0007548	Sex differentiation	5 of 259	0.85	0.0233
GO:0030336	Negative regulation of cell migration	5 of 262	0.85	0.0242
GO:1901214	Regulation of neuron death	6 of 317	0.84	0.0098
GO:0045927	Positive regulation of growth	5 of 267	0.84	0.0258
GO:0048545	Response to steroid hormone	6 of 328	0.83	0.0113
GO:0051091	Positive regulation of dna-binding transcription factor activity	5 of 271	0.83	0.0265
GO:0048568	Embryonic organ development	8 of 448	0.82	0.0019
GO:0048638	Regulation of developmental growth	6 of 333	0.82	0.0121
GO:0050678	Regulation of epithelial cell proliferation	6 of 339	0.82	0.0129
GO:0010638	Positive regulation of organelle organization	11 of 633	0.81	0.0001
GO:0001666	Response to hypoxia	6 of 342	0.81	0.0134
GO:0097190	Apoptotic signaling pathway	5 of 286	0.81	0.0312
GO:0051241	Negative regulation of multicellular organismal process	21 of 1231	0.8	9.68e-10
GO:0060548	Negative regulation of cell death	17 of 999	0.8	1.37e-07
GO:0051222	Positive regulation of protein transport	6 of 352	0.8	0.0149
GO:0050727	Regulation of inflammatory response	6 of 351	0.8	0.0149
GO:0070372	Regulation of erk1 and erk2 cascade	5 of 292	0.8	0.0334
GO:0090068	Positive regulation of cell cycle process	5 of 294	0.8	0.034
GO:0051348	Negative regulation of transferase activity	5 of 294	0.8	0.034
GO:0009887	Animal organ morphogenesis	16 of 967	0.79	5.94e-07
GO:0043066	Negative regulation of apoptotic process	15 of 893	0.79	1.57e-06
GO:0035239	Tube morphogenesis	11 of 656	0.79	0.00013
GO:0048562	Embryonic organ morphogenesis	5 of 301	0.79	0.0368
GO:0045892	Negative regulation of transcription, dna-templated	21 of 1273	0.78	1.58e-09
GO:0030855	Epithelial cell differentiation	11 of 673	0.78	0.00017
GO:0010720	Positive regulation of cell development	9 of 556	0.78	0.0013
GO:0071363	Cellular response to growth factor stimulus	8 of 494	0.78	0.0031
GO:0045944	Positive regulation of transcription by rna polymerase ii	20 of 1253	0.77	8.92e-09
GO:0045597	Positive regulation of cell differentiation	16 of 993	0.77	8.4e-07
GO:0001501	Skeletal system development	8 of 499	0.77	0.0033
GO:0042391	Regulation of membrane potential	7 of 440	0.77	0.0084
GO:0002429	Immune response-activating cell surface receptor signaling pathway	5 of 311	0.77	0.0411
GO:0051253	Negative regulation of rna metabolic process	22 of 1422	0.76	1.54e-09
GO:0043009	Chordate embryonic development	10 of 640	0.76	0.00068
GO:0007169	Transmembrane receptor protein tyrosine kinase signaling pathway	8 of 518	0.76	0.004
GO:0045787	Positive regulation of cell cycle	6 of 388	0.76	0.0217
GO:0060429	Epithelium development	17 of 1109	0.75	5.32e-07
GO:0010942	Positive regulation of cell death	11 of 719	0.75	0.0003
GO:0010721	Negative regulation of cell development	5 of 330	0.75	0.0494
GO:2000113	Negative regulation of cellular macromolecule biosynthetic process	22 of 1470	0.74	2.65e-09
GO:0009790	Embryo development	15 of 1002	0.74	6.46e-06
GO:0003006	Developmental process involved in reproduction	14 of 945	0.74	2.1e-05
GO:0040008	Regulation of growth	10 of 676	0.74	0.00097
GO:0031400	Negative regulation of protein modification process	9 of 602	0.74	0.0021
GO:0006366	Transcription by rna polymerase ii	6 of 406	0.74	0.0258
GO:0045595	Regulation of cell differentiation	27 of 1874	0.73	1.52e-11
GO:0045893	Positive regulation of transcription, dna-templated	23 of 1587	0.73	1.54e-09
GO:0010564	Regulation of cell cycle process	11 of 760	0.73	0.00047
GO:0050769	Positive regulation of neurogenesis	7 of 479	0.73	0.0128
GO:0001933	Negative regulation of protein phosphorylation	6 of 411	0.73	0.0265
GO:0010628	Positive regulation of gene expression	33 of 2337	0.72	2.4e-14
GO:2000026	Regulation of multicellular organismal development	30 of 2096	0.72	6e-13
GO:0009725	Response to hormone	12 of 849	0.72	0.00023
GO:0035295	Tube development	12 of 851	0.72	0.00024
GO:0045936	Negative regulation of phosphate metabolic process	8 of 561	0.72	0.0064
GO:0032870	Cellular response to hormone stimulus	8 of 569	0.72	0.0069
GO:0001558	Regulation of cell growth	6 of 423	0.72	0.0294
GO:0019216	Regulation of lipid metabolic process	6 of 424	0.72	0.0297
GO:0006357	Regulation of transcription by rna polymerase ii	30 of 2172	0.71	1.13e-12
GO:0042127	Regulation of cell population proliferation	23 of 1642	0.71	2.72e-09
GO:0051270	Regulation of cellular component movement	14 of 1009	0.71	4.15e-05
GO:2000145	Regulation of cell motility	13 of 929	0.71	9.91e-05
GO:0030155	Regulation of cell adhesion	10 of 712	0.71	0.0014
GO:0007167	Enzyme linked receptor protein signaling pathway	10 of 720	0.71	0.0015
GO:0045786	Negative regulation of cell cycle	8 of 571	0.71	0.0069
GO:0030097	Hemopoiesis	8 of 570	0.71	0.0069
GO:0009891	Positive regulation of biosynthetic process	28 of 2040	0.7	1.45e-11
GO:0031328	Positive regulation of cellular biosynthetic process	27 of 2005	0.7	6.2e-11
GO:0010557	Positive regulation of macromolecule biosynthetic process	26 of 1906	0.7	1.45e-10
GO:0051254	Positive regulation of rna metabolic process	24 of 1759	0.7	1.54e-09
GO:0051094	Positive regulation of developmental process	19 of 1389	0.7	3.22e-07
GO:0022603	Regulation of anatomical structure morphogenesis	15 of 1095	0.7	1.9e-05
GO:0060284	Regulation of cell development	13 of 956	0.7	0.00013
GO:0043065	Positive regulation of apoptotic process	9 of 660	0.7	0.0036
GO:0051090	Regulation of dna-binding transcription factor activity	6 of 437	0.7	0.033
GO:0051051	Negative regulation of transport	6 of 443	0.7	0.0346
GO:0051249	Regulation of lymphocyte activation	6 of 445	0.7	0.0352
GO:0050767	Regulation of neurogenesis	11 of 828	0.69	0.00093
GO:0051346	Negative regulation of hydrolase activity	6 of 450	0.69	0.0368
GO:0045935	Positive regulation of nucleobase-containing compound metabolic process	25 of 1927	0.68	1.35e-09
GO:0010941	Regulation of cell death	22 of 1696	0.68	3.26e-08
GO:0042981	Regulation of apoptotic process	20 of 1550	0.68	2.85e-07
GO:0033993	Response to lipid	11 of 858	0.68	0.0012
GO:0071407	Cellular response to organic cyclic compound	7 of 537	0.68	0.0209
GO:0044089	Positive regulation of cellular component biogenesis	7 of 542	0.68	0.0217
GO:0071495	Cellular response to endogenous stimulus	15 of 1181	0.67	4.32e-05
GO:0072359	Circulatory system development	11 of 872	0.67	0.0014
GO:1901652	Response to peptide	6 of 476	0.67	0.0449
GO:0050793	Regulation of developmental process	33 of 2648	0.66	4.38e-13
GO:0010629	Negative regulation of gene expression	25 of 2014	0.66	2.97e-09
GO:0009719	Response to endogenous stimulus	18 of 1447	0.66	3.48e-06
GO:0051130	Positive regulation of cellular component organization	15 of 1209	0.66	5.66e-05
GO:0048646	Anatomical structure formation involved in morphogenesis	11 of 883	0.66	0.0015
GO:0006351	Transcription, dna-templated	7 of 567	0.66	0.0261
GO:0014070	Response to organic cyclic compound	11 of 911	0.65	0.0019
GO:0045664	Regulation of neuron differentiation	8 of 665	0.65	0.0157
GO:0007610	Behavior	7 of 572	0.65	0.0268
GO:0042327	Positive regulation of phosphorylation	13 of 1093	0.64	0.00048
GO:0001934	Positive regulation of protein phosphorylation	12 of 1019	0.64	0.0011
GO:0031347	Regulation of defense response	8 of 674	0.64	0.0168
GO:0007346	Regulation of mitotic cell cycle	8 of 676	0.64	0.0171
GO:0051173	Positive regulation of nitrogen compound metabolic process	37 of 3239	0.63	2.8e-14
GO:0051172	Negative regulation of nitrogen compound metabolic process	28 of 2429	0.63	5.88e-10
GO:0030334	Regulation of cell migration	10 of 865	0.63	0.005
GO:0018193	Peptidyl-amino acid modification	10 of 867	0.63	0.0051
GO:0031401	Positive regulation of protein modification process	14 of 1252	0.62	0.0004
GO:0051347	Positive regulation of transferase activity	8 of 705	0.62	0.0207
GO:0031325	Positive regulation of cellular metabolic process	38 of 3413	0.61	2.4e-14
GO:0031324	Negative regulation of cellular metabolic process	29 of 2630	0.61	5.57e-10
GO:0032270	Positive regulation of cellular protein metabolic process	18 of 1635	0.61	2e-05
GO:0043086	Negative regulation of catalytic activity	9 of 807	0.61	0.0125
GO:0010604	Positive regulation of macromolecule metabolic process	39 of 3600	0.6	2.4e-14
GO:0051239	Regulation of multicellular organismal process	35 of 3227	0.6	1.13e-12
GO:0010605	Negative regulation of macromolecule metabolic process	31 of 2875	0.6	1.05e-10
GO:0009888	Tissue development	19 of 1760	0.6	1.12e-05
GO:0022008	Neurogenesis	18 of 1657	0.6	2.37e-05
GO:0022414	Reproductive process	15 of 1400	0.6	0.0003
GO:0071310	Cellular response to organic substance	25 of 2369	0.59	7.83e-08
GO:0002682	Regulation of immune system process	16 of 1514	0.59	0.00016
GO:1902533	Positive regulation of intracellular signal transduction	11 of 1041	0.59	0.0048
GO:0032269	Negative regulation of cellular protein metabolic process	11 of 1043	0.59	0.0049
GO:1901701	Cellular response to oxygen-containing compound	11 of 1055	0.59	0.0053
GO:0012501	Programmed cell death	11 of 1054	0.59	0.0053
GO:0009892	Negative regulation of metabolic process	32 of 3124	0.58	1.26e-10
GO:0006355	Regulation of transcription, dna-templated	34 of 3388	0.57	2.56e-11
GO:0009653	Anatomical structure morphogenesis	22 of 2165	0.57	2.18e-06
GO:0010243	Response to organonitrogen compound	10 of 987	0.57	0.012
GO:2000112	Regulation of cellular macromolecule biosynthetic process	38 of 3878	0.56	6e-13
GO:0042325	Regulation of phosphorylation	16 of 1626	0.56	0.00037
GO:0080134	Regulation of response to stress	14 of 1437	0.56	0.0015
GO:0051726	Regulation of cell cycle	12 of 1230	0.56	0.0047
GO:0032101	Regulation of response to external stimulus	10 of 1013	0.56	0.014
GO:0043549	Regulation of kinase activity	9 of 918	0.56	0.0245
GO:0006915	Apoptotic process	9 of 918	0.56	0.0245
GO:0051050	Positive regulation of transport	9 of 923	0.56	0.0253
GO:0048609	Multicellular organismal reproductive process	8 of 807	0.56	0.0381
GO:0045859	Regulation of protein kinase activity	8 of 812	0.56	0.0392
GO:0051252	Regulation of rna metabolic process	36 of 3722	0.55	8.6e-12
GO:0051240	Positive regulation of multicellular organismal process	17 of 1770	0.55	0.00024
GO:0048699	Generation of neurons	15 of 1551	0.55	0.00087
GO:1901700	Response to oxygen-containing compound	15 of 1567	0.55	0.00095
GO:0001932	Regulation of protein phosphorylation	14 of 1459	0.55	0.0017
GO:0051338	Regulation of transferase activity	10 of 1036	0.55	0.0159
GO:0031326	Regulation of cellular biosynthetic process	39 of 4125	0.54	6e-13
GO:0023057	Negative regulation of signaling	13 of 1385	0.54	0.0035
GO:0010648	Negative regulation of cell communication	13 of 1382	0.54	0.0035
GO:0009968	Negative regulation of signal transduction	12 of 1271	0.54	0.0061
GO:0002684	Positive regulation of immune system process	9 of 949	0.54	0.0285
GO:0006468	Protein phosphorylation	9 of 952	0.54	0.0288
GO:0007399	Nervous system development	22 of 2371	0.53	1.03e-05
GO:0031399	Regulation of protein modification process	17 of 1870	0.53	0.00047
GO:0033043	Regulation of organelle organization	12 of 1306	0.53	0.0073
GO:0034097	Response to cytokine	10 of 1101	0.53	0.0224
GO:0044087	Regulation of cellular component biogenesis	9 of 971	0.53	0.0319
GO:0007417	Central nervous system development	9 of 988	0.53	0.0346
GO:0048523	Negative regulation of cellular process	44 of 4874	0.52	1.46e-14
GO:0070887	Cellular response to chemical stimulus	26 of 2919	0.52	8.4e-07
GO:0071345	Cellular response to cytokine stimulus	9 of 1013	0.52	0.0396
GO:0010468	Regulation of gene expression	42 of 4813	0.51	1.76e-13
GO:0048513	Animal organ development	28 of 3197	0.51	2.38e-07
GO:0010647	Positive regulation of cell communication	16 of 1823	0.51	0.0012
GO:0023056	Positive regulation of signaling	16 of 1831	0.51	0.0013
GO:0035556	Intracellular signal transduction	15 of 1712	0.51	0.0021
GO:0007267	Cell-cell signaling	10 of 1145	0.51	0.0276
GO:0060341	Regulation of cellular localization	9 of 1027	0.51	0.042
GO:0009894	Regulation of catabolic process	9 of 1038	0.51	0.0443
GO:0007166	Cell surface receptor signaling pathway	20 of 2325	0.5	0.00013
GO:0048585	Negative regulation of response to stimulus	14 of 1636	0.5	0.0045
GO:0051336	Regulation of hydrolase activity	11 of 1284	0.5	0.0199
GO:0044092	Negative regulation of molecular function	10 of 1163	0.5	0.0299
GO:0048519	Negative regulation of biological process	45 of 5389	0.49	2.4e-14
GO:0048584	Positive regulation of response to stimulus	19 of 2257	0.49	0.00034
GO:0009967	Positive regulation of signal transduction	14 of 1654	0.49	0.0049
GO:0065009	Regulation of molecular function	40 of 4913	0.48	1.45e-11
GO:0030154	Cell differentiation	30 of 3702	0.48	2.42e-07
GO:0051128	Regulation of cellular component organization	19 of 2402	0.47	0.00076
GO:0043085	Positive regulation of catalytic activity	12 of 1489	0.47	0.0193
GO:1902531	Regulation of intracellular signal transduction	14 of 1807	0.46	0.0105
GO:0016310	Phosphorylation	10 of 1275	0.46	0.0494
GO:0044093	Positive regulation of molecular function	14 of 1842	0.45	0.0125
GO:0048522	Positive regulation of cellular process	42 of 5579	0.44	1.54e-11
GO:0048731	System development	33 of 4426	0.44	1.52e-07
GO:0051246	Regulation of protein metabolic process	21 of 2828	0.44	0.00058
GO:0032268	Regulation of cellular protein metabolic process	20 of 2693	0.44	0.00096
GO:0050790	Regulation of catalytic activity	18 of 2386	0.44	0.0021
GO:0080090	Regulation of primary metabolic process	44 of 6032	0.43	4.78e-12
GO:0051171	Regulation of nitrogen compound metabolic process	43 of 5836	0.43	1.13e-11
GO:0048468	Cell development	12 of 1629	0.43	0.033
GO:0031323	Regulation of cellular metabolic process	44 of 6239	0.42	1.45e-11
GO:0060255	Regulation of macromolecule metabolic process	45 of 6407	0.41	4.81e-12
GO:0007275	Multicellular organism development	35 of 5023	0.41	1.66e-07
GO:0032879	Regulation of localization	19 of 2740	0.41	0.0033
GO:0033554	Cellular response to stress	12 of 1725	0.41	0.0466
GO:0048856	Anatomical structure development	36 of 5402	0.39	2.4e-07
GO:0003008	System process	13 of 1942	0.39	0.0427
GO:0090304	Nucleic acid metabolic process	14 of 2178	0.38	0.0411
GO:0032502	Developmental process	37 of 5841	0.37	4.16e-07
GO:0042221	Response to chemical	27 of 4333	0.36	0.00039
GO:0065008	Regulation of biological quality	25 of 4042	0.36	0.0011
GO:0032501	Multicellular organismal process	42 of 6933	0.35	1.98e-08
GO:0043412	Macromolecule modification	19 of 3277	0.33	0.0214
GO:0010646	Regulation of cell communication	20 of 3514	0.32	0.0195
GO:0023051	Regulation of signaling	20 of 3553	0.32	0.0214
GO:0048583	Regulation of response to stimulus	23 of 4114	0.31	0.0091
GO:0044260	Cellular macromolecule metabolic process	26 of 4976	0.29	0.0083
GO:0007165	Signal transduction	25 of 4876	0.28	0.0145
GO:0043170	Macromolecule metabolic process	31 of 6137	0.27	0.0025
GO:0051716	Cellular response to stimulus	32 of 6489	0.26	0.0027
GO:0023052	Signaling	26 of 5239	0.26	0.0167
GO:0007154	Cell communication	26 of 5320	0.26	0.0199
GO:0050794	Regulation of cellular process	50 of 10932	0.23	1.08e-07
GO:0006807	Nitrogen compound metabolic process	30 of 6852	0.21	0.0306
GO:0065007	Biological regulation	51 of 12171	0.19	1.04e-06

## Sheet: DR_MolFunc
GO TERM	DESCRIPTION	COUNT	STRENGTH	FDR
GO:0003886	DNA (cytosine-5-)-methyltransferase activity	2 of 3	2.39	0.0092
GO:0043125	ErbB-3 class receptor binding	2 of 5	2.17	0.0181
GO:0097371	MDM2/MDM4 family protein binding	2 of 9	1.91	0.0369
GO:0001228	DNA-binding transcription activator activity, RNA polymerase II-specific	13 of 449	1.03	6.57e-08
GO:0002020	Protease binding	4 of 138	1.03	0.0498
GO:0019902	Phosphatase binding	5 of 194	0.98	0.022
GO:0019207	Kinase regulator activity	5 of 216	0.93	0.0323
GO:0000978	RNA polymerase II cis-regulatory region sequence-specific DNA binding	14 of 672	0.89	4.64e-07
GO:0000981	DNA-binding transcription factor activity, RNA polymerase II-specific	21 of 1022	0.88	1.44e-10
GO:0000977	RNA polymerase II transcription regulatory region sequence-specific DNA binding	17 of 878	0.85	3.84e-08
GO:0043565	Sequence-specific dna binding	24 of 1331	0.82	4.1e-11
GO:0008134	Transcription factor binding	12 of 672	0.82	3.41e-05
GO:0046982	Protein heterodimerization activity	6 of 338	0.82	0.0323
GO:1990837	Sequence-specific double-stranded dna binding	18 of 1068	0.79	6.57e-08
GO:0003682	Chromatin binding	9 of 570	0.77	0.0033
GO:0140110	Transcription regulator activity	24 of 1657	0.73	1.15e-09
GO:0004672	Protein kinase activity	8 of 568	0.72	0.0181
GO:0019901	Protein kinase binding	9 of 653	0.71	0.0085
GO:0003677	DNA binding	28 of 2470	0.62	1.74e-09
GO:0098772	Molecular function regulator	33 of 3422	0.55	6.07e-10
GO:0046983	Protein dimerization activity	10 of 1037	0.55	0.0386
GO:0003676	Nucleic acid binding	32 of 3947	0.48	6.57e-08
GO:0005102	Signaling receptor binding	13 of 1581	0.48	0.0258
GO:0019899	Enzyme binding	17 of 2239	0.45	0.0078
GO:0042802	Identical protein binding	14 of 1896	0.44	0.0378
GO:1901363	Heterocyclic compound binding	39 of 5831	0.39	3.08e-08
GO:0097159	Organic cyclic compound binding	39 of 5916	0.39	3.86e-08
GO:0005515	Protein binding	36 of 7026	0.28	0.00035
GO:0005488	Binding	51 of 12516	0.18	4.29e-06

## Sheet: DR_CellComp
GO TERM	DESCRIPTION	COUNT	STRENGTH	FDR
GO:0038143	ERBB3:ERBB2 complex	2 of 2	2.57	0.0043
GO:0043209	Myelin sheath	3 of 46	1.38	0.0243
GO:0005667	Transcription regulator complex	10 of 431	0.93	3.46e-05
GO:0000790	Nuclear chromatin	17 of 1048	0.78	2.92e-07
GO:0000785	Chromatin	19 of 1220	0.76	5.17e-08
GO:0016604	Nuclear body	10 of 789	0.67	0.0043
GO:0005654	Nucleoplasm	36 of 3973	0.52	8.62e-11
GO:0031981	Nuclear lumen	41 of 4733	0.5	1.08e-12
GO:0070013	Intracellular organelle lumen	42 of 5857	0.42	1.05e-10
GO:0005634	Nucleus	46 of 7390	0.36	1.05e-10
GO:0032991	Protein-containing complex	31 of 5073	0.35	7.5e-05
GO:0043232	Intracellular non-membrane-bounded organelle	27 of 4880	0.31	0.0043
GO:0043231	Intracellular membrane-bounded organelle	47 of 10761	0.21	2.24e-05
GO:0043227	Membrane-bounded organelle	49 of 12427	0.16	0.00016
GO:0043229	Intracellular organelle	49 of 12528	0.16	0.00021
GO:0005622	Intracellular	51 of 14276	0.12	0.0013

## Sheet: DR_KEGGPath
PATHWAY	DESCRIPTION	COUNT	STRENGTH	FDR
hsa05206	MicroRNAs in cancer	14 of 160	1.51	6.56e-15
hsa05220	Chronic myeloid leukemia	6 of 75	1.47	5.42e-06
hsa05222	Small cell lung cancer	7 of 92	1.45	9.59e-07
hsa05215	Prostate cancer	7 of 96	1.43	9.59e-07
hsa05219	Bladder cancer	3 of 41	1.43	0.0023
hsa05213	Endometrial cancer	4 of 57	1.41	0.00039
hsa05212	Pancreatic cancer	5 of 73	1.4	7.24e-05
hsa01522	Endocrine resistance	6 of 95	1.37	1.45e-05
hsa01521	EGFR tyrosine kinase inhibitor resistance	5 of 78	1.37	8.22e-05
hsa04012	ErbB signaling pathway	5 of 83	1.35	8.78e-05
hsa05223	Non-small cell lung cancer	4 of 68	1.34	0.00065
hsa05230	Central carbon metabolism in cancer	4 of 69	1.33	0.00066
hsa01524	Platinum drug resistance	4 of 70	1.32	0.00066
hsa04961	Endocrine and other factor-regulated calcium reabsorption	3 of 53	1.32	0.0036
hsa05218	Melanoma	4 of 72	1.31	0.00071
hsa05214	Glioma	4 of 72	1.31	0.00071
hsa04115	p53 signaling pathway	4 of 72	1.31	0.00071
hsa04722	Neurotrophin signaling pathway	6 of 114	1.29	3.52e-05
hsa04668	TNF signaling pathway	5 of 112	1.22	0.00033
hsa05235	PD-L1 expression and PD-1 checkpoint pathway in cancer	4 of 88	1.22	0.0012
hsa05162	Measles	6 of 138	1.21	7.43e-05
hsa04920	Adipocytokine signaling pathway	3 of 69	1.21	0.007
hsa04917	Prolactin signaling pathway	3 of 69	1.21	0.007
hsa04930	Type II diabetes mellitus	2 of 46	1.21	0.0386
hsa05226	Gastric cancer	6 of 144	1.19	8.22e-05
hsa05224	Breast cancer	6 of 145	1.18	8.22e-05
hsa04380	Osteoclast differentiation	5 of 122	1.18	0.00039
hsa00270	Cysteine and methionine metabolism	2 of 49	1.18	0.0412
hsa04068	FoxO signaling pathway	5 of 127	1.16	0.00045
hsa04662	B cell receptor signaling pathway	3 of 78	1.15	0.009
hsa04931	Insulin resistance	4 of 107	1.14	0.0023
hsa04066	HIF-1 signaling pathway	4 of 106	1.14	0.0023
hsa05210	Colorectal cancer	3 of 82	1.13	0.0102
hsa04071	Sphingolipid signaling pathway	4 of 116	1.1	0.0027
hsa04218	Cellular senescence	5 of 150	1.09	0.00073
hsa04919	Thyroid hormone signaling pathway	4 of 119	1.09	0.0029
hsa04110	Cell cycle	4 of 120	1.09	0.0029
hsa04657	IL-17 signaling pathway	3 of 92	1.08	0.0137
hsa05160	Hepatitis C	5 of 156	1.07	0.00085
hsa04151	PI3K-Akt signaling pathway	11 of 350	1.06	4.51e-07
hsa05169	Epstein-Barr virus infection	6 of 193	1.06	0.00033
hsa05161	Hepatitis B	5 of 159	1.06	0.00089
hsa05418	Fluid shear stress and atherosclerosis	4 of 130	1.06	0.0036
hsa05205	Proteoglycans in cancer	6 of 196	1.05	0.00033
hsa04915	Estrogen signaling pathway	4 of 133	1.05	0.0037
hsa04210	Apoptosis	4 of 132	1.05	0.0037
hsa04933	AGE-RAGE signaling pathway in diabetic complications	3 of 98	1.05	0.0154
hsa04660	T cell receptor signaling pathway	3 of 101	1.04	0.0165
hsa04625	C-type lectin receptor signaling pathway	3 of 102	1.04	0.0166
hsa05145	Toxoplasmosis	3 of 105	1.02	0.0177
hsa04010	MAPK signaling pathway	8 of 288	1.01	4.48e-05
hsa05167	Kaposi sarcoma-associated herpesvirus infection	5 of 187	0.99	0.0018
hsa05225	Hepatocellular carcinoma	4 of 160	0.97	0.007
hsa05164	Influenza A	4 of 165	0.95	0.0075
hsa05135	Yersinia infection	3 of 125	0.95	0.0276
hsa05166	Human T-cell leukemia virus 1 infection	5 of 211	0.94	0.0026
hsa05163	Human cytomegalovirus infection	5 of 218	0.93	0.0029
hsa05131	Shigellosis	5 of 218	0.93	0.0029
hsa04140	Autophagy - animal	3 of 130	0.93	0.0302
hsa04910	Insulin signaling pathway	3 of 133	0.92	0.0316
hsa05017	Spinocerebellar ataxia	3 of 135	0.91	0.0324
hsa05200	Pathways in cancer	11 of 517	0.9	7.42e-06
hsa04261	Adrenergic signaling in cardiomyocytes	3 of 147	0.88	0.0395
hsa04510	Focal adhesion	4 of 198	0.87	0.0137
hsa04932	Non-alcoholic fatty liver disease	3 of 148	0.87	0.0396
hsa04150	mTOR signaling pathway	3 of 151	0.87	0.0412
hsa05170	Human immunodeficiency virus 1 infection	4 of 204	0.86	0.0146
hsa04310	Wnt signaling pathway	3 of 154	0.86	0.0422
hsa04630	JAK-STAT signaling pathway	3 of 160	0.84	0.046
hsa05165	Human papillomavirus infection	6 of 325	0.83	0.0024
hsa04014	Ras signaling pathway	4 of 226	0.82	0.0192
hsa05168	Herpes simplex virus 1 infection	5 of 479	0.59	0.046
