# Supplementary material for: In Silico Analysis of miRNA-Mediated Genes in the Regulation of Dog Testes Development from Immature to Adult Form
Source: Animals (Basel). 2023 Apr 30;13(9):1520. doi: 10.3390/ani13091520 (PMC10177090; doi:10.3390/ani13091520)
Supplement: Supplementary file 1 [file animals-13-01520-s001.zip › animals-2307290-supplementary-S6.xlsx]

## Sheet: ClueGO Results
ID	Term	Ontology Source	Term PValue	Term PValue Corrected with Bonferroni step down	Group PValue	Group PValue Corrected with Bonferroni step down	GOLevels	GOGroups	% Associated Genes	Nr. Genes	Associated Genes Found
KEGG:05200	Pathways in cancer	KEGG_24.01.2022	9.19532e-34	1.21378e-31	9.19532e-34	2.9425e-32	[-1]	Group00	4.51977	24	[BCL2L11, CCNA2, CCND1, CCNE1, CDH1, CDK4, CDK6, CDKN1A, CXCL8, EGFR, ESR1, FGFR1, FOXO1, JAK2, JUN, KRAS, MET, MMP2, MYC, NOTCH1, PIK3R1, PTEN, RB1, RELA]
GO:0051932	synaptic transmission, GABAergic	GO_BiologicalProcess-EBI-UniProt-GOA-ACAP-ARAP_24.01.2022_00h00	9.29074e-05	0.00111489	9.29074e-05	9.29074e-05	[7, 8]	Group01	4.91803	3	[EZH2, KRAS, PTEN]
GO:0009791	post-embryonic development	GO_BiologicalProcess-EBI-UniProt-GOA-ACAP-ARAP_24.01.2022_00h00	8.69133e-06	0.000338962	1.41913e-08	4.25739e-08	[2, 3, 4]	Group02	4.3956	4	[ATM, BCL2L11, JAK2, KDR]
GO:0048569	post-embryonic animal organ development	GO_BiologicalProcess-EBI-UniProt-GOA-ACAP-ARAP_24.01.2022_00h00	3.06273e-06	0.000147011	1.41913e-08	4.25739e-08	[4, 5, 6]	Group02	15	3	[BCL2L11, JAK2, KDR]
GO:0014066	regulation of phosphatidylinositol 3-kinase signaling	GO_BiologicalProcess-EBI-UniProt-GOA-ACAP-ARAP_24.01.2022_00h00	6.92242e-07	3.7381e-05	1.41913e-08	4.25739e-08	[5, 6, 7, 8, 9]	Group02	4.23729	5	[EGFR, FGFR1, JAK2, KDR, PTEN]
KEGG:04068	FoxO signaling pathway	KEGG_24.01.2022	1.49045e-13	1.53516e-11	5.75232e-24	1.61065e-22	[-1]	Group03	6.87023	9	[ATM, BCL2L11, CCND1, CDKN1A, EGFR, FOXO1, KRAS, PIK3R1, PTEN]
KEGG:04151	PI3K-Akt signaling pathway	KEGG_24.01.2022	4.69965e-23	6.10955e-21	5.75232e-24	1.61065e-22	[-1]	Group03	4.80226	17	[BCL2L11, CCND1, CCNE1, CDK4, CDK6, CDKN1A, EGFR, FGFR1, JAK2, KDR, KRAS, MCL1, MET, MYC, PIK3R1, PTEN, RELA]
KEGG:05206	MicroRNAs in cancer	KEGG_24.01.2022	3.20128e-20	4.03362e-18	5.75232e-24	1.61065e-22	[-1]	Group03	4.83871	15	[ATM, BCL2L11, CCND1, CCNE1, CDK6, CDKN1A, EGFR, EZH2, KRAS, MCL1, MET, MYC, NOTCH1, PIK3R1, PTEN]
KEGG:05225	Hepatocellular carcinoma	KEGG_24.01.2022	3.16344e-16	3.70123e-14	5.75232e-24	1.61065e-22	[-1]	Group03	6.54762	11	[CCND1, CDK4, CDK6, CDKN1A, EGFR, KRAS, MET, MYC, PIK3R1, PTEN, RB1]
GO:0000082	G1/S transition of mitotic cell cycle	GO_BiologicalProcess-EBI-UniProt-GOA-ACAP-ARAP_24.01.2022_00h00	1.3224e-14	1.38852e-12	5.75232e-24	1.61065e-22	[5, 6]	Group03	4.68085	11	[ATM, CCND1, CCNE1, CDK4, CDK6, CDKN1A, EGFR, EZH2, MYC, PTEN, RB1]
KEGG:05220	Chronic myeloid leukemia	KEGG_24.01.2022	9.43916e-16	1.06662e-13	1.04763e-15	1.25715e-14	[-1]	Group04	11.8421	9	[CCND1, CDK4, CDK6, CDKN1A, KRAS, MYC, PIK3R1, RB1, RELA]
GO:0060416	response to growth hormone	GO_BiologicalProcess-EBI-UniProt-GOA-ACAP-ARAP_24.01.2022_00h00	2.22704e-05	0.000623571	1.04763e-15	1.25715e-14	[5, 6, 7]	Group04	7.89474	3	[JAK2, MYC, PIK3R1]
GO:0071378	cellular response to growth hormone stimulus	GO_BiologicalProcess-EBI-UniProt-GOA-ACAP-ARAP_24.01.2022_00h00	6.14918e-06	0.000252116	1.04763e-15	1.25715e-14	[6, 7, 8]	Group04	12	3	[JAK2, MYC, PIK3R1]
GO:0002762	negative regulation of myeloid leukocyte differentiation	GO_BiologicalProcess-EBI-UniProt-GOA-ACAP-ARAP_24.01.2022_00h00	5.75525e-05	0.0010935	1.04763e-15	1.25715e-14	[5, 6, 7, 8, 9, 10, 11]	Group04	5.76923	3	[CDK6, MYC, PIK3R1]
GO:0030224	monocyte differentiation	GO_BiologicalProcess-EBI-UniProt-GOA-ACAP-ARAP_24.01.2022_00h00	2.05322e-05	0.000595433	1.04763e-15	1.25715e-14	[6, 7, 8, 9, 10]	Group04	8.10811	3	[CDK6, JUN, MYC]
GO:0014855	striated muscle cell proliferation	GO_BiologicalProcess-EBI-UniProt-GOA-ACAP-ARAP_24.01.2022_00h00	0.000107241	0.000965171	8.93916e-11	4.46958e-10	[4]	Group05	4.6875	3	[JAK2, NOTCH1, PTEN]
GO:0048569	post-embryonic animal organ development	GO_BiologicalProcess-EBI-UniProt-GOA-ACAP-ARAP_24.01.2022_00h00	3.06273e-06	0.000147011	8.93916e-11	4.46958e-10	[4, 5, 6]	Group05	15	3	[BCL2L11, JAK2, KDR]
GO:0004629	phospholipase C activity	GO_MolecularFunction-EBI-UniProt-GOA-ACAP-ARAP_24.01.2022_00h00	0.000171956	0.000171956	8.93916e-11	4.46958e-10	[6]	Group05	4	3	[EGFR, ESR1, FGFR1]
GO:0014066	regulation of phosphatidylinositol 3-kinase signaling	GO_BiologicalProcess-EBI-UniProt-GOA-ACAP-ARAP_24.01.2022_00h00	6.92242e-07	3.7381e-05	8.93916e-11	4.46958e-10	[5, 6, 7, 8, 9]	Group05	4.23729	5	[EGFR, FGFR1, JAK2, KDR, PTEN]
GO:1900274	regulation of phospholipase C activity	GO_BiologicalProcess-EBI-UniProt-GOA-ACAP-ARAP_24.01.2022_00h00	4.52177e-05	0.00104001	8.93916e-11	4.46958e-10	[7]	Group05	6.25	3	[EGFR, ESR1, FGFR1]
GO:2001028	positive regulation of endothelial cell chemotaxis	GO_BiologicalProcess-EBI-UniProt-GOA-ACAP-ARAP_24.01.2022_00h00	1.83224e-06	9.1612e-05	8.93916e-11	4.46958e-10	[4, 5, 6, 7, 8, 9, 10]	Group05	17.6471	3	[FGFR1, KDR, MET]
GO:0010863	positive regulation of phospholipase C activity	GO_BiologicalProcess-EBI-UniProt-GOA-ACAP-ARAP_24.01.2022_00h00	3.72061e-05	0.000967358	8.93916e-11	4.46958e-10	[8]	Group05	6.66667	3	[EGFR, ESR1, FGFR1]
GO:0032355	response to estradiol	GO_BiologicalProcess-EBI-UniProt-GOA-ACAP-ARAP_24.01.2022_00h00	1.98495e-11	1.80631e-09	5.41578e-10	2.16631e-09	[4, 5]	Group06	5.6338	8	[BCL2L11, CCNA2, CCND1, EGFR, ESR1, EZH2, MMP2, MYC]
GO:0043627	response to estrogen	GO_BiologicalProcess-EBI-UniProt-GOA-ACAP-ARAP_24.01.2022_00h00	6.02378e-06	0.000252999	5.41578e-10	2.16631e-09	[4, 5]	Group06	4.81928	4	[CCND1, ESR1, MMP2, MYC]
GO:0031100	animal organ regeneration	GO_BiologicalProcess-EBI-UniProt-GOA-ACAP-ARAP_24.01.2022_00h00	8.14462e-08	4.88677e-06	5.41578e-10	2.16631e-09	[4, 5, 6]	Group06	6.49351	5	[CCNA2, CCND1, EZH2, MYC, NOTCH1]
GO:0071392	cellular response to estradiol stimulus	GO_BiologicalProcess-EBI-UniProt-GOA-ACAP-ARAP_24.01.2022_00h00	5.2002e-09	3.84815e-07	5.41578e-10	2.16631e-09	[5, 6]	Group06	11.1111	5	[BCL2L11, CCNA2, EGFR, ESR1, MMP2]
GO:0070141	response to UV-A	GO_BiologicalProcess-EBI-UniProt-GOA-ACAP-ARAP_24.01.2022_00h00	1.51037e-06	7.85394e-05	5.41578e-10	2.16631e-09	[6]	Group06	18.75	3	[CCND1, EGFR, MMP2]
GO:0097421	liver regeneration	GO_BiologicalProcess-EBI-UniProt-GOA-ACAP-ARAP_24.01.2022_00h00	1.08019e-05	0.000378067	5.41578e-10	2.16631e-09	[5, 6, 7, 8]	Group06	10	3	[CCND1, EZH2, MYC]
GO:1902808	positive regulation of cell cycle G1/S phase transition	GO_BiologicalProcess-EBI-UniProt-GOA-ACAP-ARAP_24.01.2022_00h00	7.58286e-05	0.00121326	5.41578e-10	2.16631e-09	[5, 6, 7, 8]	Group06	5.26316	3	[CCND1, EGFR, EZH2]
GO:0009791	post-embryonic development	GO_BiologicalProcess-EBI-UniProt-GOA-ACAP-ARAP_24.01.2022_00h00	8.69133e-06	0.000338962	4.80859e-08	9.61718e-08	[2, 3, 4]	Group07	4.3956	4	[ATM, BCL2L11, JAK2, KDR]
GO:0002269	leukocyte activation involved in inflammatory response	GO_BiologicalProcess-EBI-UniProt-GOA-ACAP-ARAP_24.01.2022_00h00	4.81199e-05	0.00105864	4.80859e-08	9.61718e-08	[3, 4, 5]	Group07	6.12245	3	[ATM, JAK2, JUN]
GO:0061900	glial cell activation	GO_BiologicalProcess-EBI-UniProt-GOA-ACAP-ARAP_24.01.2022_00h00	6.44687e-05	0.00109597	4.80859e-08	9.61718e-08	[3, 6]	Group07	5.55556	3	[ATM, JAK2, JUN]
GO:0048569	post-embryonic animal organ development	GO_BiologicalProcess-EBI-UniProt-GOA-ACAP-ARAP_24.01.2022_00h00	3.06273e-06	0.000147011	4.80859e-08	9.61718e-08	[4, 5, 6]	Group07	15	3	[BCL2L11, JAK2, KDR]
GO:0150076	neuroinflammatory response	GO_BiologicalProcess-EBI-UniProt-GOA-ACAP-ARAP_24.01.2022_00h00	0.000140078	0.000700391	4.80859e-08	9.61718e-08	[5]	Group07	4.28571	3	[ATM, JAK2, JUN]
GO:0001774	microglial cell activation	GO_BiologicalProcess-EBI-UniProt-GOA-ACAP-ARAP_24.01.2022_00h00	3.97631e-05	0.000994078	4.80859e-08	9.61718e-08	[4, 5, 6, 7]	Group07	6.52174	3	[ATM, JAK2, JUN]
GO:0043525	positive regulation of neuron apoptotic process	GO_BiologicalProcess-EBI-UniProt-GOA-ACAP-ARAP_24.01.2022_00h00	6.09464e-05	0.00109703	4.80859e-08	9.61718e-08	[5, 6, 7, 8]	Group07	5.66038	3	[ATM, BCL2L11, MCL1]
GO:0016572	histone phosphorylation	GO_BiologicalProcess-EBI-UniProt-GOA-ACAP-ARAP_24.01.2022_00h00	3.97631e-05	0.000994078	4.80859e-08	9.61718e-08	[7, 8]	Group07	6.52174	3	[ATM, CCNA2, JAK2]
KEGG:04068	FoxO signaling pathway	KEGG_24.01.2022	1.49045e-13	1.53516e-11	1.09771e-20	1.75633e-19	[-1]	Group08	6.87023	9	[ATM, BCL2L11, CCND1, CDKN1A, EGFR, FOXO1, KRAS, PIK3R1, PTEN]
KEGG:04211	Longevity regulating pathway	KEGG_24.01.2022	7.95588e-06	0.000318235	1.09771e-20	1.75633e-19	[-1]	Group08	4.49438	4	[FOXO1, KRAS, PIK3R1, RELA]
KEGG:04213	Longevity regulating pathway	KEGG_24.01.2022	9.75366e-05	0.0010729	1.09771e-20	1.75633e-19	[-1]	Group08	4.83871	3	[FOXO1, KRAS, PIK3R1]
KEGG:04370	VEGF signaling pathway	KEGG_24.01.2022	8.40848e-05	0.00117719	1.09771e-20	1.75633e-19	[-1]	Group08	5.08475	3	[KDR, KRAS, PIK3R1]
KEGG:04660	T cell receptor signaling pathway	KEGG_24.01.2022	3.68984e-07	2.14011e-05	1.09771e-20	1.75633e-19	[-1]	Group08	4.80769	5	[CDK4, JUN, KRAS, PIK3R1, RELA]
KEGG:04662	B cell receptor signaling pathway	KEGG_24.01.2022	5.73921e-06	0.000246786	1.09771e-20	1.75633e-19	[-1]	Group08	4.87805	4	[JUN, KRAS, PIK3R1, RELA]
KEGG:04919	Thyroid hormone signaling pathway	KEGG_24.01.2022	3.45235e-10	3.07259e-08	1.09771e-20	1.75633e-19	[-1]	Group08	5.78512	7	[CCND1, ESR1, FOXO1, KRAS, MYC, NOTCH1, PIK3R1]
KEGG:05211	Renal cell carcinoma	KEGG_24.01.2022	4.67e-08	2.9888e-06	1.09771e-20	1.75633e-19	[-1]	Group08	7.24638	5	[CDKN1A, JUN, KRAS, MET, PIK3R1]
KEGG:05231	Choline metabolism in cancer	KEGG_24.01.2022	1.1665e-05	0.000396609	1.09771e-20	1.75633e-19	[-1]	Group08	4.08163	4	[EGFR, JUN, KRAS, PIK3R1]
GO:0048144	fibroblast proliferation	GO_BiologicalProcess-EBI-UniProt-GOA-ACAP-ARAP_24.01.2022_00h00	4.392e-13	4.30416e-11	1.77751e-15	1.77751e-14	[3]	Group09	8.98876	8	[CCNA2, CDK4, CDK6, CDKN1A, EGFR, ESR1, JUN, MYC]
GO:0048145	regulation of fibroblast proliferation	GO_BiologicalProcess-EBI-UniProt-GOA-ACAP-ARAP_24.01.2022_00h00	3.64063e-13	3.60423e-11	1.77751e-15	1.77751e-14	[4, 5]	Group09	9.1954	8	[CCNA2, CDK4, CDK6, CDKN1A, EGFR, ESR1, JUN, MYC]
GO:0048146	positive regulation of fibroblast proliferation	GO_BiologicalProcess-EBI-UniProt-GOA-ACAP-ARAP_24.01.2022_00h00	6.68563e-15	7.3542e-13	1.77751e-15	1.77751e-14	[4, 5, 6]	Group09	14.8148	8	[CCNA2, CDK4, CDK6, CDKN1A, EGFR, ESR1, JUN, MYC]
GO:0048661	positive regulation of smooth muscle cell proliferation	GO_BiologicalProcess-EBI-UniProt-GOA-ACAP-ARAP_24.01.2022_00h00	6.02378e-06	0.000252999	1.77751e-15	1.77751e-14	[4, 5, 6]	Group09	4.81928	4	[JAK2, JUN, MMP2, MYC]
GO:0002762	negative regulation of myeloid leukocyte differentiation	GO_BiologicalProcess-EBI-UniProt-GOA-ACAP-ARAP_24.01.2022_00h00	5.75525e-05	0.0010935	1.77751e-15	1.77751e-14	[5, 6, 7, 8, 9, 10, 11]	Group09	5.76923	3	[CDK6, MYC, PIK3R1]
GO:0030224	monocyte differentiation	GO_BiologicalProcess-EBI-UniProt-GOA-ACAP-ARAP_24.01.2022_00h00	2.05322e-05	0.000595433	1.77751e-15	1.77751e-14	[6, 7, 8, 9, 10]	Group09	8.10811	3	[CDK6, JUN, MYC]
GO:0061614	miRNA transcription	GO_BiologicalProcess-EBI-UniProt-GOA-ACAP-ARAP_24.01.2022_00h00	0.000112321	0.000898568	1.77751e-15	1.77751e-14	[7, 8, 9, 10]	Group09	4.61538	3	[JUN, MYC, RELA]
GO:1902893	regulation of miRNA transcription	GO_BiologicalProcess-EBI-UniProt-GOA-ACAP-ARAP_24.01.2022_00h00	0.000112321	0.000898568	1.77751e-15	1.77751e-14	[6, 7, 8, 9, 10, 11]	Group09	4.61538	3	[JUN, MYC, RELA]
GO:1902895	positive regulation of miRNA transcription	GO_BiologicalProcess-EBI-UniProt-GOA-ACAP-ARAP_24.01.2022_00h00	4.24329e-05	0.00101839	1.77751e-15	1.77751e-14	[7, 8, 9, 10, 11, 12]	Group09	6.38298	3	[JUN, MYC, RELA]
KEGG:04068	FoxO signaling pathway	KEGG_24.01.2022	1.49045e-13	1.53516e-11	6.89046e-18	9.64665e-17	[-1]	Group10	6.87023	9	[ATM, BCL2L11, CCND1, CDKN1A, EGFR, FOXO1, KRAS, PIK3R1, PTEN]
KEGG:04210	Apoptosis	KEGG_24.01.2022	7.86511e-10	6.68534e-08	6.89046e-18	9.64665e-17	[-1]	Group10	5.14706	7	[ATM, BCL2L11, JUN, KRAS, MCL1, PIK3R1, RELA]
GO:0009791	post-embryonic development	GO_BiologicalProcess-EBI-UniProt-GOA-ACAP-ARAP_24.01.2022_00h00	8.69133e-06	0.000338962	6.89046e-18	9.64665e-17	[2, 3, 4]	Group10	4.3956	4	[ATM, BCL2L11, JAK2, KDR]
GO:0038034	signal transduction in absence of ligand	GO_BiologicalProcess-EBI-UniProt-GOA-ACAP-ARAP_24.01.2022_00h00	0.000122946	0.000860621	6.89046e-18	9.64665e-17	[3, 4, 5]	Group10	4.47761	3	[BCL2L11, FGFR1, MCL1]
GO:0010332	response to gamma radiation	GO_BiologicalProcess-EBI-UniProt-GOA-ACAP-ARAP_24.01.2022_00h00	9.75366e-05	0.0010729	6.89046e-18	9.64665e-17	[5]	Group10	4.83871	3	[ATM, CDKN1A, MYC]
GO:0097192	extrinsic apoptotic signaling pathway in absence of ligand	GO_BiologicalProcess-EBI-UniProt-GOA-ACAP-ARAP_24.01.2022_00h00	0.000122946	0.000860621	6.89046e-18	9.64665e-17	[4, 5, 6, 7]	Group10	4.47761	3	[BCL2L11, FGFR1, MCL1]
GO:0008630	intrinsic apoptotic signaling pathway in response to DNA damage	GO_BiologicalProcess-EBI-UniProt-GOA-ACAP-ARAP_24.01.2022_00h00	5.58138e-07	3.18139e-05	6.89046e-18	9.64665e-17	[5, 6, 7]	Group10	4.42478	5	[ATM, BCL2L11, CDKN1A, MCL1, PIK3R1]
GO:0043525	positive regulation of neuron apoptotic process	GO_BiologicalProcess-EBI-UniProt-GOA-ACAP-ARAP_24.01.2022_00h00	6.09464e-05	0.00109703	6.89046e-18	9.64665e-17	[5, 6, 7, 8]	Group10	5.66038	3	[ATM, BCL2L11, MCL1]
GO:2001244	positive regulation of intrinsic apoptotic signaling pathway	GO_BiologicalProcess-EBI-UniProt-GOA-ACAP-ARAP_24.01.2022_00h00	8.40848e-05	0.00117719	6.89046e-18	9.64665e-17	[5, 6, 7, 8, 9]	Group10	5.08475	3	[BCL2L11, MCL1, MYC]
GO:0044819	mitotic G1/S transition checkpoint signaling	GO_BiologicalProcess-EBI-UniProt-GOA-ACAP-ARAP_24.01.2022_00h00	1.19476e-05	0.000394271	6.89046e-18	9.64665e-17	[5, 6, 7, 8, 9, 10]	Group10	9.67742	3	[ATM, CCND1, CDKN1A]
GO:0031571	mitotic G1 DNA damage checkpoint signaling	GO_BiologicalProcess-EBI-UniProt-GOA-ACAP-ARAP_24.01.2022_00h00	1.08019e-05	0.000378067	6.89046e-18	9.64665e-17	[6, 7, 8, 9, 10, 11, 12]	Group10	10	3	[ATM, CCND1, CDKN1A]
GO:0043627	response to estrogen	GO_BiologicalProcess-EBI-UniProt-GOA-ACAP-ARAP_24.01.2022_00h00	6.02378e-06	0.000252999	1.00034e-13	9.00304e-13	[4, 5]	Group11	4.81928	4	[CCND1, ESR1, MMP2, MYC]
GO:0010332	response to gamma radiation	GO_BiologicalProcess-EBI-UniProt-GOA-ACAP-ARAP_24.01.2022_00h00	9.75366e-05	0.0010729	1.00034e-13	9.00304e-13	[5]	Group11	4.83871	3	[ATM, CDKN1A, MYC]
GO:0046545	development of primary female sexual characteristics	GO_BiologicalProcess-EBI-UniProt-GOA-ACAP-ARAP_24.01.2022_00h00	6.63573e-07	3.64965e-05	1.00034e-13	9.00304e-13	[4, 5, 6]	Group11	4.2735	5	[ATM, ESR1, KDR, MMP2, MYC]
GO:0030850	prostate gland development	GO_BiologicalProcess-EBI-UniProt-GOA-ACAP-ARAP_24.01.2022_00h00	1.63566e-06	8.34185e-05	1.00034e-13	9.00304e-13	[4, 5, 6, 7]	Group11	6.66667	4	[ESR1, MMP2, NOTCH1, PTEN]
GO:0060512	prostate gland morphogenesis	GO_BiologicalProcess-EBI-UniProt-GOA-ACAP-ARAP_24.01.2022_00h00	1.44737e-05	0.000463159	1.00034e-13	9.00304e-13	[3, 4, 5, 6, 7, 8]	Group11	9.09091	3	[ESR1, MMP2, NOTCH1]
GO:0071392	cellular response to estradiol stimulus	GO_BiologicalProcess-EBI-UniProt-GOA-ACAP-ARAP_24.01.2022_00h00	5.2002e-09	3.84815e-07	1.00034e-13	9.00304e-13	[5, 6]	Group11	11.1111	5	[BCL2L11, CCNA2, EGFR, ESR1, MMP2]
GO:0060740	prostate gland epithelium morphogenesis	GO_BiologicalProcess-EBI-UniProt-GOA-ACAP-ARAP_24.01.2022_00h00	1.08019e-05	0.000378067	1.00034e-13	9.00304e-13	[3, 4, 5, 6, 7, 8, 9]	Group11	10	3	[ESR1, MMP2, NOTCH1]
GO:0001541	ovarian follicle development	GO_BiologicalProcess-EBI-UniProt-GOA-ACAP-ARAP_24.01.2022_00h00	2.70783e-08	1.81425e-06	1.00034e-13	9.00304e-13	[4, 5, 6, 7, 8, 9]	Group11	8.06452	5	[ATM, ESR1, KDR, MMP2, MYC]
GO:0008585	female gonad development	GO_BiologicalProcess-EBI-UniProt-GOA-ACAP-ARAP_24.01.2022_00h00	5.58138e-07	3.18139e-05	1.00034e-13	9.00304e-13	[5, 6, 7, 8]	Group11	4.42478	5	[ATM, ESR1, KDR, MMP2, MYC]
GO:0003964	RNA-directed DNA polymerase activity	GO_BiologicalProcess-EBI-UniProt-GOA-ACAP-ARAP_24.01.2022_00h00	0.000128495	0.000770971	1.00034e-13	9.00304e-13	[7, 8, 9]	Group11	4.41176	3	[ATM, MYC, PTEN]
GO:0003720	telomerase activity	GO_BiologicalProcess-EBI-UniProt-GOA-ACAP-ARAP_24.01.2022_00h00	8.40848e-05	0.00117719	1.00034e-13	9.00304e-13	[8, 9, 10]	Group11	5.08475	3	[ATM, MYC, PTEN]
KEGG:04520	Adherens junction	KEGG_24.01.2022	3.22348e-06	0.000151504	1.30943e-15	1.44037e-14	[-1]	Group12	5.6338	4	[CDH1, EGFR, FGFR1, MET]
KEGG:05230	Central carbon metabolism in cancer	KEGG_24.01.2022	6.88512e-12	6.54086e-10	1.30943e-15	1.44037e-14	[-1]	Group12	10	7	[EGFR, FGFR1, KRAS, MET, MYC, PIK3R1, PTEN]
GO:0004629	phospholipase C activity	GO_MolecularFunction-EBI-UniProt-GOA-ACAP-ARAP_24.01.2022_00h00	0.000171956	0.000171956	1.30943e-15	1.44037e-14	[6]	Group12	4	3	[EGFR, ESR1, FGFR1]
GO:0010517	regulation of phospholipase activity	GO_BiologicalProcess-EBI-UniProt-GOA-ACAP-ARAP_24.01.2022_00h00	4.94498e-06	0.000217579	1.30943e-15	1.44037e-14	[6]	Group12	5.06329	4	[CCNA2, EGFR, ESR1, FGFR1]
GO:0060193	positive regulation of lipase activity	GO_BiologicalProcess-EBI-UniProt-GOA-ACAP-ARAP_24.01.2022_00h00	4.46276e-06	0.000200824	1.30943e-15	1.44037e-14	[6]	Group12	5.19481	4	[CCNA2, EGFR, ESR1, FGFR1]
GO:0035767	endothelial cell chemotaxis	GO_BiologicalProcess-EBI-UniProt-GOA-ACAP-ARAP_24.01.2022_00h00	1.41011e-07	8.31966e-06	1.30943e-15	1.44037e-14	[5, 6, 7, 8]	Group12	12.1212	4	[FGFR1, KDR, MET, NOTCH1]
GO:2001026	regulation of endothelial cell chemotaxis	GO_BiologicalProcess-EBI-UniProt-GOA-ACAP-ARAP_24.01.2022_00h00	3.69483e-08	2.43859e-06	1.30943e-15	1.44037e-14	[4, 5, 6, 7, 8, 9]	Group12	16.6667	4	[FGFR1, KDR, MET, NOTCH1]
GO:0010518	positive regulation of phospholipase activity	GO_BiologicalProcess-EBI-UniProt-GOA-ACAP-ARAP_24.01.2022_00h00	2.25965e-06	0.000110723	1.30943e-15	1.44037e-14	[7]	Group12	6.15385	4	[CCNA2, EGFR, ESR1, FGFR1]
GO:1900274	regulation of phospholipase C activity	GO_BiologicalProcess-EBI-UniProt-GOA-ACAP-ARAP_24.01.2022_00h00	4.52177e-05	0.00104001	1.30943e-15	1.44037e-14	[7]	Group12	6.25	3	[EGFR, ESR1, FGFR1]
GO:2001028	positive regulation of endothelial cell chemotaxis	GO_BiologicalProcess-EBI-UniProt-GOA-ACAP-ARAP_24.01.2022_00h00	1.83224e-06	9.1612e-05	1.30943e-15	1.44037e-14	[4, 5, 6, 7, 8, 9, 10]	Group12	17.6471	3	[FGFR1, KDR, MET]
GO:0010863	positive regulation of phospholipase C activity	GO_BiologicalProcess-EBI-UniProt-GOA-ACAP-ARAP_24.01.2022_00h00	3.72061e-05	0.000967358	1.30943e-15	1.44037e-14	[8]	Group12	6.66667	3	[EGFR, ESR1, FGFR1]
KEGG:04012	ErbB signaling pathway	KEGG_24.01.2022	2.14877e-09	1.69753e-07	3.58325e-22	8.59981e-21	[-1]	Group13	7.05882	6	[CDKN1A, EGFR, JUN, KRAS, MYC, PIK3R1]
KEGG:04630	JAK-STAT signaling pathway	KEGG_24.01.2022	2.67742e-09	2.06162e-07	3.58325e-22	8.59981e-21	[-1]	Group13	4.32099	7	[CCND1, CDKN1A, EGFR, JAK2, MCL1, MYC, PIK3R1]
KEGG:05160	Hepatitis C	KEGG_24.01.2022	1.15882e-14	1.23993e-12	3.58325e-22	8.59981e-21	[-1]	Group13	6.36943	10	[CCND1, CDK4, CDK6, CDKN1A, EGFR, KRAS, MYC, PIK3R1, RB1, RELA]
KEGG:05207	Chemical carcinogenesis	KEGG_24.01.2022	2.40485e-13	2.4289e-11	3.58325e-22	8.59981e-21	[-1]	Group13	4.71698	10	[CCND1, EGFR, ESR1, JAK2, JUN, KRAS, MYC, PIK3R1, RB1, RELA]
KEGG:05210	Colorectal cancer	KEGG_24.01.2022	3.30896e-13	3.30896e-11	3.58325e-22	8.59981e-21	[-1]	Group13	9.30233	8	[BCL2L11, CCND1, CDKN1A, EGFR, JUN, KRAS, MYC, PIK3R1]
KEGG:05213	Endometrial cancer	KEGG_24.01.2022	1.22706e-14	1.30069e-12	3.58325e-22	8.59981e-21	[-1]	Group13	13.7931	8	[CCND1, CDH1, CDKN1A, EGFR, KRAS, MYC, PIK3R1, PTEN]
KEGG:05226	Gastric cancer	KEGG_24.01.2022	6.80649e-15	7.41907e-13	3.58325e-22	8.59981e-21	[-1]	Group13	6.71141	10	[CCND1, CCNE1, CDH1, CDKN1A, EGFR, KRAS, MET, MYC, PIK3R1, RB1]
GO:0009411	response to UV	GO_BiologicalProcess-EBI-UniProt-GOA-ACAP-ARAP_24.01.2022_00h00	2.79486e-09	2.1241e-07	3.58325e-22	8.59981e-21	[5]	Group13	4.29448	7	[CCND1, CDKN1A, EGFR, MMP2, MYC, PIK3R1, RELA]
GO:0060416	response to growth hormone	GO_BiologicalProcess-EBI-UniProt-GOA-ACAP-ARAP_24.01.2022_00h00	2.22704e-05	0.000623571	3.58325e-22	8.59981e-21	[5, 6, 7]	Group13	7.89474	3	[JAK2, MYC, PIK3R1]
GO:0071378	cellular response to growth hormone stimulus	GO_BiologicalProcess-EBI-UniProt-GOA-ACAP-ARAP_24.01.2022_00h00	6.14918e-06	0.000252116	3.58325e-22	8.59981e-21	[6, 7, 8]	Group13	12	3	[JAK2, MYC, PIK3R1]
GO:1904031	positive regulation of cyclin-dependent protein kinase activity	GO_BiologicalProcess-EBI-UniProt-GOA-ACAP-ARAP_24.01.2022_00h00	1.88858e-05	0.000566574	3.58325e-22	8.59981e-21	[5, 6, 7, 8, 9, 10, 11]	Group13	8.33333	3	[CCND1, CDKN1A, EGFR]
KEGG:04012	ErbB signaling pathway	KEGG_24.01.2022	2.14877e-09	1.69753e-07	4.72289e-21	9.44578e-20	[-1]	Group14	7.05882	6	[CDKN1A, EGFR, JUN, KRAS, MYC, PIK3R1]
KEGG:04218	Cellular senescence	KEGG_24.01.2022	8.38912e-25	1.09897e-22	4.72289e-21	9.44578e-20	[-1]	Group14	9.61539	15	[ATM, CCNA2, CCND1, CCNE1, CDK4, CDK6, CDKN1A, CXCL8, FOXO1, KRAS, MYC, PIK3R1, PTEN, RB1, RELA]
KEGG:04662	B cell receptor signaling pathway	KEGG_24.01.2022	5.73921e-06	0.000246786	4.72289e-21	9.44578e-20	[-1]	Group14	4.87805	4	[JUN, KRAS, PIK3R1, RELA]
KEGG:05161	Hepatitis B	KEGG_24.01.2022	2.10419e-16	2.48294e-14	4.72289e-21	9.44578e-20	[-1]	Group14	6.79012	11	[CCNA2, CCNE1, CDKN1A, CXCL8, JAK2, JUN, KRAS, MYC, PIK3R1, RB1, RELA]
KEGG:05163	Human cytomegalovirus infection	KEGG_24.01.2022	8.17672e-15	8.83086e-13	4.72289e-21	9.44578e-20	[-1]	Group14	4.88889	11	[CCND1, CDK4, CDK6, CDKN1A, CXCL8, EGFR, KRAS, MYC, PIK3R1, RB1, RELA]
KEGG:05166	Human T-cell leukemia virus 1 infection	KEGG_24.01.2022	1.55877e-18	1.91729e-16	4.72289e-21	9.44578e-20	[-1]	Group14	5.85586	13	[ATM, CCNA2, CCND1, CCNE1, CDK4, CDKN1A, JUN, KRAS, MYC, PIK3R1, PTEN, RB1, RELA]
KEGG:05167	Kaposi sarcoma-associated herpesvirus infection	KEGG_24.01.2022	2.1819e-17	2.66192e-15	4.72289e-21	9.44578e-20	[-1]	Group14	6.18557	12	[CCND1, CDK4, CDK6, CDKN1A, CXCL8, JAK2, JUN, KRAS, MYC, PIK3R1, RB1, RELA]
KEGG:05169	Epstein-Barr virus infection	KEGG_24.01.2022	3.57085e-17	4.32073e-15	4.72289e-21	9.44578e-20	[-1]	Group14	5.94059	12	[BCL2L11, CCNA2, CCND1, CCNE1, CDK4, CDK6, CDKN1A, JUN, MYC, PIK3R1, RB1, RELA]
KEGG:05203	Viral carcinogenesis	KEGG_24.01.2022	2.75924e-15	3.09034e-13	4.72289e-21	9.44578e-20	[-1]	Group14	5.39216	11	[CCNA2, CCND1, CCNE1, CDK4, CDK6, CDKN1A, JUN, KRAS, PIK3R1, RB1, RELA]
KEGG:05207	Chemical carcinogenesis	KEGG_24.01.2022	2.40485e-13	2.4289e-11	4.72289e-21	9.44578e-20	[-1]	Group14	4.71698	10	[CCND1, EGFR, ESR1, JAK2, JUN, KRAS, MYC, PIK3R1, RB1, RELA]
KEGG:05221	Acute myeloid leukemia	KEGG_24.01.2022	4.99096e-10	4.34214e-08	4.72289e-21	9.44578e-20	[-1]	Group14	8.95522	6	[CCNA2, CCND1, KRAS, MYC, PIK3R1, RELA]
KEGG:04630	JAK-STAT signaling pathway	KEGG_24.01.2022	2.67742e-09	2.06162e-07	3.43879e-13	2.75103e-12	[-1]	Group15	4.32099	7	[CCND1, CDKN1A, EGFR, JAK2, MCL1, MYC, PIK3R1]
GO:0043388	positive regulation of DNA binding	GO_BiologicalProcess-EBI-UniProt-GOA-ACAP-ARAP_24.01.2022_00h00	9.75366e-05	0.0010729	3.43879e-13	2.75103e-12	[5]	Group15	4.83871	3	[JAK2, MYC, RB1]
GO:0048661	positive regulation of smooth muscle cell proliferation	GO_BiologicalProcess-EBI-UniProt-GOA-ACAP-ARAP_24.01.2022_00h00	6.02378e-06	0.000252999	3.43879e-13	2.75103e-12	[4, 5, 6]	Group15	4.81928	4	[JAK2, JUN, MMP2, MYC]
GO:0046824	positive regulation of nucleocytoplasmic transport	GO_BiologicalProcess-EBI-UniProt-GOA-ACAP-ARAP_24.01.2022_00h00	0.000112321	0.000898568	3.43879e-13	2.75103e-12	[4, 5, 6, 7, 8]	Group15	4.61538	3	[CDH1, JAK2, PIK3R1]
GO:0060416	response to growth hormone	GO_BiologicalProcess-EBI-UniProt-GOA-ACAP-ARAP_24.01.2022_00h00	2.22704e-05	0.000623571	3.43879e-13	2.75103e-12	[5, 6, 7]	Group15	7.89474	3	[JAK2, MYC, PIK3R1]
GO:1904589	regulation of protein import	GO_BiologicalProcess-EBI-UniProt-GOA-ACAP-ARAP_24.01.2022_00h00	0.000128495	0.000770971	3.43879e-13	2.75103e-12	[5, 6, 7]	Group15	4.41176	3	[CDH1, JAK2, PIK3R1]
GO:1904591	positive regulation of protein import	GO_BiologicalProcess-EBI-UniProt-GOA-ACAP-ARAP_24.01.2022_00h00	3.72061e-05	0.000967358	3.43879e-13	2.75103e-12	[4, 5, 6, 7, 8]	Group15	6.66667	3	[CDH1, JAK2, PIK3R1]
GO:0042306	regulation of protein import into nucleus	GO_BiologicalProcess-EBI-UniProt-GOA-ACAP-ARAP_24.01.2022_00h00	0.000107241	0.000965171	3.43879e-13	2.75103e-12	[5, 6, 7, 8, 9]	Group15	4.6875	3	[CDH1, JAK2, PIK3R1]
GO:0042307	positive regulation of protein import into nucleus	GO_BiologicalProcess-EBI-UniProt-GOA-ACAP-ARAP_24.01.2022_00h00	3.01885e-05	0.00081509	3.43879e-13	2.75103e-12	[4, 5, 6, 7, 8, 9, 10]	Group15	7.14286	3	[CDH1, JAK2, PIK3R1]
GO:0071378	cellular response to growth hormone stimulus	GO_BiologicalProcess-EBI-UniProt-GOA-ACAP-ARAP_24.01.2022_00h00	6.14918e-06	0.000252116	3.43879e-13	2.75103e-12	[6, 7, 8]	Group15	12	3	[JAK2, MYC, PIK3R1]
GO:0002762	negative regulation of myeloid leukocyte differentiation	GO_BiologicalProcess-EBI-UniProt-GOA-ACAP-ARAP_24.01.2022_00h00	5.75525e-05	0.0010935	3.43879e-13	2.75103e-12	[5, 6, 7, 8, 9, 10, 11]	Group15	5.76923	3	[CDK6, MYC, PIK3R1]
KEGG:04110	Cell cycle	KEGG_24.01.2022	1.04284e-13	1.08455e-11	8.44001e-30	2.6164e-28	[-1]	Group16	7.14286	9	[ATM, CCNA2, CCND1, CCNE1, CDK4, CDK6, CDKN1A, MYC, RB1]
KEGG:05202	Transcriptional misregulation in cancer	KEGG_24.01.2022	4.8192e-12	4.62643e-10	8.44001e-30	2.6164e-28	[-1]	Group16	4.6875	9	[ATM, CCNA2, CDKN1A, CXCL8, FOXO1, MET, MYC, MYCN, RELA]
KEGG:05216	Thyroid cancer	KEGG_24.01.2022	1.87022e-09	1.51488e-07	8.44001e-30	2.6164e-28	[-1]	Group16	13.5135	5	[CCND1, CDH1, CDKN1A, KRAS, MYC]
GO:0010332	response to gamma radiation	GO_BiologicalProcess-EBI-UniProt-GOA-ACAP-ARAP_24.01.2022_00h00	9.75366e-05	0.0010729	8.44001e-30	2.6164e-28	[5]	Group16	4.83871	3	[ATM, CDKN1A, MYC]
GO:0046545	development of primary female sexual characteristics	GO_BiologicalProcess-EBI-UniProt-GOA-ACAP-ARAP_24.01.2022_00h00	6.63573e-07	3.64965e-05	8.44001e-30	2.6164e-28	[4, 5, 6]	Group16	4.2735	5	[ATM, ESR1, KDR, MMP2, MYC]
GO:0008630	intrinsic apoptotic signaling pathway in response to DNA damage	GO_BiologicalProcess-EBI-UniProt-GOA-ACAP-ARAP_24.01.2022_00h00	5.58138e-07	3.18139e-05	8.44001e-30	2.6164e-28	[5, 6, 7]	Group16	4.42478	5	[ATM, BCL2L11, CDKN1A, MCL1, PIK3R1]
GO:0001541	ovarian follicle development	GO_BiologicalProcess-EBI-UniProt-GOA-ACAP-ARAP_24.01.2022_00h00	2.70783e-08	1.81425e-06	8.44001e-30	2.6164e-28	[4, 5, 6, 7, 8, 9]	Group16	8.06452	5	[ATM, ESR1, KDR, MMP2, MYC]
GO:0008585	female gonad development	GO_BiologicalProcess-EBI-UniProt-GOA-ACAP-ARAP_24.01.2022_00h00	5.58138e-07	3.18139e-05	8.44001e-30	2.6164e-28	[5, 6, 7, 8]	Group16	4.42478	5	[ATM, ESR1, KDR, MMP2, MYC]
GO:0044819	mitotic G1/S transition checkpoint signaling	GO_BiologicalProcess-EBI-UniProt-GOA-ACAP-ARAP_24.01.2022_00h00	1.19476e-05	0.000394271	8.44001e-30	2.6164e-28	[5, 6, 7, 8, 9, 10]	Group16	9.67742	3	[ATM, CCND1, CDKN1A]
GO:0003964	RNA-directed DNA polymerase activity	GO_BiologicalProcess-EBI-UniProt-GOA-ACAP-ARAP_24.01.2022_00h00	0.000128495	0.000770971	8.44001e-30	2.6164e-28	[7, 8, 9]	Group16	4.41176	3	[ATM, MYC, PTEN]
GO:0003720	telomerase activity	GO_BiologicalProcess-EBI-UniProt-GOA-ACAP-ARAP_24.01.2022_00h00	8.40848e-05	0.00117719	8.44001e-30	2.6164e-28	[8, 9, 10]	Group16	5.08475	3	[ATM, MYC, PTEN]
GO:0031571	mitotic G1 DNA damage checkpoint signaling	GO_BiologicalProcess-EBI-UniProt-GOA-ACAP-ARAP_24.01.2022_00h00	1.08019e-05	0.000378067	8.44001e-30	2.6164e-28	[6, 7, 8, 9, 10, 11, 12]	Group16	10	3	[ATM, CCND1, CDKN1A]
GO:0031099	regeneration	GO_BiologicalProcess-EBI-UniProt-GOA-ACAP-ARAP_24.01.2022_00h00	1.89246e-13	1.9303e-11	7.37305e-13	4.42383e-12	[3]	Group17	4.83092	10	[CCNA2, CCND1, CDKN1A, EZH2, JAK2, JUN, MMP2, MYC, NOTCH1, PTEN]
GO:0048659	smooth muscle cell proliferation	GO_BiologicalProcess-EBI-UniProt-GOA-ACAP-ARAP_24.01.2022_00h00	5.84052e-08	3.56272e-06	7.37305e-13	4.42383e-12	[4]	Group17	4.08163	6	[CDKN1A, JAK2, JUN, MMP2, MYC, PTEN]
GO:0048678	response to axon injury	GO_BiologicalProcess-EBI-UniProt-GOA-ACAP-ARAP_24.01.2022_00h00	9.4758e-06	0.000350605	7.37305e-13	4.42383e-12	[4]	Group17	4.30108	4	[JAK2, JUN, MMP2, PTEN]
GO:0048660	regulation of smooth muscle cell proliferation	GO_BiologicalProcess-EBI-UniProt-GOA-ACAP-ARAP_24.01.2022_00h00	5.16491e-08	3.20225e-06	7.37305e-13	4.42383e-12	[4, 5]	Group17	4.16667	6	[CDKN1A, JAK2, JUN, MMP2, MYC, PTEN]
GO:0061008	hepaticobiliary system development	GO_BiologicalProcess-EBI-UniProt-GOA-ACAP-ARAP_24.01.2022_00h00	2.67742e-09	2.06162e-07	7.37305e-13	4.42383e-12	[4, 5]	Group17	4.32099	7	[CCND1, EZH2, JUN, MET, MYC, NOTCH1, RELA]
GO:0031100	animal organ regeneration	GO_BiologicalProcess-EBI-UniProt-GOA-ACAP-ARAP_24.01.2022_00h00	8.14462e-08	4.88677e-06	7.37305e-13	4.42383e-12	[4, 5, 6]	Group17	6.49351	5	[CCNA2, CCND1, EZH2, MYC, NOTCH1]
GO:0048661	positive regulation of smooth muscle cell proliferation	GO_BiologicalProcess-EBI-UniProt-GOA-ACAP-ARAP_24.01.2022_00h00	6.02378e-06	0.000252999	7.37305e-13	4.42383e-12	[4, 5, 6]	Group17	4.81928	4	[JAK2, JUN, MMP2, MYC]
GO:1990874	vascular associated smooth muscle cell proliferation	GO_BiologicalProcess-EBI-UniProt-GOA-ACAP-ARAP_24.01.2022_00h00	1.7609e-08	1.21502e-06	7.37305e-13	4.42383e-12	[5]	Group17	8.77193	5	[CDKN1A, JAK2, JUN, MMP2, PTEN]
GO:1904705	regulation of vascular associated smooth muscle cell proliferation	GO_BiologicalProcess-EBI-UniProt-GOA-ACAP-ARAP_24.01.2022_00h00	1.60805e-08	1.12563e-06	7.37305e-13	4.42383e-12	[5, 6]	Group17	8.92857	5	[CDKN1A, JAK2, JUN, MMP2, PTEN]
GO:0001889	liver development	GO_BiologicalProcess-EBI-UniProt-GOA-ACAP-ARAP_24.01.2022_00h00	2.34995e-09	1.83296e-07	7.37305e-13	4.42383e-12	[5, 6, 7]	Group17	4.40252	7	[CCND1, EZH2, JUN, MET, MYC, NOTCH1, RELA]
GO:0031102	neuron projection regeneration	GO_BiologicalProcess-EBI-UniProt-GOA-ACAP-ARAP_24.01.2022_00h00	2.25965e-06	0.000110723	7.37305e-13	4.42383e-12	[4, 6, 7, 9, 10, 11]	Group17	6.15385	4	[JAK2, JUN, MMP2, PTEN]
GO:0031103	axon regeneration	GO_BiologicalProcess-EBI-UniProt-GOA-ACAP-ARAP_24.01.2022_00h00	1.23692e-06	6.55569e-05	7.37305e-13	4.42383e-12	[5, 7, 8, 10, 11, 12]	Group17	7.14286	4	[JAK2, JUN, MMP2, PTEN]
KEGG:04012	ErbB signaling pathway	KEGG_24.01.2022	2.14877e-09	1.69753e-07	2.2789e-21	5.01359e-20	[-1]	Group18	7.05882	6	[CDKN1A, EGFR, JUN, KRAS, MYC, PIK3R1]
KEGG:04110	Cell cycle	KEGG_24.01.2022	1.04284e-13	1.08455e-11	2.2789e-21	5.01359e-20	[-1]	Group18	7.14286	9	[ATM, CCNA2, CCND1, CCNE1, CDK4, CDK6, CDKN1A, MYC, RB1]
KEGG:05169	Epstein-Barr virus infection	KEGG_24.01.2022	3.57085e-17	4.32073e-15	2.2789e-21	5.01359e-20	[-1]	Group18	5.94059	12	[BCL2L11, CCNA2, CCND1, CCNE1, CDK4, CDK6, CDKN1A, JUN, MYC, PIK3R1, RB1, RELA]
KEGG:05224	Breast cancer	KEGG_24.01.2022	4.95011e-23	6.38565e-21	2.2789e-21	5.01359e-20	[-1]	Group18	9.52381	14	[CCND1, CDK4, CDK6, CDKN1A, EGFR, ESR1, FGFR1, JUN, KRAS, MYC, NOTCH1, PIK3R1, PTEN, RB1]
GO:0030332	cyclin binding	GO_MolecularFunction-EBI-UniProt-GOA-ACAP-ARAP_24.01.2022_00h00	1.58589e-05	0.000491627	2.2789e-21	5.01359e-20	[3]	Group18	8.82353	3	[CDK4, CDK6, CDKN1A]
GO:0048144	fibroblast proliferation	GO_BiologicalProcess-EBI-UniProt-GOA-ACAP-ARAP_24.01.2022_00h00	4.392e-13	4.30416e-11	2.2789e-21	5.01359e-20	[3]	Group18	8.98876	8	[CCNA2, CDK4, CDK6, CDKN1A, EGFR, ESR1, JUN, MYC]
GO:0044843	cell cycle G1/S phase transition	GO_BiologicalProcess-EBI-UniProt-GOA-ACAP-ARAP_24.01.2022_00h00	8.73191e-16	9.95438e-14	2.2789e-21	5.01359e-20	[4, 5]	Group18	4.56274	12	[ATM, CCNA2, CCND1, CCNE1, CDK4, CDK6, CDKN1A, EGFR, EZH2, MYC, PTEN, RB1]
GO:0048145	regulation of fibroblast proliferation	GO_BiologicalProcess-EBI-UniProt-GOA-ACAP-ARAP_24.01.2022_00h00	3.64063e-13	3.60423e-11	2.2789e-21	5.01359e-20	[4, 5]	Group18	9.1954	8	[CCNA2, CDK4, CDK6, CDKN1A, EGFR, ESR1, JUN, MYC]
GO:0048146	positive regulation of fibroblast proliferation	GO_BiologicalProcess-EBI-UniProt-GOA-ACAP-ARAP_24.01.2022_00h00	6.68563e-15	7.3542e-13	2.2789e-21	5.01359e-20	[4, 5, 6]	Group18	14.8148	8	[CCNA2, CDK4, CDK6, CDKN1A, EGFR, ESR1, JUN, MYC]
GO:0097472	cyclin-dependent protein kinase activity	GO_BiologicalProcess-EBI-UniProt-GOA-ACAP-ARAP_24.01.2022_00h00	1.16924e-11	1.0757e-09	2.2789e-21	5.01359e-20	[4, 5, 8, 9]	Group18	6.01504	8	[CCNA2, CCND1, CCNE1, CDK4, CDK6, CDKN1A, EGFR, PTEN]
GO:0004693	cyclin-dependent protein serine/threonine kinase activity	GO_BiologicalProcess-EBI-UniProt-GOA-ACAP-ARAP_24.01.2022_00h00	9.71998e-12	9.03958e-10	2.2789e-21	5.01359e-20	[5, 6, 9, 10]	Group18	6.15385	8	[CCNA2, CCND1, CCNE1, CDK4, CDK6, CDKN1A, EGFR, PTEN]
GO:0030224	monocyte differentiation	GO_BiologicalProcess-EBI-UniProt-GOA-ACAP-ARAP_24.01.2022_00h00	2.05322e-05	0.000595433	2.2789e-21	5.01359e-20	[6, 7, 8, 9, 10]	Group18	8.10811	3	[CDK6, JUN, MYC]
KEGG:04520	Adherens junction	KEGG_24.01.2022	3.22348e-06	0.000151504	4.01361e-13	2.80953e-12	[-1]	Group19	5.6338	4	[CDH1, EGFR, FGFR1, MET]
KEGG:04658	Th1 and Th2 cell differentiation	KEGG_24.01.2022	9.07731e-06	0.000344938	4.01361e-13	2.80953e-12	[-1]	Group19	4.34783	4	[JAK2, JUN, NOTCH1, RELA]
KEGG:05120	Epithelial cell signaling in Helicobacter pylori infection	KEGG_24.01.2022	5.0242e-08	3.16525e-06	4.01361e-13	2.80953e-12	[-1]	Group19	7.14286	5	[CXCL8, EGFR, JUN, MET, RELA]
GO:0050918	positive chemotaxis	GO_BiologicalProcess-EBI-UniProt-GOA-ACAP-ARAP_24.01.2022_00h00	0.000165239	0.000330477	4.01361e-13	2.80953e-12	[4, 5]	Group19	4.05405	3	[CXCL8, KDR, MET]
GO:0035924	cellular response to vascular endothelial growth factor stimulus	GO_BiologicalProcess-EBI-UniProt-GOA-ACAP-ARAP_24.01.2022_00h00	0.000146116	0.000584463	4.01361e-13	2.80953e-12	[6]	Group19	4.22535	3	[KDR, NOTCH1, RELA]
GO:0035767	endothelial cell chemotaxis	GO_BiologicalProcess-EBI-UniProt-GOA-ACAP-ARAP_24.01.2022_00h00	1.41011e-07	8.31966e-06	4.01361e-13	2.80953e-12	[5, 6, 7, 8]	Group19	12.1212	4	[FGFR1, KDR, MET, NOTCH1]
GO:1901532	regulation of hematopoietic progenitor cell differentiation	GO_BiologicalProcess-EBI-UniProt-GOA-ACAP-ARAP_24.01.2022_00h00	5.4285e-05	0.0010857	4.01361e-13	2.80953e-12	[4, 5, 6, 7, 8, 9]	Group19	5.88235	3	[CDK6, KDR, NOTCH1]
GO:2001026	regulation of endothelial cell chemotaxis	GO_BiologicalProcess-EBI-UniProt-GOA-ACAP-ARAP_24.01.2022_00h00	3.69483e-08	2.43859e-06	4.01361e-13	2.80953e-12	[4, 5, 6, 7, 8, 9]	Group19	16.6667	4	[FGFR1, KDR, MET, NOTCH1]
GO:0014066	regulation of phosphatidylinositol 3-kinase signaling	GO_BiologicalProcess-EBI-UniProt-GOA-ACAP-ARAP_24.01.2022_00h00	6.92242e-07	3.7381e-05	4.01361e-13	2.80953e-12	[5, 6, 7, 8, 9]	Group19	4.23729	5	[EGFR, FGFR1, JAK2, KDR, PTEN]
GO:2001028	positive regulation of endothelial cell chemotaxis	GO_BiologicalProcess-EBI-UniProt-GOA-ACAP-ARAP_24.01.2022_00h00	1.83224e-06	9.1612e-05	4.01361e-13	2.80953e-12	[4, 5, 6, 7, 8, 9, 10]	Group19	17.6471	3	[FGFR1, KDR, MET]
GO:0030513	positive regulation of BMP signaling pathway	GO_BiologicalProcess-EBI-UniProt-GOA-ACAP-ARAP_24.01.2022_00h00	3.01885e-05	0.00081509	4.01361e-13	2.80953e-12	[5, 6, 7, 8, 9, 10]	Group19	7.14286	3	[CCNA2, KDR, NOTCH1]
GO:0043620	regulation of DNA-templated transcription in response to stress	GO_BiologicalProcess-EBI-UniProt-GOA-ACAP-ARAP_24.01.2022_00h00	0.000140078	0.000700391	4.01361e-13	2.80953e-12	[4, 6, 7, 8, 9, 10, 11]	Group19	4.28571	3	[JUN, NOTCH1, RELA]
GO:1901522	positive regulation of transcription from RNA polymerase II promoter involved in cellular response to chemical stimulus	GO_BiologicalProcess-EBI-UniProt-GOA-ACAP-ARAP_24.01.2022_00h00	9.73118e-06	0.000350323	4.01361e-13	2.80953e-12	[4, 8, 9, 10, 11, 12, 13]	Group19	10.3448	3	[JUN, NOTCH1, RELA]
KEGG:04012	ErbB signaling pathway	KEGG_24.01.2022	2.14877e-09	1.69753e-07	9.87879e-30	2.96364e-28	[-1]	Group20	7.05882	6	[CDKN1A, EGFR, JUN, KRAS, MYC, PIK3R1]
KEGG:05210	Colorectal cancer	KEGG_24.01.2022	3.30896e-13	3.30896e-11	9.87879e-30	2.96364e-28	[-1]	Group20	9.30233	8	[BCL2L11, CCND1, CDKN1A, EGFR, JUN, KRAS, MYC, PIK3R1]
KEGG:05213	Endometrial cancer	KEGG_24.01.2022	1.22706e-14	1.30069e-12	9.87879e-30	2.96364e-28	[-1]	Group20	13.7931	8	[CCND1, CDH1, CDKN1A, EGFR, KRAS, MYC, PIK3R1, PTEN]
KEGG:05216	Thyroid cancer	KEGG_24.01.2022	1.87022e-09	1.51488e-07	9.87879e-30	2.96364e-28	[-1]	Group20	13.5135	5	[CCND1, CDH1, CDKN1A, KRAS, MYC]
KEGG:05219	Bladder cancer	KEGG_24.01.2022	7.67612e-21	9.74867e-19	9.87879e-30	2.96364e-28	[-1]	Group20	24.3902	10	[CCND1, CDH1, CDK4, CDKN1A, CXCL8, EGFR, KRAS, MMP2, MYC, RB1]
KEGG:05220	Chronic myeloid leukemia	KEGG_24.01.2022	9.43916e-16	1.06662e-13	9.87879e-30	2.96364e-28	[-1]	Group20	11.8421	9	[CCND1, CDK4, CDK6, CDKN1A, KRAS, MYC, PIK3R1, RB1, RELA]
KEGG:05221	Acute myeloid leukemia	KEGG_24.01.2022	4.99096e-10	4.34214e-08	9.87879e-30	2.96364e-28	[-1]	Group20	8.95522	6	[CCNA2, CCND1, KRAS, MYC, PIK3R1, RELA]
KEGG:05226	Gastric cancer	KEGG_24.01.2022	6.80649e-15	7.41907e-13	9.87879e-30	2.96364e-28	[-1]	Group20	6.71141	10	[CCND1, CCNE1, CDH1, CDKN1A, EGFR, KRAS, MET, MYC, PIK3R1, RB1]
GO:0010332	response to gamma radiation	GO_BiologicalProcess-EBI-UniProt-GOA-ACAP-ARAP_24.01.2022_00h00	9.75366e-05	0.0010729	9.87879e-30	2.96364e-28	[5]	Group20	4.83871	3	[ATM, CDKN1A, MYC]
GO:0097421	liver regeneration	GO_BiologicalProcess-EBI-UniProt-GOA-ACAP-ARAP_24.01.2022_00h00	1.08019e-05	0.000378067	9.87879e-30	2.96364e-28	[5, 6, 7, 8]	Group20	10	3	[CCND1, EZH2, MYC]
GO:0044819	mitotic G1/S transition checkpoint signaling	GO_BiologicalProcess-EBI-UniProt-GOA-ACAP-ARAP_24.01.2022_00h00	1.19476e-05	0.000394271	9.87879e-30	2.96364e-28	[5, 6, 7, 8, 9, 10]	Group20	9.67742	3	[ATM, CCND1, CDKN1A]
GO:1904031	positive regulation of cyclin-dependent protein kinase activity	GO_BiologicalProcess-EBI-UniProt-GOA-ACAP-ARAP_24.01.2022_00h00	1.88858e-05	0.000566574	9.87879e-30	2.96364e-28	[5, 6, 7, 8, 9, 10, 11]	Group20	8.33333	3	[CCND1, CDKN1A, EGFR]
GO:0031571	mitotic G1 DNA damage checkpoint signaling	GO_BiologicalProcess-EBI-UniProt-GOA-ACAP-ARAP_24.01.2022_00h00	1.08019e-05	0.000378067	9.87879e-30	2.96364e-28	[6, 7, 8, 9, 10, 11, 12]	Group20	10	3	[ATM, CCND1, CDKN1A]
KEGG:04068	FoxO signaling pathway	KEGG_24.01.2022	1.49045e-13	1.53516e-11	2.69969e-25	7.8291e-24	[-1]	Group21	6.87023	9	[ATM, BCL2L11, CCND1, CDKN1A, EGFR, FOXO1, KRAS, PIK3R1, PTEN]
KEGG:04213	Longevity regulating pathway	KEGG_24.01.2022	9.75366e-05	0.0010729	2.69969e-25	7.8291e-24	[-1]	Group21	4.83871	3	[FOXO1, KRAS, PIK3R1]
KEGG:05165	Human papillomavirus infection	KEGG_24.01.2022	8.62732e-20	1.07841e-17	2.69969e-25	7.8291e-24	[-1]	Group21	4.53172	15	[ATM, CCNA2, CCND1, CCNE1, CDK4, CDK6, CDKN1A, EGFR, FOXO1, KRAS, NOTCH1, PIK3R1, PTEN, RB1, RELA]
KEGG:05206	MicroRNAs in cancer	KEGG_24.01.2022	3.20128e-20	4.03362e-18	2.69969e-25	7.8291e-24	[-1]	Group21	4.83871	15	[ATM, BCL2L11, CCND1, CCNE1, CDK6, CDKN1A, EGFR, EZH2, KRAS, MCL1, MET, MYC, NOTCH1, PIK3R1, PTEN]
KEGG:05210	Colorectal cancer	KEGG_24.01.2022	3.30896e-13	3.30896e-11	2.69969e-25	7.8291e-24	[-1]	Group21	9.30233	8	[BCL2L11, CCND1, CDKN1A, EGFR, JUN, KRAS, MYC, PIK3R1]
KEGG:05213	Endometrial cancer	KEGG_24.01.2022	1.22706e-14	1.30069e-12	2.69969e-25	7.8291e-24	[-1]	Group21	13.7931	8	[CCND1, CDH1, CDKN1A, EGFR, KRAS, MYC, PIK3R1, PTEN]
KEGG:05214	Glioma	KEGG_24.01.2022	8.32887e-16	9.5782e-14	2.69969e-25	7.8291e-24	[-1]	Group21	12	9	[CCND1, CDK4, CDK6, CDKN1A, EGFR, KRAS, PIK3R1, PTEN, RB1]
KEGG:05215	Prostate cancer	KEGG_24.01.2022	6.18579e-19	7.67038e-17	2.69969e-25	7.8291e-24	[-1]	Group21	11.3402	11	[CCND1, CCNE1, CDKN1A, EGFR, FGFR1, FOXO1, KRAS, PIK3R1, PTEN, RB1, RELA]
GO:0008630	intrinsic apoptotic signaling pathway in response to DNA damage	GO_BiologicalProcess-EBI-UniProt-GOA-ACAP-ARAP_24.01.2022_00h00	5.58138e-07	3.18139e-05	2.69969e-25	7.8291e-24	[5, 6, 7]	Group21	4.42478	5	[ATM, BCL2L11, CDKN1A, MCL1, PIK3R1]
GO:2000045	regulation of G1/S transition of mitotic cell cycle	GO_BiologicalProcess-EBI-UniProt-GOA-ACAP-ARAP_24.01.2022_00h00	3.30948e-09	2.48211e-07	2.69969e-25	7.8291e-24	[6, 7, 8]	Group21	4.19162	7	[ATM, CCND1, CDKN1A, EGFR, EZH2, PTEN, RB1]
GO:0044819	mitotic G1/S transition checkpoint signaling	GO_BiologicalProcess-EBI-UniProt-GOA-ACAP-ARAP_24.01.2022_00h00	1.19476e-05	0.000394271	2.69969e-25	7.8291e-24	[5, 6, 7, 8, 9, 10]	Group21	9.67742	3	[ATM, CCND1, CDKN1A]
GO:1904031	positive regulation of cyclin-dependent protein kinase activity	GO_BiologicalProcess-EBI-UniProt-GOA-ACAP-ARAP_24.01.2022_00h00	1.88858e-05	0.000566574	2.69969e-25	7.8291e-24	[5, 6, 7, 8, 9, 10, 11]	Group21	8.33333	3	[CCND1, CDKN1A, EGFR]
GO:0031571	mitotic G1 DNA damage checkpoint signaling	GO_BiologicalProcess-EBI-UniProt-GOA-ACAP-ARAP_24.01.2022_00h00	1.08019e-05	0.000378067	2.69969e-25	7.8291e-24	[6, 7, 8, 9, 10, 11, 12]	Group21	10	3	[ATM, CCND1, CDKN1A]
KEGG:04068	FoxO signaling pathway	KEGG_24.01.2022	1.49045e-13	1.53516e-11	6.47177e-21	1.1002e-19	[-1]	Group22	6.87023	9	[ATM, BCL2L11, CCND1, CDKN1A, EGFR, FOXO1, KRAS, PIK3R1, PTEN]
KEGG:04110	Cell cycle	KEGG_24.01.2022	1.04284e-13	1.08455e-11	6.47177e-21	1.1002e-19	[-1]	Group22	7.14286	9	[ATM, CCNA2, CCND1, CCNE1, CDK4, CDK6, CDKN1A, MYC, RB1]
KEGG:04115	p53 signaling pathway	KEGG_24.01.2022	9.33108e-12	8.77121e-10	6.47177e-21	1.1002e-19	[-1]	Group22	9.58904	7	[ATM, CCND1, CCNE1, CDK4, CDK6, CDKN1A, PTEN]
KEGG:05216	Thyroid cancer	KEGG_24.01.2022	1.87022e-09	1.51488e-07	6.47177e-21	1.1002e-19	[-1]	Group22	13.5135	5	[CCND1, CDH1, CDKN1A, KRAS, MYC]
GO:0010332	response to gamma radiation	GO_BiologicalProcess-EBI-UniProt-GOA-ACAP-ARAP_24.01.2022_00h00	9.75366e-05	0.0010729	6.47177e-21	1.1002e-19	[5]	Group22	4.83871	3	[ATM, CDKN1A, MYC]
GO:0008630	intrinsic apoptotic signaling pathway in response to DNA damage	GO_BiologicalProcess-EBI-UniProt-GOA-ACAP-ARAP_24.01.2022_00h00	5.58138e-07	3.18139e-05	6.47177e-21	1.1002e-19	[5, 6, 7]	Group22	4.42478	5	[ATM, BCL2L11, CDKN1A, MCL1, PIK3R1]
GO:1902807	negative regulation of cell cycle G1/S phase transition	GO_BiologicalProcess-EBI-UniProt-GOA-ACAP-ARAP_24.01.2022_00h00	1.85811e-09	1.52365e-07	6.47177e-21	1.1002e-19	[5, 6, 7, 8]	Group22	7.22892	6	[ATM, CCND1, CDKN1A, EZH2, PTEN, RB1]
GO:2000045	regulation of G1/S transition of mitotic cell cycle	GO_BiologicalProcess-EBI-UniProt-GOA-ACAP-ARAP_24.01.2022_00h00	3.30948e-09	2.48211e-07	6.47177e-21	1.1002e-19	[6, 7, 8]	Group22	4.19162	7	[ATM, CCND1, CDKN1A, EGFR, EZH2, PTEN, RB1]
GO:0044819	mitotic G1/S transition checkpoint signaling	GO_BiologicalProcess-EBI-UniProt-GOA-ACAP-ARAP_24.01.2022_00h00	1.19476e-05	0.000394271	6.47177e-21	1.1002e-19	[5, 6, 7, 8, 9, 10]	Group22	9.67742	3	[ATM, CCND1, CDKN1A]
GO:2000134	negative regulation of G1/S transition of mitotic cell cycle	GO_BiologicalProcess-EBI-UniProt-GOA-ACAP-ARAP_24.01.2022_00h00	9.99117e-10	8.29267e-08	6.47177e-21	1.1002e-19	[6, 7, 8, 9]	Group22	8	6	[ATM, CCND1, CDKN1A, EZH2, PTEN, RB1]
GO:1904031	positive regulation of cyclin-dependent protein kinase activity	GO_BiologicalProcess-EBI-UniProt-GOA-ACAP-ARAP_24.01.2022_00h00	1.88858e-05	0.000566574	6.47177e-21	1.1002e-19	[5, 6, 7, 8, 9, 10, 11]	Group22	8.33333	3	[CCND1, CDKN1A, EGFR]
GO:0016538	cyclin-dependent protein serine/threonine kinase regulator activity	GO_BiologicalProcess-EBI-UniProt-GOA-ACAP-ARAP_24.01.2022_00h00	1.09848e-08	7.79923e-07	6.47177e-21	1.1002e-19	[6, 7, 9, 10, 11]	Group22	9.61539	5	[CCNA2, CCND1, CCNE1, CDK4, CDKN1A]
GO:0031571	mitotic G1 DNA damage checkpoint signaling	GO_BiologicalProcess-EBI-UniProt-GOA-ACAP-ARAP_24.01.2022_00h00	1.08019e-05	0.000378067	6.47177e-21	1.1002e-19	[6, 7, 8, 9, 10, 11, 12]	Group22	10	3	[ATM, CCND1, CDKN1A]
KEGG:04012	ErbB signaling pathway	KEGG_24.01.2022	2.14877e-09	1.69753e-07	5.95995e-23	1.54959e-21	[-1]	Group23	7.05882	6	[CDKN1A, EGFR, JUN, KRAS, MYC, PIK3R1]
KEGG:04520	Adherens junction	KEGG_24.01.2022	3.22348e-06	0.000151504	5.95995e-23	1.54959e-21	[-1]	Group23	5.6338	4	[CDH1, EGFR, FGFR1, MET]
KEGG:04915	Estrogen signaling pathway	KEGG_24.01.2022	4.00607e-08	2.60394e-06	5.95995e-23	1.54959e-21	[-1]	Group23	4.34783	6	[EGFR, ESR1, JUN, KRAS, MMP2, PIK3R1]
KEGG:05205	Proteoglycans in cancer	KEGG_24.01.2022	2.91326e-15	3.23372e-13	5.95995e-23	1.54959e-21	[-1]	Group23	5.36585	11	[CCND1, CDKN1A, EGFR, ESR1, FGFR1, KDR, KRAS, MET, MMP2, MYC, PIK3R1]
KEGG:05210	Colorectal cancer	KEGG_24.01.2022	3.30896e-13	3.30896e-11	5.95995e-23	1.54959e-21	[-1]	Group23	9.30233	8	[BCL2L11, CCND1, CDKN1A, EGFR, JUN, KRAS, MYC, PIK3R1]
KEGG:05213	Endometrial cancer	KEGG_24.01.2022	1.22706e-14	1.30069e-12	5.95995e-23	1.54959e-21	[-1]	Group23	13.7931	8	[CCND1, CDH1, CDKN1A, EGFR, KRAS, MYC, PIK3R1, PTEN]
KEGG:05218	Melanoma	KEGG_24.01.2022	8.80175e-23	1.12662e-20	5.95995e-23	1.54959e-21	[-1]	Group23	16.6667	12	[CCND1, CDH1, CDK4, CDK6, CDKN1A, EGFR, FGFR1, KRAS, MET, PIK3R1, PTEN, RB1]
KEGG:05225	Hepatocellular carcinoma	KEGG_24.01.2022	3.16344e-16	3.70123e-14	5.95995e-23	1.54959e-21	[-1]	Group23	6.54762	11	[CCND1, CDK4, CDK6, CDKN1A, EGFR, KRAS, MET, MYC, PIK3R1, PTEN, RB1]
KEGG:05226	Gastric cancer	KEGG_24.01.2022	6.80649e-15	7.41907e-13	5.95995e-23	1.54959e-21	[-1]	Group23	6.71141	10	[CCND1, CCNE1, CDH1, CDKN1A, EGFR, KRAS, MET, MYC, PIK3R1, RB1]
KEGG:05230	Central carbon metabolism in cancer	KEGG_24.01.2022	6.88512e-12	6.54086e-10	5.95995e-23	1.54959e-21	[-1]	Group23	10	7	[EGFR, FGFR1, KRAS, MET, MYC, PIK3R1, PTEN]
KEGG:05231	Choline metabolism in cancer	KEGG_24.01.2022	1.1665e-05	0.000396609	5.95995e-23	1.54959e-21	[-1]	Group23	4.08163	4	[EGFR, JUN, KRAS, PIK3R1]
KEGG:05235	PD-L1 expression and PD-1 checkpoint pathway in cancer	KEGG_24.01.2022	3.88556e-11	3.49701e-09	5.95995e-23	1.54959e-21	[-1]	Group23	7.86517	7	[EGFR, JAK2, JUN, KRAS, PIK3R1, PTEN, RELA]
GO:0043627	response to estrogen	GO_BiologicalProcess-EBI-UniProt-GOA-ACAP-ARAP_24.01.2022_00h00	6.02378e-06	0.000252999	5.95995e-23	1.54959e-21	[4, 5]	Group23	4.81928	4	[CCND1, ESR1, MMP2, MYC]
GO:0009411	response to UV	GO_BiologicalProcess-EBI-UniProt-GOA-ACAP-ARAP_24.01.2022_00h00	2.79486e-09	2.1241e-07	5.95995e-23	1.54959e-21	[5]	Group23	4.29448	7	[CCND1, CDKN1A, EGFR, MMP2, MYC, PIK3R1, RELA]
KEGG:04658	Th1 and Th2 cell differentiation	KEGG_24.01.2022	9.07731e-06	0.000344938	4.75268e-16	6.17848e-15	[-1]	Group24	4.34783	4	[JAK2, JUN, NOTCH1, RELA]
GO:0014855	striated muscle cell proliferation	GO_BiologicalProcess-EBI-UniProt-GOA-ACAP-ARAP_24.01.2022_00h00	0.000107241	0.000965171	4.75268e-16	6.17848e-15	[4]	Group24	4.6875	3	[JAK2, NOTCH1, PTEN]
GO:0048678	response to axon injury	GO_BiologicalProcess-EBI-UniProt-GOA-ACAP-ARAP_24.01.2022_00h00	9.4758e-06	0.000350605	4.75268e-16	6.17848e-15	[4]	Group24	4.30108	4	[JAK2, JUN, MMP2, PTEN]
GO:0043627	response to estrogen	GO_BiologicalProcess-EBI-UniProt-GOA-ACAP-ARAP_24.01.2022_00h00	6.02378e-06	0.000252999	4.75268e-16	6.17848e-15	[4, 5]	Group24	4.81928	4	[CCND1, ESR1, MMP2, MYC]
GO:0010812	negative regulation of cell-substrate adhesion	GO_BiologicalProcess-EBI-UniProt-GOA-ACAP-ARAP_24.01.2022_00h00	0.000112321	0.000898568	4.75268e-16	6.17848e-15	[4, 5, 6]	Group24	4.61538	3	[NOTCH1, PIK3R1, PTEN]
GO:1990874	vascular associated smooth muscle cell proliferation	GO_BiologicalProcess-EBI-UniProt-GOA-ACAP-ARAP_24.01.2022_00h00	1.7609e-08	1.21502e-06	4.75268e-16	6.17848e-15	[5]	Group24	8.77193	5	[CDKN1A, JAK2, JUN, MMP2, PTEN]
GO:0002011	morphogenesis of an epithelial sheet	GO_BiologicalProcess-EBI-UniProt-GOA-ACAP-ARAP_24.01.2022_00h00	0.000102314	0.00102314	4.75268e-16	6.17848e-15	[5, 6]	Group24	4.7619	3	[CCNA2, NOTCH1, PTEN]
GO:0030850	prostate gland development	GO_BiologicalProcess-EBI-UniProt-GOA-ACAP-ARAP_24.01.2022_00h00	1.63566e-06	8.34185e-05	4.75268e-16	6.17848e-15	[4, 5, 6, 7]	Group24	6.66667	4	[ESR1, MMP2, NOTCH1, PTEN]
GO:0060512	prostate gland morphogenesis	GO_BiologicalProcess-EBI-UniProt-GOA-ACAP-ARAP_24.01.2022_00h00	1.44737e-05	0.000463159	4.75268e-16	6.17848e-15	[3, 4, 5, 6, 7, 8]	Group24	9.09091	3	[ESR1, MMP2, NOTCH1]
GO:1904705	regulation of vascular associated smooth muscle cell proliferation	GO_BiologicalProcess-EBI-UniProt-GOA-ACAP-ARAP_24.01.2022_00h00	1.60805e-08	1.12563e-06	4.75268e-16	6.17848e-15	[5, 6]	Group24	8.92857	5	[CDKN1A, JAK2, JUN, MMP2, PTEN]
GO:0060740	prostate gland epithelium morphogenesis	GO_BiologicalProcess-EBI-UniProt-GOA-ACAP-ARAP_24.01.2022_00h00	1.08019e-05	0.000378067	4.75268e-16	6.17848e-15	[3, 4, 5, 6, 7, 8, 9]	Group24	10	3	[ESR1, MMP2, NOTCH1]
GO:0014066	regulation of phosphatidylinositol 3-kinase signaling	GO_BiologicalProcess-EBI-UniProt-GOA-ACAP-ARAP_24.01.2022_00h00	6.92242e-07	3.7381e-05	4.75268e-16	6.17848e-15	[5, 6, 7, 8, 9]	Group24	4.23729	5	[EGFR, FGFR1, JAK2, KDR, PTEN]
GO:0031102	neuron projection regeneration	GO_BiologicalProcess-EBI-UniProt-GOA-ACAP-ARAP_24.01.2022_00h00	2.25965e-06	0.000110723	4.75268e-16	6.17848e-15	[4, 6, 7, 9, 10, 11]	Group24	6.15385	4	[JAK2, JUN, MMP2, PTEN]
GO:0031103	axon regeneration	GO_BiologicalProcess-EBI-UniProt-GOA-ACAP-ARAP_24.01.2022_00h00	1.23692e-06	6.55569e-05	4.75268e-16	6.17848e-15	[5, 7, 8, 10, 11, 12]	Group24	7.14286	4	[JAK2, JUN, MMP2, PTEN]
KEGG:04919	Thyroid hormone signaling pathway	KEGG_24.01.2022	3.45235e-10	3.07259e-08	1.14147e-23	3.08197e-22	[-1]	Group25	5.78512	7	[CCND1, ESR1, FOXO1, KRAS, MYC, NOTCH1, PIK3R1]
KEGG:05205	Proteoglycans in cancer	KEGG_24.01.2022	2.91326e-15	3.23372e-13	1.14147e-23	3.08197e-22	[-1]	Group25	5.36585	11	[CCND1, CDKN1A, EGFR, ESR1, FGFR1, KDR, KRAS, MET, MMP2, MYC, PIK3R1]
GO:0032355	response to estradiol	GO_BiologicalProcess-EBI-UniProt-GOA-ACAP-ARAP_24.01.2022_00h00	1.98495e-11	1.80631e-09	1.14147e-23	3.08197e-22	[4, 5]	Group25	5.6338	8	[BCL2L11, CCNA2, CCND1, EGFR, ESR1, EZH2, MMP2, MYC]
GO:0043627	response to estrogen	GO_BiologicalProcess-EBI-UniProt-GOA-ACAP-ARAP_24.01.2022_00h00	6.02378e-06	0.000252999	1.14147e-23	3.08197e-22	[4, 5]	Group25	4.81928	4	[CCND1, ESR1, MMP2, MYC]
GO:0009411	response to UV	GO_BiologicalProcess-EBI-UniProt-GOA-ACAP-ARAP_24.01.2022_00h00	2.79486e-09	2.1241e-07	1.14147e-23	3.08197e-22	[5]	Group25	4.29448	7	[CCND1, CDKN1A, EGFR, MMP2, MYC, PIK3R1, RELA]
GO:0046545	development of primary female sexual characteristics	GO_BiologicalProcess-EBI-UniProt-GOA-ACAP-ARAP_24.01.2022_00h00	6.63573e-07	3.64965e-05	1.14147e-23	3.08197e-22	[4, 5, 6]	Group25	4.2735	5	[ATM, ESR1, KDR, MMP2, MYC]
GO:0048661	positive regulation of smooth muscle cell proliferation	GO_BiologicalProcess-EBI-UniProt-GOA-ACAP-ARAP_24.01.2022_00h00	6.02378e-06	0.000252999	1.14147e-23	3.08197e-22	[4, 5, 6]	Group25	4.81928	4	[JAK2, JUN, MMP2, MYC]
GO:0030850	prostate gland development	GO_BiologicalProcess-EBI-UniProt-GOA-ACAP-ARAP_24.01.2022_00h00	1.63566e-06	8.34185e-05	1.14147e-23	3.08197e-22	[4, 5, 6, 7]	Group25	6.66667	4	[ESR1, MMP2, NOTCH1, PTEN]
GO:0060512	prostate gland morphogenesis	GO_BiologicalProcess-EBI-UniProt-GOA-ACAP-ARAP_24.01.2022_00h00	1.44737e-05	0.000463159	1.14147e-23	3.08197e-22	[3, 4, 5, 6, 7, 8]	Group25	9.09091	3	[ESR1, MMP2, NOTCH1]
GO:0060740	prostate gland epithelium morphogenesis	GO_BiologicalProcess-EBI-UniProt-GOA-ACAP-ARAP_24.01.2022_00h00	1.08019e-05	0.000378067	1.14147e-23	3.08197e-22	[3, 4, 5, 6, 7, 8, 9]	Group25	10	3	[ESR1, MMP2, NOTCH1]
GO:0070141	response to UV-A	GO_BiologicalProcess-EBI-UniProt-GOA-ACAP-ARAP_24.01.2022_00h00	1.51037e-06	7.85394e-05	1.14147e-23	3.08197e-22	[6]	Group25	18.75	3	[CCND1, EGFR, MMP2]
GO:0001541	ovarian follicle development	GO_BiologicalProcess-EBI-UniProt-GOA-ACAP-ARAP_24.01.2022_00h00	2.70783e-08	1.81425e-06	1.14147e-23	3.08197e-22	[4, 5, 6, 7, 8, 9]	Group25	8.06452	5	[ATM, ESR1, KDR, MMP2, MYC]
GO:0008585	female gonad development	GO_BiologicalProcess-EBI-UniProt-GOA-ACAP-ARAP_24.01.2022_00h00	5.58138e-07	3.18139e-05	1.14147e-23	3.08197e-22	[5, 6, 7, 8]	Group25	4.42478	5	[ATM, ESR1, KDR, MMP2, MYC]
GO:0097421	liver regeneration	GO_BiologicalProcess-EBI-UniProt-GOA-ACAP-ARAP_24.01.2022_00h00	1.08019e-05	0.000378067	1.14147e-23	3.08197e-22	[5, 6, 7, 8]	Group25	10	3	[CCND1, EZH2, MYC]
GO:0014855	striated muscle cell proliferation	GO_BiologicalProcess-EBI-UniProt-GOA-ACAP-ARAP_24.01.2022_00h00	0.000107241	0.000965171	3.18865e-21	6.69617e-20	[4]	Group26	4.6875	3	[JAK2, NOTCH1, PTEN]
GO:1902742	apoptotic process involved in development	GO_BiologicalProcess-EBI-UniProt-GOA-ACAP-ARAP_24.01.2022_00h00	4.24329e-05	0.00101839	3.18865e-21	6.69617e-20	[3, 5]	Group26	6.38298	3	[BCL2L11, CCNA2, NOTCH1]
GO:0060561	apoptotic process involved in morphogenesis	GO_BiologicalProcess-EBI-UniProt-GOA-ACAP-ARAP_24.01.2022_00h00	1.19476e-05	0.000394271	3.18865e-21	6.69617e-20	[3, 4, 6]	Group26	9.67742	3	[BCL2L11, CCNA2, NOTCH1]
GO:0034698	response to gonadotropin	GO_BiologicalProcess-EBI-UniProt-GOA-ACAP-ARAP_24.01.2022_00h00	1.19476e-05	0.000394271	3.18865e-21	6.69617e-20	[4, 5]	Group26	9.67742	3	[CCNA2, MYC, NOTCH1]
GO:0010812	negative regulation of cell-substrate adhesion	GO_BiologicalProcess-EBI-UniProt-GOA-ACAP-ARAP_24.01.2022_00h00	0.000112321	0.000898568	3.18865e-21	6.69617e-20	[4, 5, 6]	Group26	4.61538	3	[NOTCH1, PIK3R1, PTEN]
GO:0031100	animal organ regeneration	GO_BiologicalProcess-EBI-UniProt-GOA-ACAP-ARAP_24.01.2022_00h00	8.14462e-08	4.88677e-06	3.18865e-21	6.69617e-20	[4, 5, 6]	Group26	6.49351	5	[CCNA2, CCND1, EZH2, MYC, NOTCH1]
GO:0003170	heart valve development	GO_BiologicalProcess-EBI-UniProt-GOA-ACAP-ARAP_24.01.2022_00h00	0.000140078	0.000700391	3.18865e-21	6.69617e-20	[3, 5, 6, 7]	Group26	4.28571	3	[CCNA2, NOTCH1, RB1]
GO:0003179	heart valve morphogenesis	GO_BiologicalProcess-EBI-UniProt-GOA-ACAP-ARAP_24.01.2022_00h00	8.84242e-05	0.00114951	3.18865e-21	6.69617e-20	[3, 4, 6, 7, 8]	Group26	5	3	[CCNA2, NOTCH1, RB1]
GO:0002011	morphogenesis of an epithelial sheet	GO_BiologicalProcess-EBI-UniProt-GOA-ACAP-ARAP_24.01.2022_00h00	0.000102314	0.00102314	3.18865e-21	6.69617e-20	[5, 6]	Group26	4.7619	3	[CCNA2, NOTCH1, PTEN]
GO:0030850	prostate gland development	GO_BiologicalProcess-EBI-UniProt-GOA-ACAP-ARAP_24.01.2022_00h00	1.63566e-06	8.34185e-05	3.18865e-21	6.69617e-20	[4, 5, 6, 7]	Group26	6.66667	4	[ESR1, MMP2, NOTCH1, PTEN]
GO:0071392	cellular response to estradiol stimulus	GO_BiologicalProcess-EBI-UniProt-GOA-ACAP-ARAP_24.01.2022_00h00	5.2002e-09	3.84815e-07	3.18865e-21	6.69617e-20	[5, 6]	Group26	11.1111	5	[BCL2L11, CCNA2, EGFR, ESR1, MMP2]
GO:0035924	cellular response to vascular endothelial growth factor stimulus	GO_BiologicalProcess-EBI-UniProt-GOA-ACAP-ARAP_24.01.2022_00h00	0.000146116	0.000584463	3.18865e-21	6.69617e-20	[6]	Group26	4.22535	3	[KDR, NOTCH1, RELA]
GO:0035767	endothelial cell chemotaxis	GO_BiologicalProcess-EBI-UniProt-GOA-ACAP-ARAP_24.01.2022_00h00	1.41011e-07	8.31966e-06	3.18865e-21	6.69617e-20	[5, 6, 7, 8]	Group26	12.1212	4	[FGFR1, KDR, MET, NOTCH1]
GO:1901532	regulation of hematopoietic progenitor cell differentiation	GO_BiologicalProcess-EBI-UniProt-GOA-ACAP-ARAP_24.01.2022_00h00	5.4285e-05	0.0010857	3.18865e-21	6.69617e-20	[4, 5, 6, 7, 8, 9]	Group26	5.88235	3	[CDK6, KDR, NOTCH1]
GO:2001026	regulation of endothelial cell chemotaxis	GO_BiologicalProcess-EBI-UniProt-GOA-ACAP-ARAP_24.01.2022_00h00	3.69483e-08	2.43859e-06	3.18865e-21	6.69617e-20	[4, 5, 6, 7, 8, 9]	Group26	16.6667	4	[FGFR1, KDR, MET, NOTCH1]
GO:0030513	positive regulation of BMP signaling pathway	GO_BiologicalProcess-EBI-UniProt-GOA-ACAP-ARAP_24.01.2022_00h00	3.01885e-05	0.00081509	3.18865e-21	6.69617e-20	[5, 6, 7, 8, 9, 10]	Group26	7.14286	3	[CCNA2, KDR, NOTCH1]
KEGG:05221	Acute myeloid leukemia	KEGG_24.01.2022	4.99096e-10	4.34214e-08	1.39141e-20	2.08711e-19	[-1]	Group27	8.95522	6	[CCNA2, CCND1, KRAS, MYC, PIK3R1, RELA]
GO:0031099	regeneration	GO_BiologicalProcess-EBI-UniProt-GOA-ACAP-ARAP_24.01.2022_00h00	1.89246e-13	1.9303e-11	1.39141e-20	2.08711e-19	[3]	Group27	4.83092	10	[CCNA2, CCND1, CDKN1A, EZH2, JAK2, JUN, MMP2, MYC, NOTCH1, PTEN]
GO:1902742	apoptotic process involved in development	GO_BiologicalProcess-EBI-UniProt-GOA-ACAP-ARAP_24.01.2022_00h00	4.24329e-05	0.00101839	1.39141e-20	2.08711e-19	[3, 5]	Group27	6.38298	3	[BCL2L11, CCNA2, NOTCH1]
GO:0060561	apoptotic process involved in morphogenesis	GO_BiologicalProcess-EBI-UniProt-GOA-ACAP-ARAP_24.01.2022_00h00	1.19476e-05	0.000394271	1.39141e-20	2.08711e-19	[3, 4, 6]	Group27	9.67742	3	[BCL2L11, CCNA2, NOTCH1]
GO:0032355	response to estradiol	GO_BiologicalProcess-EBI-UniProt-GOA-ACAP-ARAP_24.01.2022_00h00	1.98495e-11	1.80631e-09	1.39141e-20	2.08711e-19	[4, 5]	Group27	5.6338	8	[BCL2L11, CCNA2, CCND1, EGFR, ESR1, EZH2, MMP2, MYC]
GO:0034698	response to gonadotropin	GO_BiologicalProcess-EBI-UniProt-GOA-ACAP-ARAP_24.01.2022_00h00	1.19476e-05	0.000394271	1.39141e-20	2.08711e-19	[4, 5]	Group27	9.67742	3	[CCNA2, MYC, NOTCH1]
GO:0061008	hepaticobiliary system development	GO_BiologicalProcess-EBI-UniProt-GOA-ACAP-ARAP_24.01.2022_00h00	2.67742e-09	2.06162e-07	1.39141e-20	2.08711e-19	[4, 5]	Group27	4.32099	7	[CCND1, EZH2, JUN, MET, MYC, NOTCH1, RELA]
GO:0031100	animal organ regeneration	GO_BiologicalProcess-EBI-UniProt-GOA-ACAP-ARAP_24.01.2022_00h00	8.14462e-08	4.88677e-06	1.39141e-20	2.08711e-19	[4, 5, 6]	Group27	6.49351	5	[CCNA2, CCND1, EZH2, MYC, NOTCH1]
GO:0003170	heart valve development	GO_BiologicalProcess-EBI-UniProt-GOA-ACAP-ARAP_24.01.2022_00h00	0.000140078	0.000700391	1.39141e-20	2.08711e-19	[3, 5, 6, 7]	Group27	4.28571	3	[CCNA2, NOTCH1, RB1]
GO:0003179	heart valve morphogenesis	GO_BiologicalProcess-EBI-UniProt-GOA-ACAP-ARAP_24.01.2022_00h00	8.84242e-05	0.00114951	1.39141e-20	2.08711e-19	[3, 4, 6, 7, 8]	Group27	5	3	[CCNA2, NOTCH1, RB1]
GO:0002011	morphogenesis of an epithelial sheet	GO_BiologicalProcess-EBI-UniProt-GOA-ACAP-ARAP_24.01.2022_00h00	0.000102314	0.00102314	1.39141e-20	2.08711e-19	[5, 6]	Group27	4.7619	3	[CCNA2, NOTCH1, PTEN]
GO:0030857	negative regulation of epithelial cell differentiation	GO_BiologicalProcess-EBI-UniProt-GOA-ACAP-ARAP_24.01.2022_00h00	4.52177e-05	0.00104001	1.39141e-20	2.08711e-19	[4, 5, 6, 7]	Group27	6.25	3	[CCND1, EZH2, NOTCH1]
GO:0001889	liver development	GO_BiologicalProcess-EBI-UniProt-GOA-ACAP-ARAP_24.01.2022_00h00	2.34995e-09	1.83296e-07	1.39141e-20	2.08711e-19	[5, 6, 7]	Group27	4.40252	7	[CCND1, EZH2, JUN, MET, MYC, NOTCH1, RELA]
GO:0097421	liver regeneration	GO_BiologicalProcess-EBI-UniProt-GOA-ACAP-ARAP_24.01.2022_00h00	1.08019e-05	0.000378067	1.39141e-20	2.08711e-19	[5, 6, 7, 8]	Group27	10	3	[CCND1, EZH2, MYC]
GO:1902808	positive regulation of cell cycle G1/S phase transition	GO_BiologicalProcess-EBI-UniProt-GOA-ACAP-ARAP_24.01.2022_00h00	7.58286e-05	0.00121326	1.39141e-20	2.08711e-19	[5, 6, 7, 8]	Group27	5.26316	3	[CCND1, EGFR, EZH2]
GO:0001046	core promoter sequence-specific DNA binding	GO_MolecularFunction-EBI-UniProt-GOA-ACAP-ARAP_24.01.2022_00h00	4.81199e-05	0.00105864	1.39141e-20	2.08711e-19	[6, 8]	Group27	6.12245	3	[EZH2, MYC, RELA]
GO:0030513	positive regulation of BMP signaling pathway	GO_BiologicalProcess-EBI-UniProt-GOA-ACAP-ARAP_24.01.2022_00h00	3.01885e-05	0.00081509	1.39141e-20	2.08711e-19	[5, 6, 7, 8, 9, 10]	Group27	7.14286	3	[CCNA2, KDR, NOTCH1]
KEGG:04912	GnRH signaling pathway	KEGG_24.01.2022	9.4758e-06	0.000350605	5.89789e-21	1.06162e-19	[-1]	Group28	4.30108	4	[EGFR, JUN, KRAS, MMP2]
KEGG:05216	Thyroid cancer	KEGG_24.01.2022	1.87022e-09	1.51488e-07	5.89789e-21	1.06162e-19	[-1]	Group28	13.5135	5	[CCND1, CDH1, CDKN1A, KRAS, MYC]
GO:0032355	response to estradiol	GO_BiologicalProcess-EBI-UniProt-GOA-ACAP-ARAP_24.01.2022_00h00	1.98495e-11	1.80631e-09	5.89789e-21	1.06162e-19	[4, 5]	Group28	5.6338	8	[BCL2L11, CCNA2, CCND1, EGFR, ESR1, EZH2, MMP2, MYC]
GO:0043627	response to estrogen	GO_BiologicalProcess-EBI-UniProt-GOA-ACAP-ARAP_24.01.2022_00h00	6.02378e-06	0.000252999	5.89789e-21	1.06162e-19	[4, 5]	Group28	4.81928	4	[CCND1, ESR1, MMP2, MYC]
GO:0061008	hepaticobiliary system development	GO_BiologicalProcess-EBI-UniProt-GOA-ACAP-ARAP_24.01.2022_00h00	2.67742e-09	2.06162e-07	5.89789e-21	1.06162e-19	[4, 5]	Group28	4.32099	7	[CCND1, EZH2, JUN, MET, MYC, NOTCH1, RELA]
GO:0009411	response to UV	GO_BiologicalProcess-EBI-UniProt-GOA-ACAP-ARAP_24.01.2022_00h00	2.79486e-09	2.1241e-07	5.89789e-21	1.06162e-19	[5]	Group28	4.29448	7	[CCND1, CDKN1A, EGFR, MMP2, MYC, PIK3R1, RELA]
GO:0031100	animal organ regeneration	GO_BiologicalProcess-EBI-UniProt-GOA-ACAP-ARAP_24.01.2022_00h00	8.14462e-08	4.88677e-06	5.89789e-21	1.06162e-19	[4, 5, 6]	Group28	6.49351	5	[CCNA2, CCND1, EZH2, MYC, NOTCH1]
GO:0030857	negative regulation of epithelial cell differentiation	GO_BiologicalProcess-EBI-UniProt-GOA-ACAP-ARAP_24.01.2022_00h00	4.52177e-05	0.00104001	5.89789e-21	1.06162e-19	[4, 5, 6, 7]	Group28	6.25	3	[CCND1, EZH2, NOTCH1]
GO:0071392	cellular response to estradiol stimulus	GO_BiologicalProcess-EBI-UniProt-GOA-ACAP-ARAP_24.01.2022_00h00	5.2002e-09	3.84815e-07	5.89789e-21	1.06162e-19	[5, 6]	Group28	11.1111	5	[BCL2L11, CCNA2, EGFR, ESR1, MMP2]
GO:1901989	positive regulation of cell cycle phase transition	GO_BiologicalProcess-EBI-UniProt-GOA-ACAP-ARAP_24.01.2022_00h00	6.35852e-07	3.56077e-05	5.89789e-21	1.06162e-19	[4, 5, 6, 7]	Group28	4.31034	5	[CCND1, CDK4, EGFR, EZH2, RB1]
GO:0001889	liver development	GO_BiologicalProcess-EBI-UniProt-GOA-ACAP-ARAP_24.01.2022_00h00	2.34995e-09	1.83296e-07	5.89789e-21	1.06162e-19	[5, 6, 7]	Group28	4.40252	7	[CCND1, EZH2, JUN, MET, MYC, NOTCH1, RELA]
GO:0070141	response to UV-A	GO_BiologicalProcess-EBI-UniProt-GOA-ACAP-ARAP_24.01.2022_00h00	1.51037e-06	7.85394e-05	5.89789e-21	1.06162e-19	[6]	Group28	18.75	3	[CCND1, EGFR, MMP2]
GO:0097421	liver regeneration	GO_BiologicalProcess-EBI-UniProt-GOA-ACAP-ARAP_24.01.2022_00h00	1.08019e-05	0.000378067	5.89789e-21	1.06162e-19	[5, 6, 7, 8]	Group28	10	3	[CCND1, EZH2, MYC]
GO:1901992	positive regulation of mitotic cell cycle phase transition	GO_BiologicalProcess-EBI-UniProt-GOA-ACAP-ARAP_24.01.2022_00h00	9.07731e-06	0.000344938	5.89789e-21	1.06162e-19	[5, 6, 7, 8]	Group28	4.34783	4	[CCND1, CDK4, EGFR, RB1]
GO:1902808	positive regulation of cell cycle G1/S phase transition	GO_BiologicalProcess-EBI-UniProt-GOA-ACAP-ARAP_24.01.2022_00h00	7.58286e-05	0.00121326	5.89789e-21	1.06162e-19	[5, 6, 7, 8]	Group28	5.26316	3	[CCND1, EGFR, EZH2]
GO:0001046	core promoter sequence-specific DNA binding	GO_MolecularFunction-EBI-UniProt-GOA-ACAP-ARAP_24.01.2022_00h00	4.81199e-05	0.00105864	5.89789e-21	1.06162e-19	[6, 8]	Group28	6.12245	3	[EZH2, MYC, RELA]
GO:2000045	regulation of G1/S transition of mitotic cell cycle	GO_BiologicalProcess-EBI-UniProt-GOA-ACAP-ARAP_24.01.2022_00h00	3.30948e-09	2.48211e-07	5.89789e-21	1.06162e-19	[6, 7, 8]	Group28	4.19162	7	[ATM, CCND1, CDKN1A, EGFR, EZH2, PTEN, RB1]
GO:1904031	positive regulation of cyclin-dependent protein kinase activity	GO_BiologicalProcess-EBI-UniProt-GOA-ACAP-ARAP_24.01.2022_00h00	1.88858e-05	0.000566574	5.89789e-21	1.06162e-19	[5, 6, 7, 8, 9, 10, 11]	Group28	8.33333	3	[CCND1, CDKN1A, EGFR]
KEGG:04068	FoxO signaling pathway	KEGG_24.01.2022	1.49045e-13	1.53516e-11	1.77207e-22	4.43016e-21	[-1]	Group29	6.87023	9	[ATM, BCL2L11, CCND1, CDKN1A, EGFR, FOXO1, KRAS, PIK3R1, PTEN]
KEGG:04211	Longevity regulating pathway	KEGG_24.01.2022	7.95588e-06	0.000318235	1.77207e-22	4.43016e-21	[-1]	Group29	4.49438	4	[FOXO1, KRAS, PIK3R1, RELA]
KEGG:04218	Cellular senescence	KEGG_24.01.2022	8.38912e-25	1.09897e-22	1.77207e-22	4.43016e-21	[-1]	Group29	9.61539	15	[ATM, CCNA2, CCND1, CCNE1, CDK4, CDK6, CDKN1A, CXCL8, FOXO1, KRAS, MYC, PIK3R1, PTEN, RB1, RELA]
KEGG:05160	Hepatitis C	KEGG_24.01.2022	1.15882e-14	1.23993e-12	1.77207e-22	4.43016e-21	[-1]	Group29	6.36943	10	[CCND1, CDK4, CDK6, CDKN1A, EGFR, KRAS, MYC, PIK3R1, RB1, RELA]
KEGG:05163	Human cytomegalovirus infection	KEGG_24.01.2022	8.17672e-15	8.83086e-13	1.77207e-22	4.43016e-21	[-1]	Group29	4.88889	11	[CCND1, CDK4, CDK6, CDKN1A, CXCL8, EGFR, KRAS, MYC, PIK3R1, RB1, RELA]
KEGG:05165	Human papillomavirus infection	KEGG_24.01.2022	8.62732e-20	1.07841e-17	1.77207e-22	4.43016e-21	[-1]	Group29	4.53172	15	[ATM, CCNA2, CCND1, CCNE1, CDK4, CDK6, CDKN1A, EGFR, FOXO1, KRAS, NOTCH1, PIK3R1, PTEN, RB1, RELA]
KEGG:05166	Human T-cell leukemia virus 1 infection	KEGG_24.01.2022	1.55877e-18	1.91729e-16	1.77207e-22	4.43016e-21	[-1]	Group29	5.85586	13	[ATM, CCNA2, CCND1, CCNE1, CDK4, CDKN1A, JUN, KRAS, MYC, PIK3R1, PTEN, RB1, RELA]
KEGG:05203	Viral carcinogenesis	KEGG_24.01.2022	2.75924e-15	3.09034e-13	1.77207e-22	4.43016e-21	[-1]	Group29	5.39216	11	[CCNA2, CCND1, CCNE1, CDK4, CDK6, CDKN1A, JUN, KRAS, PIK3R1, RB1, RELA]
KEGG:05212	Pancreatic cancer	KEGG_24.01.2022	9.43916e-16	1.06662e-13	1.77207e-22	4.43016e-21	[-1]	Group29	11.8421	9	[CCND1, CDK4, CDK6, CDKN1A, EGFR, KRAS, PIK3R1, RB1, RELA]
KEGG:05213	Endometrial cancer	KEGG_24.01.2022	1.22706e-14	1.30069e-12	1.77207e-22	4.43016e-21	[-1]	Group29	13.7931	8	[CCND1, CDH1, CDKN1A, EGFR, KRAS, MYC, PIK3R1, PTEN]
KEGG:05214	Glioma	KEGG_24.01.2022	8.32887e-16	9.5782e-14	1.77207e-22	4.43016e-21	[-1]	Group29	12	9	[CCND1, CDK4, CDK6, CDKN1A, EGFR, KRAS, PIK3R1, PTEN, RB1]
KEGG:05215	Prostate cancer	KEGG_24.01.2022	6.18579e-19	7.67038e-17	1.77207e-22	4.43016e-21	[-1]	Group29	11.3402	11	[CCND1, CCNE1, CDKN1A, EGFR, FGFR1, FOXO1, KRAS, PIK3R1, PTEN, RB1, RELA]
KEGG:05218	Melanoma	KEGG_24.01.2022	8.80175e-23	1.12662e-20	1.77207e-22	4.43016e-21	[-1]	Group29	16.6667	12	[CCND1, CDH1, CDK4, CDK6, CDKN1A, EGFR, FGFR1, KRAS, MET, PIK3R1, PTEN, RB1]
KEGG:05222	Small cell lung cancer	KEGG_24.01.2022	4.72397e-17	5.66876e-15	1.77207e-22	4.43016e-21	[-1]	Group29	10.8696	10	[CCND1, CCNE1, CDK4, CDK6, CDKN1A, MYC, PIK3R1, PTEN, RB1, RELA]
KEGG:05225	Hepatocellular carcinoma	KEGG_24.01.2022	3.16344e-16	3.70123e-14	1.77207e-22	4.43016e-21	[-1]	Group29	6.54762	11	[CCND1, CDK4, CDK6, CDKN1A, EGFR, KRAS, MET, MYC, PIK3R1, PTEN, RB1]
KEGG:05226	Gastric cancer	KEGG_24.01.2022	6.80649e-15	7.41907e-13	1.77207e-22	4.43016e-21	[-1]	Group29	6.71141	10	[CCND1, CCNE1, CDH1, CDKN1A, EGFR, KRAS, MET, MYC, PIK3R1, RB1]
GO:1904029	regulation of cyclin-dependent protein kinase activity	GO_BiologicalProcess-EBI-UniProt-GOA-ACAP-ARAP_24.01.2022_00h00	7.31653e-09	5.2679e-07	1.77207e-22	4.43016e-21	[4, 5, 6, 7, 8, 9, 10]	Group29	5.76923	6	[CCNA2, CCND1, CCNE1, CDKN1A, EGFR, PTEN]
GO:0000079	regulation of cyclin-dependent protein serine/threonine kinase activity	GO_BiologicalProcess-EBI-UniProt-GOA-ACAP-ARAP_24.01.2022_00h00	6.129e-09	4.47417e-07	1.77207e-22	4.43016e-21	[5, 6, 7, 8, 9, 10, 11]	Group29	5.94059	6	[CCNA2, CCND1, CCNE1, CDKN1A, EGFR, PTEN]
KEGG:04520	Adherens junction	KEGG_24.01.2022	3.22348e-06	0.000151504	1.08587e-21	2.4975e-20	[-1]	Group30	5.6338	4	[CDH1, EGFR, FGFR1, MET]
KEGG:04915	Estrogen signaling pathway	KEGG_24.01.2022	4.00607e-08	2.60394e-06	1.08587e-21	2.4975e-20	[-1]	Group30	4.34783	6	[EGFR, ESR1, JUN, KRAS, MMP2, PIK3R1]
GO:1902742	apoptotic process involved in development	GO_BiologicalProcess-EBI-UniProt-GOA-ACAP-ARAP_24.01.2022_00h00	4.24329e-05	0.00101839	1.08587e-21	2.4975e-20	[3, 5]	Group30	6.38298	3	[BCL2L11, CCNA2, NOTCH1]
GO:0060561	apoptotic process involved in morphogenesis	GO_BiologicalProcess-EBI-UniProt-GOA-ACAP-ARAP_24.01.2022_00h00	1.19476e-05	0.000394271	1.08587e-21	2.4975e-20	[3, 4, 6]	Group30	9.67742	3	[BCL2L11, CCNA2, NOTCH1]
GO:0032355	response to estradiol	GO_BiologicalProcess-EBI-UniProt-GOA-ACAP-ARAP_24.01.2022_00h00	1.98495e-11	1.80631e-09	1.08587e-21	2.4975e-20	[4, 5]	Group30	5.6338	8	[BCL2L11, CCNA2, CCND1, EGFR, ESR1, EZH2, MMP2, MYC]
GO:0060512	prostate gland morphogenesis	GO_BiologicalProcess-EBI-UniProt-GOA-ACAP-ARAP_24.01.2022_00h00	1.44737e-05	0.000463159	1.08587e-21	2.4975e-20	[3, 4, 5, 6, 7, 8]	Group30	9.09091	3	[ESR1, MMP2, NOTCH1]
GO:0071392	cellular response to estradiol stimulus	GO_BiologicalProcess-EBI-UniProt-GOA-ACAP-ARAP_24.01.2022_00h00	5.2002e-09	3.84815e-07	1.08587e-21	2.4975e-20	[5, 6]	Group30	11.1111	5	[BCL2L11, CCNA2, EGFR, ESR1, MMP2]
GO:0004629	phospholipase C activity	GO_MolecularFunction-EBI-UniProt-GOA-ACAP-ARAP_24.01.2022_00h00	0.000171956	0.000171956	1.08587e-21	2.4975e-20	[6]	Group30	4	3	[EGFR, ESR1, FGFR1]
GO:0010517	regulation of phospholipase activity	GO_BiologicalProcess-EBI-UniProt-GOA-ACAP-ARAP_24.01.2022_00h00	4.94498e-06	0.000217579	1.08587e-21	2.4975e-20	[6]	Group30	5.06329	4	[CCNA2, EGFR, ESR1, FGFR1]
GO:0060193	positive regulation of lipase activity	GO_BiologicalProcess-EBI-UniProt-GOA-ACAP-ARAP_24.01.2022_00h00	4.46276e-06	0.000200824	1.08587e-21	2.4975e-20	[6]	Group30	5.19481	4	[CCNA2, EGFR, ESR1, FGFR1]
GO:0060740	prostate gland epithelium morphogenesis	GO_BiologicalProcess-EBI-UniProt-GOA-ACAP-ARAP_24.01.2022_00h00	1.08019e-05	0.000378067	1.08587e-21	2.4975e-20	[3, 4, 5, 6, 7, 8, 9]	Group30	10	3	[ESR1, MMP2, NOTCH1]
GO:0070141	response to UV-A	GO_BiologicalProcess-EBI-UniProt-GOA-ACAP-ARAP_24.01.2022_00h00	1.51037e-06	7.85394e-05	1.08587e-21	2.4975e-20	[6]	Group30	18.75	3	[CCND1, EGFR, MMP2]
GO:0060147	regulation of posttranscriptional gene silencing	GO_BiologicalProcess-EBI-UniProt-GOA-ACAP-ARAP_24.01.2022_00h00	5.11415e-05	0.00107397	1.08587e-21	2.4975e-20	[5, 6, 7, 8]	Group30	6	3	[EGFR, ESR1, MYCN]
GO:0060966	regulation of gene silencing by RNA	GO_BiologicalProcess-EBI-UniProt-GOA-ACAP-ARAP_24.01.2022_00h00	5.4285e-05	0.0010857	1.08587e-21	2.4975e-20	[5, 6, 7, 8]	Group30	5.88235	3	[EGFR, ESR1, MYCN]
GO:0010518	positive regulation of phospholipase activity	GO_BiologicalProcess-EBI-UniProt-GOA-ACAP-ARAP_24.01.2022_00h00	2.25965e-06	0.000110723	1.08587e-21	2.4975e-20	[7]	Group30	6.15385	4	[CCNA2, EGFR, ESR1, FGFR1]
GO:0014066	regulation of phosphatidylinositol 3-kinase signaling	GO_BiologicalProcess-EBI-UniProt-GOA-ACAP-ARAP_24.01.2022_00h00	6.92242e-07	3.7381e-05	1.08587e-21	2.4975e-20	[5, 6, 7, 8, 9]	Group30	4.23729	5	[EGFR, FGFR1, JAK2, KDR, PTEN]
GO:1900274	regulation of phospholipase C activity	GO_BiologicalProcess-EBI-UniProt-GOA-ACAP-ARAP_24.01.2022_00h00	4.52177e-05	0.00104001	1.08587e-21	2.4975e-20	[7]	Group30	6.25	3	[EGFR, ESR1, FGFR1]
GO:0070918	primary sncRNA processing	GO_BiologicalProcess-EBI-UniProt-GOA-ACAP-ARAP_24.01.2022_00h00	7.58286e-05	0.00121326	1.08587e-21	2.4975e-20	[6, 7, 8, 9]	Group30	5.26316	3	[EGFR, ESR1, MYCN]
GO:0070920	regulation of production of small RNA involved in gene silencing by RNA	GO_BiologicalProcess-EBI-UniProt-GOA-ACAP-ARAP_24.01.2022_00h00	4.12932e-06	0.000189949	1.08587e-21	2.4975e-20	[5, 6, 7, 8, 9, 10]	Group30	13.6364	3	[EGFR, ESR1, MYCN]
GO:0010863	positive regulation of phospholipase C activity	GO_BiologicalProcess-EBI-UniProt-GOA-ACAP-ARAP_24.01.2022_00h00	3.72061e-05	0.000967358	1.08587e-21	2.4975e-20	[8]	Group30	6.66667	3	[EGFR, ESR1, FGFR1]
GO:0060964	regulation of gene silencing by miRNA	GO_BiologicalProcess-EBI-UniProt-GOA-ACAP-ARAP_24.01.2022_00h00	4.52177e-05	0.00104001	1.08587e-21	2.4975e-20	[6, 7, 8, 9, 10]	Group30	6.25	3	[EGFR, ESR1, MYCN]
GO:0035196	production of miRNAs involved in gene silencing by miRNA	GO_BiologicalProcess-EBI-UniProt-GOA-ACAP-ARAP_24.01.2022_00h00	6.44687e-05	0.00109597	1.08587e-21	2.4975e-20	[7, 8, 9, 10]	Group30	5.55556	3	[EGFR, ESR1, MYCN]
GO:1903798	regulation of production of miRNAs involved in gene silencing by miRNA	GO_BiologicalProcess-EBI-UniProt-GOA-ACAP-ARAP_24.01.2022_00h00	4.12932e-06	0.000189949	1.08587e-21	2.4975e-20	[6, 7, 8, 9, 10, 11]	Group30	13.6364	3	[EGFR, ESR1, MYCN]
KEGG:04012	ErbB signaling pathway	KEGG_24.01.2022	2.14877e-09	1.69753e-07	4.74397e-21	9.01353e-20	[-1]	Group31	7.05882	6	[CDKN1A, EGFR, JUN, KRAS, MYC, PIK3R1]
KEGG:04068	FoxO signaling pathway	KEGG_24.01.2022	1.49045e-13	1.53516e-11	4.74397e-21	9.01353e-20	[-1]	Group31	6.87023	9	[ATM, BCL2L11, CCND1, CDKN1A, EGFR, FOXO1, KRAS, PIK3R1, PTEN]
KEGG:04110	Cell cycle	KEGG_24.01.2022	1.04284e-13	1.08455e-11	4.74397e-21	9.01353e-20	[-1]	Group31	7.14286	9	[ATM, CCNA2, CCND1, CCNE1, CDK4, CDK6, CDKN1A, MYC, RB1]
KEGG:04115	p53 signaling pathway	KEGG_24.01.2022	9.33108e-12	8.77121e-10	4.74397e-21	9.01353e-20	[-1]	Group31	9.58904	7	[ATM, CCND1, CCNE1, CDK4, CDK6, CDKN1A, PTEN]
KEGG:04137	Mitophagy	KEGG_24.01.2022	0.00015232	0.000456961	4.74397e-21	9.01353e-20	[-1]	Group31	4.16667	3	[JUN, KRAS, RELA]
KEGG:04151	PI3K-Akt signaling pathway	KEGG_24.01.2022	4.69965e-23	6.10955e-21	4.74397e-21	9.01353e-20	[-1]	Group31	4.80226	17	[BCL2L11, CCND1, CCNE1, CDK4, CDK6, CDKN1A, EGFR, FGFR1, JAK2, KDR, KRAS, MCL1, MET, MYC, PIK3R1, PTEN, RELA]
KEGG:04210	Apoptosis	KEGG_24.01.2022	7.86511e-10	6.68534e-08	4.74397e-21	9.01353e-20	[-1]	Group31	5.14706	7	[ATM, BCL2L11, JUN, KRAS, MCL1, PIK3R1, RELA]
KEGG:04211	Longevity regulating pathway	KEGG_24.01.2022	7.95588e-06	0.000318235	4.74397e-21	9.01353e-20	[-1]	Group31	4.49438	4	[FOXO1, KRAS, PIK3R1, RELA]
KEGG:04213	Longevity regulating pathway	KEGG_24.01.2022	9.75366e-05	0.0010729	4.74397e-21	9.01353e-20	[-1]	Group31	4.83871	3	[FOXO1, KRAS, PIK3R1]
KEGG:04218	Cellular senescence	KEGG_24.01.2022	8.38912e-25	1.09897e-22	4.74397e-21	9.01353e-20	[-1]	Group31	9.61539	15	[ATM, CCNA2, CCND1, CCNE1, CDK4, CDK6, CDKN1A, CXCL8, FOXO1, KRAS, MYC, PIK3R1, PTEN, RB1, RELA]
KEGG:04370	VEGF signaling pathway	KEGG_24.01.2022	8.40848e-05	0.00117719	4.74397e-21	9.01353e-20	[-1]	Group31	5.08475	3	[KDR, KRAS, PIK3R1]
KEGG:04630	JAK-STAT signaling pathway	KEGG_24.01.2022	2.67742e-09	2.06162e-07	4.74397e-21	9.01353e-20	[-1]	Group31	4.32099	7	[CCND1, CDKN1A, EGFR, JAK2, MCL1, MYC, PIK3R1]
KEGG:04658	Th1 and Th2 cell differentiation	KEGG_24.01.2022	9.07731e-06	0.000344938	4.74397e-21	9.01353e-20	[-1]	Group31	4.34783	4	[JAK2, JUN, NOTCH1, RELA]
KEGG:04660	T cell receptor signaling pathway	KEGG_24.01.2022	3.68984e-07	2.14011e-05	4.74397e-21	9.01353e-20	[-1]	Group31	4.80769	5	[CDK4, JUN, KRAS, PIK3R1, RELA]
KEGG:04662	B cell receptor signaling pathway	KEGG_24.01.2022	5.73921e-06	0.000246786	4.74397e-21	9.01353e-20	[-1]	Group31	4.87805	4	[JUN, KRAS, PIK3R1, RELA]
KEGG:04912	GnRH signaling pathway	KEGG_24.01.2022	9.4758e-06	0.000350605	4.74397e-21	9.01353e-20	[-1]	Group31	4.30108	4	[EGFR, JUN, KRAS, MMP2]
KEGG:04915	Estrogen signaling pathway	KEGG_24.01.2022	4.00607e-08	2.60394e-06	4.74397e-21	9.01353e-20	[-1]	Group31	4.34783	6	[EGFR, ESR1, JUN, KRAS, MMP2, PIK3R1]
KEGG:04917	Prolactin signaling pathway	KEGG_24.01.2022	6.53797e-10	5.62265e-08	4.74397e-21	9.01353e-20	[-1]	Group31	8.57143	6	[CCND1, ESR1, JAK2, KRAS, PIK3R1, RELA]
KEGG:04919	Thyroid hormone signaling pathway	KEGG_24.01.2022	3.45235e-10	3.07259e-08	4.74397e-21	9.01353e-20	[-1]	Group31	5.78512	7	[CCND1, ESR1, FOXO1, KRAS, MYC, NOTCH1, PIK3R1]
KEGG:04926	Relaxin signaling pathway	KEGG_24.01.2022	2.67583e-08	1.81956e-06	4.74397e-21	9.01353e-20	[-1]	Group31	4.65116	6	[EGFR, JUN, KRAS, MMP2, PIK3R1, RELA]
KEGG:04933	AGE-RAGE signaling pathway in diabetic complications	KEGG_24.01.2022	1.12623e-16	1.34021e-14	4.74397e-21	9.01353e-20	[-1]	Group31	10	10	[CCND1, CDK4, CXCL8, FOXO1, JAK2, JUN, KRAS, MMP2, PIK3R1, RELA]
KEGG:04934	Cushing syndrome	KEGG_24.01.2022	1.96679e-09	1.57343e-07	4.74397e-21	9.01353e-20	[-1]	Group31	4.51613	7	[CCND1, CCNE1, CDK4, CDK6, CDKN1A, EGFR, RB1]
KEGG:05120	Epithelial cell signaling in Helicobacter pylori infection	KEGG_24.01.2022	5.0242e-08	3.16525e-06	4.74397e-21	9.01353e-20	[-1]	Group31	7.14286	5	[CXCL8, EGFR, JUN, MET, RELA]
KEGG:05160	Hepatitis C	KEGG_24.01.2022	1.15882e-14	1.23993e-12	4.74397e-21	9.01353e-20	[-1]	Group31	6.36943	10	[CCND1, CDK4, CDK6, CDKN1A, EGFR, KRAS, MYC, PIK3R1, RB1, RELA]
KEGG:05161	Hepatitis B	KEGG_24.01.2022	2.10419e-16	2.48294e-14	4.74397e-21	9.01353e-20	[-1]	Group31	6.79012	11	[CCNA2, CCNE1, CDKN1A, CXCL8, JAK2, JUN, KRAS, MYC, PIK3R1, RB1, RELA]
KEGG:05162	Measles	KEGG_24.01.2022	9.16795e-10	7.70108e-08	4.74397e-21	9.01353e-20	[-1]	Group31	5.03597	7	[CCND1, CCNE1, CDK4, CDK6, JUN, PIK3R1, RELA]
KEGG:05163	Human cytomegalovirus infection	KEGG_24.01.2022	8.17672e-15	8.83086e-13	4.74397e-21	9.01353e-20	[-1]	Group31	4.88889	11	[CCND1, CDK4, CDK6, CDKN1A, CXCL8, EGFR, KRAS, MYC, PIK3R1, RB1, RELA]
KEGG:05165	Human papillomavirus infection	KEGG_24.01.2022	8.62732e-20	1.07841e-17	4.74397e-21	9.01353e-20	[-1]	Group31	4.53172	15	[ATM, CCNA2, CCND1, CCNE1, CDK4, CDK6, CDKN1A, EGFR, FOXO1, KRAS, NOTCH1, PIK3R1, PTEN, RB1, RELA]
KEGG:05166	Human T-cell leukemia virus 1 infection	KEGG_24.01.2022	1.55877e-18	1.91729e-16	4.74397e-21	9.01353e-20	[-1]	Group31	5.85586	13	[ATM, CCNA2, CCND1, CCNE1, CDK4, CDKN1A, JUN, KRAS, MYC, PIK3R1, PTEN, RB1, RELA]
KEGG:05167	Kaposi sarcoma-associated herpesvirus infection	KEGG_24.01.2022	2.1819e-17	2.66192e-15	4.74397e-21	9.01353e-20	[-1]	Group31	6.18557	12	[CCND1, CDK4, CDK6, CDKN1A, CXCL8, JAK2, JUN, KRAS, MYC, PIK3R1, RB1, RELA]
KEGG:05169	Epstein-Barr virus infection	KEGG_24.01.2022	3.57085e-17	4.32073e-15	4.74397e-21	9.01353e-20	[-1]	Group31	5.94059	12	[BCL2L11, CCNA2, CCND1, CCNE1, CDK4, CDK6, CDKN1A, JUN, MYC, PIK3R1, RB1, RELA]
KEGG:05203	Viral carcinogenesis	KEGG_24.01.2022	2.75924e-15	3.09034e-13	4.74397e-21	9.01353e-20	[-1]	Group31	5.39216	11	[CCNA2, CCND1, CCNE1, CDK4, CDK6, CDKN1A, JUN, KRAS, PIK3R1, RB1, RELA]
KEGG:05205	Proteoglycans in cancer	KEGG_24.01.2022	2.91326e-15	3.23372e-13	4.74397e-21	9.01353e-20	[-1]	Group31	5.36585	11	[CCND1, CDKN1A, EGFR, ESR1, FGFR1, KDR, KRAS, MET, MMP2, MYC, PIK3R1]
KEGG:05206	MicroRNAs in cancer	KEGG_24.01.2022	3.20128e-20	4.03362e-18	4.74397e-21	9.01353e-20	[-1]	Group31	4.83871	15	[ATM, BCL2L11, CCND1, CCNE1, CDK6, CDKN1A, EGFR, EZH2, KRAS, MCL1, MET, MYC, NOTCH1, PIK3R1, PTEN]
KEGG:05207	Chemical carcinogenesis	KEGG_24.01.2022	2.40485e-13	2.4289e-11	4.74397e-21	9.01353e-20	[-1]	Group31	4.71698	10	[CCND1, EGFR, ESR1, JAK2, JUN, KRAS, MYC, PIK3R1, RB1, RELA]
KEGG:05210	Colorectal cancer	KEGG_24.01.2022	3.30896e-13	3.30896e-11	4.74397e-21	9.01353e-20	[-1]	Group31	9.30233	8	[BCL2L11, CCND1, CDKN1A, EGFR, JUN, KRAS, MYC, PIK3R1]
KEGG:05211	Renal cell carcinoma	KEGG_24.01.2022	4.67e-08	2.9888e-06	4.74397e-21	9.01353e-20	[-1]	Group31	7.24638	5	[CDKN1A, JUN, KRAS, MET, PIK3R1]
KEGG:05212	Pancreatic cancer	KEGG_24.01.2022	9.43916e-16	1.06662e-13	4.74397e-21	9.01353e-20	[-1]	Group31	11.8421	9	[CCND1, CDK4, CDK6, CDKN1A, EGFR, KRAS, PIK3R1, RB1, RELA]
KEGG:05213	Endometrial cancer	KEGG_24.01.2022	1.22706e-14	1.30069e-12	4.74397e-21	9.01353e-20	[-1]	Group31	13.7931	8	[CCND1, CDH1, CDKN1A, EGFR, KRAS, MYC, PIK3R1, PTEN]
KEGG:05214	Glioma	KEGG_24.01.2022	8.32887e-16	9.5782e-14	4.74397e-21	9.01353e-20	[-1]	Group31	12	9	[CCND1, CDK4, CDK6, CDKN1A, EGFR, KRAS, PIK3R1, PTEN, RB1]
KEGG:05215	Prostate cancer	KEGG_24.01.2022	6.18579e-19	7.67038e-17	4.74397e-21	9.01353e-20	[-1]	Group31	11.3402	11	[CCND1, CCNE1, CDKN1A, EGFR, FGFR1, FOXO1, KRAS, PIK3R1, PTEN, RB1, RELA]
KEGG:05216	Thyroid cancer	KEGG_24.01.2022	1.87022e-09	1.51488e-07	4.74397e-21	9.01353e-20	[-1]	Group31	13.5135	5	[CCND1, CDH1, CDKN1A, KRAS, MYC]
KEGG:05218	Melanoma	KEGG_24.01.2022	8.80175e-23	1.12662e-20	4.74397e-21	9.01353e-20	[-1]	Group31	16.6667	12	[CCND1, CDH1, CDK4, CDK6, CDKN1A, EGFR, FGFR1, KRAS, MET, PIK3R1, PTEN, RB1]
KEGG:05219	Bladder cancer	KEGG_24.01.2022	7.67612e-21	9.74867e-19	4.74397e-21	9.01353e-20	[-1]	Group31	24.3902	10	[CCND1, CDH1, CDK4, CDKN1A, CXCL8, EGFR, KRAS, MMP2, MYC, RB1]
KEGG:05220	Chronic myeloid leukemia	KEGG_24.01.2022	9.43916e-16	1.06662e-13	4.74397e-21	9.01353e-20	[-1]	Group31	11.8421	9	[CCND1, CDK4, CDK6, CDKN1A, KRAS, MYC, PIK3R1, RB1, RELA]
KEGG:05221	Acute myeloid leukemia	KEGG_24.01.2022	4.99096e-10	4.34214e-08	4.74397e-21	9.01353e-20	[-1]	Group31	8.95522	6	[CCNA2, CCND1, KRAS, MYC, PIK3R1, RELA]
KEGG:05222	Small cell lung cancer	KEGG_24.01.2022	4.72397e-17	5.66876e-15	4.74397e-21	9.01353e-20	[-1]	Group31	10.8696	10	[CCND1, CCNE1, CDK4, CDK6, CDKN1A, MYC, PIK3R1, PTEN, RB1, RELA]
KEGG:05223	Non-small cell lung cancer	KEGG_24.01.2022	5.65956e-16	6.56509e-14	4.74397e-21	9.01353e-20	[-1]	Group31	12.5	9	[CCND1, CDK4, CDK6, CDKN1A, EGFR, KRAS, MET, PIK3R1, RB1]
KEGG:05224	Breast cancer	KEGG_24.01.2022	4.95011e-23	6.38565e-21	4.74397e-21	9.01353e-20	[-1]	Group31	9.52381	14	[CCND1, CDK4, CDK6, CDKN1A, EGFR, ESR1, FGFR1, JUN, KRAS, MYC, NOTCH1, PIK3R1, PTEN, RB1]
KEGG:05225	Hepatocellular carcinoma	KEGG_24.01.2022	3.16344e-16	3.70123e-14	4.74397e-21	9.01353e-20	[-1]	Group31	6.54762	11	[CCND1, CDK4, CDK6, CDKN1A, EGFR, KRAS, MET, MYC, PIK3R1, PTEN, RB1]
KEGG:05226	Gastric cancer	KEGG_24.01.2022	6.80649e-15	7.41907e-13	4.74397e-21	9.01353e-20	[-1]	Group31	6.71141	10	[CCND1, CCNE1, CDH1, CDKN1A, EGFR, KRAS, MET, MYC, PIK3R1, RB1]
KEGG:05230	Central carbon metabolism in cancer	KEGG_24.01.2022	6.88512e-12	6.54086e-10	4.74397e-21	9.01353e-20	[-1]	Group31	10	7	[EGFR, FGFR1, KRAS, MET, MYC, PIK3R1, PTEN]
KEGG:05231	Choline metabolism in cancer	KEGG_24.01.2022	1.1665e-05	0.000396609	4.74397e-21	9.01353e-20	[-1]	Group31	4.08163	4	[EGFR, JUN, KRAS, PIK3R1]
KEGG:05235	PD-L1 expression and PD-1 checkpoint pathway in cancer	KEGG_24.01.2022	3.88556e-11	3.49701e-09	4.74397e-21	9.01353e-20	[-1]	Group31	7.86517	7	[EGFR, JAK2, JUN, KRAS, PIK3R1, PTEN, RELA]
GO:0009791	post-embryonic development	GO_BiologicalProcess-EBI-UniProt-GOA-ACAP-ARAP_24.01.2022_00h00	8.69133e-06	0.000338962	4.74397e-21	9.01353e-20	[2, 3, 4]	Group31	4.3956	4	[ATM, BCL2L11, JAK2, KDR]
GO:0030332	cyclin binding	GO_MolecularFunction-EBI-UniProt-GOA-ACAP-ARAP_24.01.2022_00h00	1.58589e-05	0.000491627	4.74397e-21	9.01353e-20	[3]	Group31	8.82353	3	[CDK4, CDK6, CDKN1A]
GO:0031099	regeneration	GO_BiologicalProcess-EBI-UniProt-GOA-ACAP-ARAP_24.01.2022_00h00	1.89246e-13	1.9303e-11	4.74397e-21	9.01353e-20	[3]	Group31	4.83092	10	[CCNA2, CCND1, CDKN1A, EZH2, JAK2, JUN, MMP2, MYC, NOTCH1, PTEN]
GO:0048144	fibroblast proliferation	GO_BiologicalProcess-EBI-UniProt-GOA-ACAP-ARAP_24.01.2022_00h00	4.392e-13	4.30416e-11	4.74397e-21	9.01353e-20	[3]	Group31	8.98876	8	[CCNA2, CDK4, CDK6, CDKN1A, EGFR, ESR1, JUN, MYC]
GO:0002269	leukocyte activation involved in inflammatory response	GO_BiologicalProcess-EBI-UniProt-GOA-ACAP-ARAP_24.01.2022_00h00	4.81199e-05	0.00105864	4.74397e-21	9.01353e-20	[3, 4, 5]	Group31	6.12245	3	[ATM, JAK2, JUN]
GO:0014855	striated muscle cell proliferation	GO_BiologicalProcess-EBI-UniProt-GOA-ACAP-ARAP_24.01.2022_00h00	0.000107241	0.000965171	4.74397e-21	9.01353e-20	[4]	Group31	4.6875	3	[JAK2, NOTCH1, PTEN]
GO:0048659	smooth muscle cell proliferation	GO_BiologicalProcess-EBI-UniProt-GOA-ACAP-ARAP_24.01.2022_00h00	5.84052e-08	3.56272e-06	4.74397e-21	9.01353e-20	[4]	Group31	4.08163	6	[CDKN1A, JAK2, JUN, MMP2, MYC, PTEN]
GO:0048678	response to axon injury	GO_BiologicalProcess-EBI-UniProt-GOA-ACAP-ARAP_24.01.2022_00h00	9.4758e-06	0.000350605	4.74397e-21	9.01353e-20	[4]	Group31	4.30108	4	[JAK2, JUN, MMP2, PTEN]
GO:0140296	general transcription initiation factor binding	GO_MolecularFunction-EBI-UniProt-GOA-ACAP-ARAP_24.01.2022_00h00	7.9887e-05	0.0011983	4.74397e-21	9.01353e-20	[4]	Group31	5.17241	3	[ESR1, JUN, RELA]
GO:0043627	response to estrogen	GO_BiologicalProcess-EBI-UniProt-GOA-ACAP-ARAP_24.01.2022_00h00	6.02378e-06	0.000252999	4.74397e-21	9.01353e-20	[4, 5]	Group31	4.81928	4	[CCND1, ESR1, MMP2, MYC]
GO:0044843	cell cycle G1/S phase transition	GO_BiologicalProcess-EBI-UniProt-GOA-ACAP-ARAP_24.01.2022_00h00	8.73191e-16	9.95438e-14	4.74397e-21	9.01353e-20	[4, 5]	Group31	4.56274	12	[ATM, CCNA2, CCND1, CCNE1, CDK4, CDK6, CDKN1A, EGFR, EZH2, MYC, PTEN, RB1]
GO:0048145	regulation of fibroblast proliferation	GO_BiologicalProcess-EBI-UniProt-GOA-ACAP-ARAP_24.01.2022_00h00	3.64063e-13	3.60423e-11	4.74397e-21	9.01353e-20	[4, 5]	Group31	9.1954	8	[CCNA2, CDK4, CDK6, CDKN1A, EGFR, ESR1, JUN, MYC]
GO:0048660	regulation of smooth muscle cell proliferation	GO_BiologicalProcess-EBI-UniProt-GOA-ACAP-ARAP_24.01.2022_00h00	5.16491e-08	3.20225e-06	4.74397e-21	9.01353e-20	[4, 5]	Group31	4.16667	6	[CDKN1A, JAK2, JUN, MMP2, MYC, PTEN]
GO:0050918	positive chemotaxis	GO_BiologicalProcess-EBI-UniProt-GOA-ACAP-ARAP_24.01.2022_00h00	0.000165239	0.000330477	4.74397e-21	9.01353e-20	[4, 5]	Group31	4.05405	3	[CXCL8, KDR, MET]
GO:0061008	hepaticobiliary system development	GO_BiologicalProcess-EBI-UniProt-GOA-ACAP-ARAP_24.01.2022_00h00	2.67742e-09	2.06162e-07	4.74397e-21	9.01353e-20	[4, 5]	Group31	4.32099	7	[CCND1, EZH2, JUN, MET, MYC, NOTCH1, RELA]
GO:0061900	glial cell activation	GO_BiologicalProcess-EBI-UniProt-GOA-ACAP-ARAP_24.01.2022_00h00	6.44687e-05	0.00109597	4.74397e-21	9.01353e-20	[3, 6]	Group31	5.55556	3	[ATM, JAK2, JUN]
GO:0009411	response to UV	GO_BiologicalProcess-EBI-UniProt-GOA-ACAP-ARAP_24.01.2022_00h00	2.79486e-09	2.1241e-07	4.74397e-21	9.01353e-20	[5]	Group31	4.29448	7	[CCND1, CDKN1A, EGFR, MMP2, MYC, PIK3R1, RELA]
GO:0010332	response to gamma radiation	GO_BiologicalProcess-EBI-UniProt-GOA-ACAP-ARAP_24.01.2022_00h00	9.75366e-05	0.0010729	4.74397e-21	9.01353e-20	[5]	Group31	4.83871	3	[ATM, CDKN1A, MYC]
GO:0031100	animal organ regeneration	GO_BiologicalProcess-EBI-UniProt-GOA-ACAP-ARAP_24.01.2022_00h00	8.14462e-08	4.88677e-06	4.74397e-21	9.01353e-20	[4, 5, 6]	Group31	6.49351	5	[CCNA2, CCND1, EZH2, MYC, NOTCH1]
GO:0043388	positive regulation of DNA binding	GO_BiologicalProcess-EBI-UniProt-GOA-ACAP-ARAP_24.01.2022_00h00	9.75366e-05	0.0010729	4.74397e-21	9.01353e-20	[5]	Group31	4.83871	3	[JAK2, MYC, RB1]
GO:0048146	positive regulation of fibroblast proliferation	GO_BiologicalProcess-EBI-UniProt-GOA-ACAP-ARAP_24.01.2022_00h00	6.68563e-15	7.3542e-13	4.74397e-21	9.01353e-20	[4, 5, 6]	Group31	14.8148	8	[CCNA2, CDK4, CDK6, CDKN1A, EGFR, ESR1, JUN, MYC]
GO:0048661	positive regulation of smooth muscle cell proliferation	GO_BiologicalProcess-EBI-UniProt-GOA-ACAP-ARAP_24.01.2022_00h00	6.02378e-06	0.000252999	4.74397e-21	9.01353e-20	[4, 5, 6]	Group31	4.81928	4	[JAK2, JUN, MMP2, MYC]
GO:0150076	neuroinflammatory response	GO_BiologicalProcess-EBI-UniProt-GOA-ACAP-ARAP_24.01.2022_00h00	0.000140078	0.000700391	4.74397e-21	9.01353e-20	[5]	Group31	4.28571	3	[ATM, JAK2, JUN]
GO:1902911	protein kinase complex	GO_CellularComponent-EBI-UniProt-GOA-ACAP-ARAP_24.01.2022_00h00	9.16795e-10	7.70108e-08	4.74397e-21	9.01353e-20	[5]	Group31	5.03597	7	[CCNA2, CCND1, CCNE1, CDK4, CDK6, CDKN1A, RB1]
GO:1990874	vascular associated smooth muscle cell proliferation	GO_BiologicalProcess-EBI-UniProt-GOA-ACAP-ARAP_24.01.2022_00h00	1.7609e-08	1.21502e-06	4.74397e-21	9.01353e-20	[5]	Group31	8.77193	5	[CDKN1A, JAK2, JUN, MMP2, PTEN]
GO:0000082	G1/S transition of mitotic cell cycle	GO_BiologicalProcess-EBI-UniProt-GOA-ACAP-ARAP_24.01.2022_00h00	1.3224e-14	1.38852e-12	4.74397e-21	9.01353e-20	[5, 6]	Group31	4.68085	11	[ATM, CCND1, CCNE1, CDK4, CDK6, CDKN1A, EGFR, EZH2, MYC, PTEN, RB1]
GO:0001774	microglial cell activation	GO_BiologicalProcess-EBI-UniProt-GOA-ACAP-ARAP_24.01.2022_00h00	3.97631e-05	0.000994078	4.74397e-21	9.01353e-20	[4, 5, 6, 7]	Group31	6.52174	3	[ATM, JAK2, JUN]
GO:0030850	prostate gland development	GO_BiologicalProcess-EBI-UniProt-GOA-ACAP-ARAP_24.01.2022_00h00	1.63566e-06	8.34185e-05	4.74397e-21	9.01353e-20	[4, 5, 6, 7]	Group31	6.66667	4	[ESR1, MMP2, NOTCH1, PTEN]
GO:0030857	negative regulation of epithelial cell differentiation	GO_BiologicalProcess-EBI-UniProt-GOA-ACAP-ARAP_24.01.2022_00h00	4.52177e-05	0.00104001	4.74397e-21	9.01353e-20	[4, 5, 6, 7]	Group31	6.25	3	[CCND1, EZH2, NOTCH1]
GO:0071392	cellular response to estradiol stimulus	GO_BiologicalProcess-EBI-UniProt-GOA-ACAP-ARAP_24.01.2022_00h00	5.2002e-09	3.84815e-07	4.74397e-21	9.01353e-20	[5, 6]	Group31	11.1111	5	[BCL2L11, CCNA2, EGFR, ESR1, MMP2]
GO:1901989	positive regulation of cell cycle phase transition	GO_BiologicalProcess-EBI-UniProt-GOA-ACAP-ARAP_24.01.2022_00h00	6.35852e-07	3.56077e-05	4.74397e-21	9.01353e-20	[4, 5, 6, 7]	Group31	4.31034	5	[CCND1, CDK4, EGFR, EZH2, RB1]
GO:1904705	regulation of vascular associated smooth muscle cell proliferation	GO_BiologicalProcess-EBI-UniProt-GOA-ACAP-ARAP_24.01.2022_00h00	1.60805e-08	1.12563e-06	4.74397e-21	9.01353e-20	[5, 6]	Group31	8.92857	5	[CDKN1A, JAK2, JUN, MMP2, PTEN]
GO:0001889	liver development	GO_BiologicalProcess-EBI-UniProt-GOA-ACAP-ARAP_24.01.2022_00h00	2.34995e-09	1.83296e-07	4.74397e-21	9.01353e-20	[5, 6, 7]	Group31	4.40252	7	[CCND1, EZH2, JUN, MET, MYC, NOTCH1, RELA]
GO:0008630	intrinsic apoptotic signaling pathway in response to DNA damage	GO_BiologicalProcess-EBI-UniProt-GOA-ACAP-ARAP_24.01.2022_00h00	5.58138e-07	3.18139e-05	4.74397e-21	9.01353e-20	[5, 6, 7]	Group31	4.42478	5	[ATM, BCL2L11, CDKN1A, MCL1, PIK3R1]
GO:0035924	cellular response to vascular endothelial growth factor stimulus	GO_BiologicalProcess-EBI-UniProt-GOA-ACAP-ARAP_24.01.2022_00h00	0.000146116	0.000584463	4.74397e-21	9.01353e-20	[6]	Group31	4.22535	3	[KDR, NOTCH1, RELA]
GO:0060416	response to growth hormone	GO_BiologicalProcess-EBI-UniProt-GOA-ACAP-ARAP_24.01.2022_00h00	2.22704e-05	0.000623571	4.74397e-21	9.01353e-20	[5, 6, 7]	Group31	7.89474	3	[JAK2, MYC, PIK3R1]
GO:0070141	response to UV-A	GO_BiologicalProcess-EBI-UniProt-GOA-ACAP-ARAP_24.01.2022_00h00	1.51037e-06	7.85394e-05	4.74397e-21	9.01353e-20	[6]	Group31	18.75	3	[CCND1, EGFR, MMP2]
GO:1902554	serine/threonine protein kinase complex	GO_CellularComponent-EBI-UniProt-GOA-ACAP-ARAP_24.01.2022_00h00	3.87601e-10	3.41089e-08	4.74397e-21	9.01353e-20	[6]	Group31	5.69106	7	[CCNA2, CCND1, CCNE1, CDK4, CDK6, CDKN1A, RB1]
GO:1904707	positive regulation of vascular associated smooth muscle cell proliferation	GO_BiologicalProcess-EBI-UniProt-GOA-ACAP-ARAP_24.01.2022_00h00	1.44737e-05	0.000463159	4.74397e-21	9.01353e-20	[5, 6, 7]	Group31	9.09091	3	[JAK2, JUN, MMP2]
GO:0043525	positive regulation of neuron apoptotic process	GO_BiologicalProcess-EBI-UniProt-GOA-ACAP-ARAP_24.01.2022_00h00	6.09464e-05	0.00109703	4.74397e-21	9.01353e-20	[5, 6, 7, 8]	Group31	5.66038	3	[ATM, BCL2L11, MCL1]
GO:0097421	liver regeneration	GO_BiologicalProcess-EBI-UniProt-GOA-ACAP-ARAP_24.01.2022_00h00	1.08019e-05	0.000378067	4.74397e-21	9.01353e-20	[5, 6, 7, 8]	Group31	10	3	[CCND1, EZH2, MYC]
GO:0097472	cyclin-dependent protein kinase activity	GO_BiologicalProcess-EBI-UniProt-GOA-ACAP-ARAP_24.01.2022_00h00	1.16924e-11	1.0757e-09	4.74397e-21	9.01353e-20	[4, 5, 8, 9]	Group31	6.01504	8	[CCNA2, CCND1, CCNE1, CDK4, CDK6, CDKN1A, EGFR, PTEN]
GO:1901992	positive regulation of mitotic cell cycle phase transition	GO_BiologicalProcess-EBI-UniProt-GOA-ACAP-ARAP_24.01.2022_00h00	9.07731e-06	0.000344938	4.74397e-21	9.01353e-20	[5, 6, 7, 8]	Group31	4.34783	4	[CCND1, CDK4, EGFR, RB1]
GO:1902807	negative regulation of cell cycle G1/S phase transition	GO_BiologicalProcess-EBI-UniProt-GOA-ACAP-ARAP_24.01.2022_00h00	1.85811e-09	1.52365e-07	4.74397e-21	9.01353e-20	[5, 6, 7, 8]	Group31	7.22892	6	[ATM, CCND1, CDKN1A, EZH2, PTEN, RB1]
GO:1902808	positive regulation of cell cycle G1/S phase transition	GO_BiologicalProcess-EBI-UniProt-GOA-ACAP-ARAP_24.01.2022_00h00	7.58286e-05	0.00121326	4.74397e-21	9.01353e-20	[5, 6, 7, 8]	Group31	5.26316	3	[CCND1, EGFR, EZH2]
GO:0000307	cyclin-dependent protein kinase holoenzyme complex	GO_CellularComponent-EBI-UniProt-GOA-ACAP-ARAP_24.01.2022_00h00	1.03298e-12	1.00199e-10	4.74397e-21	9.01353e-20	[7]	Group31	12.963	7	[CCNA2, CCND1, CCNE1, CDK4, CDK6, CDKN1A, RB1]
GO:0001046	core promoter sequence-specific DNA binding	GO_MolecularFunction-EBI-UniProt-GOA-ACAP-ARAP_24.01.2022_00h00	4.81199e-05	0.00105864	4.74397e-21	9.01353e-20	[6, 8]	Group31	6.12245	3	[EZH2, MYC, RELA]
GO:0071168	protein localization to chromatin	GO_BiologicalProcess-EBI-UniProt-GOA-ACAP-ARAP_24.01.2022_00h00	5.4285e-05	0.0010857	4.74397e-21	9.01353e-20	[7]	Group31	5.88235	3	[ESR1, EZH2, RB1]
GO:0071378	cellular response to growth hormone stimulus	GO_BiologicalProcess-EBI-UniProt-GOA-ACAP-ARAP_24.01.2022_00h00	6.14918e-06	0.000252116	4.74397e-21	9.01353e-20	[6, 7, 8]	Group31	12	3	[JAK2, MYC, PIK3R1]
GO:1904029	regulation of cyclin-dependent protein kinase activity	GO_BiologicalProcess-EBI-UniProt-GOA-ACAP-ARAP_24.01.2022_00h00	7.31653e-09	5.2679e-07	4.74397e-21	9.01353e-20	[4, 5, 6, 7, 8, 9, 10]	Group31	5.76923	6	[CCNA2, CCND1, CCNE1, CDKN1A, EGFR, PTEN]
GO:2000045	regulation of G1/S transition of mitotic cell cycle	GO_BiologicalProcess-EBI-UniProt-GOA-ACAP-ARAP_24.01.2022_00h00	3.30948e-09	2.48211e-07	4.74397e-21	9.01353e-20	[6, 7, 8]	Group31	4.19162	7	[ATM, CCND1, CDKN1A, EGFR, EZH2, PTEN, RB1]
GO:0004693	cyclin-dependent protein serine/threonine kinase activity	GO_BiologicalProcess-EBI-UniProt-GOA-ACAP-ARAP_24.01.2022_00h00	9.71998e-12	9.03958e-10	4.74397e-21	9.01353e-20	[5, 6, 9, 10]	Group31	6.15385	8	[CCNA2, CCND1, CCNE1, CDK4, CDK6, CDKN1A, EGFR, PTEN]
GO:0016572	histone phosphorylation	GO_BiologicalProcess-EBI-UniProt-GOA-ACAP-ARAP_24.01.2022_00h00	3.97631e-05	0.000994078	4.74397e-21	9.01353e-20	[7, 8]	Group31	6.52174	3	[ATM, CCNA2, JAK2]
GO:0044819	mitotic G1/S transition checkpoint signaling	GO_BiologicalProcess-EBI-UniProt-GOA-ACAP-ARAP_24.01.2022_00h00	1.19476e-05	0.000394271	4.74397e-21	9.01353e-20	[5, 6, 7, 8, 9, 10]	Group31	9.67742	3	[ATM, CCND1, CDKN1A]
GO:2000134	negative regulation of G1/S transition of mitotic cell cycle	GO_BiologicalProcess-EBI-UniProt-GOA-ACAP-ARAP_24.01.2022_00h00	9.99117e-10	8.29267e-08	4.74397e-21	9.01353e-20	[6, 7, 8, 9]	Group31	8	6	[ATM, CCND1, CDKN1A, EZH2, PTEN, RB1]
GO:0031102	neuron projection regeneration	GO_BiologicalProcess-EBI-UniProt-GOA-ACAP-ARAP_24.01.2022_00h00	2.25965e-06	0.000110723	4.74397e-21	9.01353e-20	[4, 6, 7, 9, 10, 11]	Group31	6.15385	4	[JAK2, JUN, MMP2, PTEN]
GO:0043620	regulation of DNA-templated transcription in response to stress	GO_BiologicalProcess-EBI-UniProt-GOA-ACAP-ARAP_24.01.2022_00h00	0.000140078	0.000700391	4.74397e-21	9.01353e-20	[4, 6, 7, 8, 9, 10, 11]	Group31	4.28571	3	[JUN, NOTCH1, RELA]
GO:0000079	regulation of cyclin-dependent protein serine/threonine kinase activity	GO_BiologicalProcess-EBI-UniProt-GOA-ACAP-ARAP_24.01.2022_00h00	6.129e-09	4.47417e-07	4.74397e-21	9.01353e-20	[5, 6, 7, 8, 9, 10, 11]	Group31	5.94059	6	[CCNA2, CCND1, CCNE1, CDKN1A, EGFR, PTEN]
GO:0002762	negative regulation of myeloid leukocyte differentiation	GO_BiologicalProcess-EBI-UniProt-GOA-ACAP-ARAP_24.01.2022_00h00	5.75525e-05	0.0010935	4.74397e-21	9.01353e-20	[5, 6, 7, 8, 9, 10, 11]	Group31	5.76923	3	[CDK6, MYC, PIK3R1]
GO:0030224	monocyte differentiation	GO_BiologicalProcess-EBI-UniProt-GOA-ACAP-ARAP_24.01.2022_00h00	2.05322e-05	0.000595433	4.74397e-21	9.01353e-20	[6, 7, 8, 9, 10]	Group31	8.10811	3	[CDK6, JUN, MYC]
GO:1904031	positive regulation of cyclin-dependent protein kinase activity	GO_BiologicalProcess-EBI-UniProt-GOA-ACAP-ARAP_24.01.2022_00h00	1.88858e-05	0.000566574	4.74397e-21	9.01353e-20	[5, 6, 7, 8, 9, 10, 11]	Group31	8.33333	3	[CCND1, CDKN1A, EGFR]
GO:0061614	miRNA transcription	GO_BiologicalProcess-EBI-UniProt-GOA-ACAP-ARAP_24.01.2022_00h00	0.000112321	0.000898568	4.74397e-21	9.01353e-20	[7, 8, 9, 10]	Group31	4.61538	3	[JUN, MYC, RELA]
GO:1902893	regulation of miRNA transcription	GO_BiologicalProcess-EBI-UniProt-GOA-ACAP-ARAP_24.01.2022_00h00	0.000112321	0.000898568	4.74397e-21	9.01353e-20	[6, 7, 8, 9, 10, 11]	Group31	4.61538	3	[JUN, MYC, RELA]
GO:0016538	cyclin-dependent protein serine/threonine kinase regulator activity	GO_BiologicalProcess-EBI-UniProt-GOA-ACAP-ARAP_24.01.2022_00h00	1.09848e-08	7.79923e-07	4.74397e-21	9.01353e-20	[6, 7, 9, 10, 11]	Group31	9.61539	5	[CCNA2, CCND1, CCNE1, CDK4, CDKN1A]
GO:0031103	axon regeneration	GO_BiologicalProcess-EBI-UniProt-GOA-ACAP-ARAP_24.01.2022_00h00	1.23692e-06	6.55569e-05	4.74397e-21	9.01353e-20	[5, 7, 8, 10, 11, 12]	Group31	7.14286	4	[JAK2, JUN, MMP2, PTEN]
GO:0031571	mitotic G1 DNA damage checkpoint signaling	GO_BiologicalProcess-EBI-UniProt-GOA-ACAP-ARAP_24.01.2022_00h00	1.08019e-05	0.000378067	4.74397e-21	9.01353e-20	[6, 7, 8, 9, 10, 11, 12]	Group31	10	3	[ATM, CCND1, CDKN1A]
GO:1901522	positive regulation of transcription from RNA polymerase II promoter involved in cellular response to chemical stimulus	GO_BiologicalProcess-EBI-UniProt-GOA-ACAP-ARAP_24.01.2022_00h00	9.73118e-06	0.000350323	4.74397e-21	9.01353e-20	[4, 8, 9, 10, 11, 12, 13]	Group31	10.3448	3	[JUN, NOTCH1, RELA]
GO:1902895	positive regulation of miRNA transcription	GO_BiologicalProcess-EBI-UniProt-GOA-ACAP-ARAP_24.01.2022_00h00	4.24329e-05	0.00101839	4.74397e-21	9.01353e-20	[7, 8, 9, 10, 11, 12]	Group31	6.38298	3	[JUN, MYC, RELA]
