# Supplementary material for: In Silico Analysis of miRNA-Mediated Genes in the Regulation of Dog Testes Development from Immature to Adult Form
Source: Animals (Basel). 2023 Apr 30;13(9):1520. doi: 10.3390/ani13091520 (PMC10177090; doi:10.3390/ani13091520)
Supplement: Supplementary file 1 [file animals-13-01520-s001.zip › animals-2307290-supplementary-S7.xlsx]

## Sheet: ClueGO Results
ID	Term	Ontology Source	Term PValue	Term PValue Corrected with Bonferroni step down	Group PValue	Group PValue Corrected with Bonferroni step down	GOLevels	GOGroups	% Associated Genes	Nr. Genes	Associated Genes Found
GO:0030850	prostate gland development	GO_BiologicalProcess-EBI-UniProt-GOA-ACAP-ARAP_24.01.2022_00h00	2.52114e-10	1.41184e-08	2.52114e-10	1.26057e-09	[4, 5, 6, 7]	Group0	10	6	[ANXA1, CDKN1B, ESR1, HOXA11, PTEN, TP63]
GO:0061138	morphogenesis of a branching epithelium	GO_BiologicalProcess-EBI-UniProt-GOA-ACAP-ARAP_24.01.2022_00h00	3.08789e-10	1.69834e-08	3.08789e-10	1.23516e-09	[3, 4, 5, 6]	Group1	4	8	[ABL1, BCL2, CSF1, ESR1, HOXA11, HOXA5, SOCS3, TP63]
GO:0002042	cell migration involved in sprouting angiogenesis	GO_BiologicalProcess-EBI-UniProt-GOA-ACAP-ARAP_24.01.2022_00h00	7.58286e-05	0.000909944	7.58286e-05	7.58286e-05	[5, 6, 7, 8, 9, 10, 11]	Group2	5.26316	3	[ABL1, ANXA1, KLF4]
GO:0090049	regulation of cell migration involved in sprouting angiogenesis	GO_BiologicalProcess-EBI-UniProt-GOA-ACAP-ARAP_24.01.2022_00h00	2.60317e-05	0.000520634	7.58286e-05	7.58286e-05	[6, 7, 8, 9, 10, 11, 12]	Group2	7.5	3	[ABL1, ANXA1, KLF4]
GO:0048645	animal organ formation	GO_BiologicalProcess-EBI-UniProt-GOA-ACAP-ARAP_24.01.2022_00h00	0.000146116	0.000438348	9.37145e-09	2.81143e-08	[3, 4, 5, 6, 7]	Group3	4.22535	3	[GATA6, HOXA11, TP63]
GO:0060795	cell fate commitment involved in formation of primary germ layer	GO_BiologicalProcess-EBI-UniProt-GOA-ACAP-ARAP_24.01.2022_00h00	1.88858e-05	0.000415487	9.37145e-09	2.81143e-08	[4, 5, 6, 7, 8]	Group3	8.33333	3	[GATA6, HOXA11, KLF4]
GO:0002067	glandular epithelial cell differentiation	GO_BiologicalProcess-EBI-UniProt-GOA-ACAP-ARAP_24.01.2022_00h00	1.63566e-06	6.37906e-05	9.37145e-09	2.81143e-08	[6, 7]	Group3	6.66667	4	[CDK6, GATA6, HOXA5, TP63]
GO:0061614	miRNA transcription	GO_BiologicalProcess-EBI-UniProt-GOA-ACAP-ARAP_24.01.2022_00h00	0.000112321	0.00101089	9.37145e-09	2.81143e-08	[7, 8, 9, 10]	Group3	4.61538	3	[GATA6, KLF4, TP53]
GO:1902893	regulation of miRNA transcription	GO_BiologicalProcess-EBI-UniProt-GOA-ACAP-ARAP_24.01.2022_00h00	0.000112321	0.00101089	9.37145e-09	2.81143e-08	[6, 7, 8, 9, 10, 11]	Group3	4.61538	3	[GATA6, KLF4, TP53]
GO:0048645	animal organ formation	GO_BiologicalProcess-EBI-UniProt-GOA-ACAP-ARAP_24.01.2022_00h00	0.000146116	0.000438348	8.43744e-11	5.06247e-10	[3, 4, 5, 6, 7]	Group4	4.22535	3	[GATA6, HOXA11, TP63]
GO:0031018	endocrine pancreas development	GO_BiologicalProcess-EBI-UniProt-GOA-ACAP-ARAP_24.01.2022_00h00	5.75525e-05	0.000863288	8.43744e-11	5.06247e-10	[3, 5, 6, 7]	Group4	5.76923	3	[ANXA1, CDK6, GATA6]
GO:0002065	columnar/cuboidal epithelial cell differentiation	GO_BiologicalProcess-EBI-UniProt-GOA-ACAP-ARAP_24.01.2022_00h00	5.42972e-09	2.82346e-07	8.43744e-11	5.06247e-10	[5, 6]	Group4	6.06061	6	[ABL1, CDK6, CDX2, GATA6, HOXA5, TP63]
GO:0060575	intestinal epithelial cell differentiation	GO_BiologicalProcess-EBI-UniProt-GOA-ACAP-ARAP_24.01.2022_00h00	4.12932e-06	0.000128009	8.43744e-11	5.06247e-10	[5, 6, 7]	Group4	13.6364	3	[CDX2, GATA6, HOXA5]
GO:0002067	glandular epithelial cell differentiation	GO_BiologicalProcess-EBI-UniProt-GOA-ACAP-ARAP_24.01.2022_00h00	1.63566e-06	6.37906e-05	8.43744e-11	5.06247e-10	[6, 7]	Group4	6.66667	4	[CDK6, GATA6, HOXA5, TP63]
KEGG:04722	Neurotrophin signaling pathway	KEGG_24.01.2022	7.2188e-07	3.10408e-05	3.5365e-13	2.47555e-12	[-1]	Group5	4.20168	5	[ABL1, AKT2, BCL2, IKBKB, TP53]
KEGG:04917	Prolactin signaling pathway	KEGG_24.01.2022	0.000140078	0.000560313	3.5365e-13	2.47555e-12	[-1]	Group5	4.28571	3	[AKT2, ESR1, SOCS3]
KEGG:04920	Adipocytokine signaling pathway	KEGG_24.01.2022	0.000134205	0.000671026	3.5365e-13	2.47555e-12	[-1]	Group5	4.34783	3	[AKT2, IKBKB, SOCS3]
KEGG:05212	Pancreatic cancer	KEGG_24.01.2022	7.62337e-08	3.58299e-06	3.5365e-13	2.47555e-12	[-1]	Group5	6.57895	5	[AKT2, CDK6, ERBB2, IKBKB, TP53]
GO:0061180	mammary gland epithelium development	GO_BiologicalProcess-EBI-UniProt-GOA-ACAP-ARAP_24.01.2022_00h00	4.94498e-06	0.000148349	3.5365e-13	2.47555e-12	[5, 6, 7, 8]	Group5	5.06329	4	[AKT2, CSF1, ESR1, HOXA5]
GO:1990841	promoter-specific chromatin binding	GO_MolecularFunction-EBI-UniProt-GOA-ACAP-ARAP_24.01.2022_00h00	0.000122946	0.000860621	2.2427e-08	4.48541e-08	[3]	Group6	4.47761	3	[DNMT1, KLF4, TP53]
GO:0010657	muscle cell apoptotic process	GO_BiologicalProcess-EBI-UniProt-GOA-ACAP-ARAP_24.01.2022_00h00	0.000140078	0.000560313	2.2427e-08	4.48541e-08	[5]	Group6	4.28571	3	[DNMT1, GATA6, TP53]
GO:0060795	cell fate commitment involved in formation of primary germ layer	GO_BiologicalProcess-EBI-UniProt-GOA-ACAP-ARAP_24.01.2022_00h00	1.88858e-05	0.000415487	2.2427e-08	4.48541e-08	[4, 5, 6, 7, 8]	Group6	8.33333	3	[GATA6, HOXA11, KLF4]
GO:0010660	regulation of muscle cell apoptotic process	GO_BiologicalProcess-EBI-UniProt-GOA-ACAP-ARAP_24.01.2022_00h00	0.000117555	0.000940441	2.2427e-08	4.48541e-08	[6, 7]	Group6	4.54545	3	[DNMT1, GATA6, TP53]
GO:1902807	negative regulation of cell cycle G1/S phase transition	GO_BiologicalProcess-EBI-UniProt-GOA-ACAP-ARAP_24.01.2022_00h00	1.1897e-07	5.47262e-06	2.2427e-08	4.48541e-08	[5, 6, 7, 8]	Group6	6.0241	5	[BCL2, CDKN1B, KLF4, PTEN, TP53]
GO:2000134	negative regulation of G1/S transition of mitotic cell cycle	GO_BiologicalProcess-EBI-UniProt-GOA-ACAP-ARAP_24.01.2022_00h00	7.12897e-08	3.4219e-06	2.2427e-08	4.48541e-08	[6, 7, 8, 9]	Group6	6.66667	5	[BCL2, CDKN1B, KLF4, PTEN, TP53]
GO:0003964	RNA-directed DNA polymerase activity	GO_BiologicalProcess-EBI-UniProt-GOA-ACAP-ARAP_24.01.2022_00h00	0.000128495	0.000770971	2.2427e-08	4.48541e-08	[7, 8, 9]	Group6	4.41176	3	[KLF4, PTEN, TP53]
GO:0061614	miRNA transcription	GO_BiologicalProcess-EBI-UniProt-GOA-ACAP-ARAP_24.01.2022_00h00	0.000112321	0.00101089	2.2427e-08	4.48541e-08	[7, 8, 9, 10]	Group6	4.61538	3	[GATA6, KLF4, TP53]
GO:1902893	regulation of miRNA transcription	GO_BiologicalProcess-EBI-UniProt-GOA-ACAP-ARAP_24.01.2022_00h00	0.000112321	0.00101089	2.2427e-08	4.48541e-08	[6, 7, 8, 9, 10, 11]	Group6	4.61538	3	[GATA6, KLF4, TP53]
GO:0003720	telomerase activity	GO_BiologicalProcess-EBI-UniProt-GOA-ACAP-ARAP_24.01.2022_00h00	8.40848e-05	0.000924932	2.2427e-08	4.48541e-08	[8, 9, 10]	Group6	5.08475	3	[KLF4, PTEN, TP53]
KEGG:04012	ErbB signaling pathway	KEGG_24.01.2022	1.34137e-07	6.03618e-06	3.77662e-23	3.02129e-22	[-1]	Group7	5.88235	5	[ABL1, AKT2, CDKN1B, ERBB2, ERBB3]
KEGG:04115	p53 signaling pathway	KEGG_24.01.2022	3.60375e-06	0.000118924	3.77662e-23	3.02129e-22	[-1]	Group7	5.47945	4	[BCL2, CDK6, PTEN, TP53]
KEGG:04722	Neurotrophin signaling pathway	KEGG_24.01.2022	7.2188e-07	3.10408e-05	3.77662e-23	3.02129e-22	[-1]	Group7	4.20168	5	[ABL1, AKT2, BCL2, IKBKB, TP53]
KEGG:04920	Adipocytokine signaling pathway	KEGG_24.01.2022	0.000134205	0.000671026	3.77662e-23	3.02129e-22	[-1]	Group7	4.34783	3	[AKT2, IKBKB, SOCS3]
KEGG:05162	Measles	KEGG_24.01.2022	4.18266e-08	2.13316e-06	3.77662e-23	3.02129e-22	[-1]	Group7	4.31655	6	[AKT2, BCL2, CDK6, CDKN1B, IKBKB, TP53]
KEGG:05206	MicroRNAs in cancer	KEGG_24.01.2022	1.24155e-16	7.32514e-15	3.77662e-23	3.02129e-22	[-1]	Group7	4.19355	13	[ABL1, BCL2, CDK6, CDKN1B, DNMT1, DNMT3B, ERBB2, ERBB3, IKBKB, PTEN, TIMP3, TP53, TP63]
KEGG:05212	Pancreatic cancer	KEGG_24.01.2022	7.62337e-08	3.58299e-06	3.77662e-23	3.02129e-22	[-1]	Group7	6.57895	5	[AKT2, CDK6, ERBB2, IKBKB, TP53]
KEGG:05213	Endometrial cancer	KEGG_24.01.2022	1.42596e-06	5.70385e-05	3.77662e-23	3.02129e-22	[-1]	Group7	6.89655	4	[AKT2, ERBB2, PTEN, TP53]
KEGG:05214	Glioma	KEGG_24.01.2022	4.01627e-06	0.000128521	3.77662e-23	3.02129e-22	[-1]	Group7	5.33333	4	[AKT2, CDK6, PTEN, TP53]
KEGG:05215	Prostate cancer	KEGG_24.01.2022	7.18857e-11	4.09748e-09	3.77662e-23	3.02129e-22	[-1]	Group7	7.2165	7	[AKT2, BCL2, CDKN1B, ERBB2, IKBKB, PTEN, TP53]
KEGG:05218	Melanoma	KEGG_24.01.2022	3.40969e-06	0.00011593	3.77662e-23	3.02129e-22	[-1]	Group7	5.55556	4	[AKT2, CDK6, PTEN, TP53]
KEGG:05220	Chronic myeloid leukemia	KEGG_24.01.2022	1.08369e-09	5.74353e-08	3.77662e-23	3.02129e-22	[-1]	Group7	7.89474	6	[ABL1, AKT2, CDK6, CDKN1B, IKBKB, TP53]
KEGG:05222	Small cell lung cancer	KEGG_24.01.2022	4.92598e-11	2.85707e-09	3.77662e-23	3.02129e-22	[-1]	Group7	7.6087	7	[AKT2, BCL2, CDK6, CDKN1B, IKBKB, PTEN, TP53]
KEGG:05223	Non-small cell lung cancer	KEGG_24.01.2022	3.40969e-06	0.00011593	3.77662e-23	3.02129e-22	[-1]	Group7	5.55556	4	[AKT2, CDK6, ERBB2, TP53]
KEGG:05224	Breast cancer	KEGG_24.01.2022	5.84052e-08	2.92026e-06	3.77662e-23	3.02129e-22	[-1]	Group7	4.08163	6	[AKT2, CDK6, ERBB2, ESR1, PTEN, TP53]
KEGG:05226	Gastric cancer	KEGG_24.01.2022	6.33018e-08	3.10179e-06	3.77662e-23	3.02129e-22	[-1]	Group7	4.02685	6	[AKT2, BCL2, CDKN1B, CDX2, ERBB2, TP53]
KEGG:05230	Central carbon metabolism in cancer	KEGG_24.01.2022	3.04492e-06	0.000109617	3.77662e-23	3.02129e-22	[-1]	Group7	5.71429	4	[AKT2, ERBB2, PTEN, TP53]
GO:0002039	p53 binding	GO_MolecularFunction-EBI-UniProt-GOA-ACAP-ARAP_24.01.2022_00h00	0.00015232	0.000304641	3.77662e-23	3.02129e-22	[3]	Group7	4.16667	3	[PTEN, TP53, TP63]
GO:0002931	response to ischemia	GO_BiologicalProcess-EBI-UniProt-GOA-ACAP-ARAP_24.01.2022_00h00	7.19076e-05	0.000934799	3.77662e-23	3.02129e-22	[3]	Group7	5.35714	3	[BCL2, CSF1, TP53]
GO:0007569	cell aging	GO_BiologicalProcess-EBI-UniProt-GOA-ACAP-ARAP_24.01.2022_00h00	4.10395e-10	2.21613e-08	3.77662e-23	3.02129e-22	[3]	Group7	5.64516	7	[ABL1, BCL2, CDK6, CDKN1B, PTEN, TP53, TP63]
GO:0048144	fibroblast proliferation	GO_BiologicalProcess-EBI-UniProt-GOA-ACAP-ARAP_24.01.2022_00h00	7.95588e-06	0.000206853	3.77662e-23	3.02129e-22	[3]	Group7	4.49438	4	[ABL1, CDK6, ESR1, TP53]
GO:0048512	circadian behavior	GO_BiologicalProcess-EBI-UniProt-GOA-ACAP-ARAP_24.01.2022_00h00	3.47595e-05	0.000625671	3.77662e-23	3.02129e-22	[3]	Group7	6.81818	3	[NCOA2, PTEN, TP53]
GO:1990841	promoter-specific chromatin binding	GO_MolecularFunction-EBI-UniProt-GOA-ACAP-ARAP_24.01.2022_00h00	0.000122946	0.000860621	3.77662e-23	3.02129e-22	[3]	Group7	4.47761	3	[DNMT1, KLF4, TP53]
GO:0090342	regulation of cell aging	GO_BiologicalProcess-EBI-UniProt-GOA-ACAP-ARAP_24.01.2022_00h00	8.45805e-07	3.4678e-05	3.77662e-23	3.02129e-22	[3, 4]	Group7	7.84314	4	[ABL1, CDK6, PTEN, TP53]
GO:0051881	regulation of mitochondrial membrane potential	GO_BiologicalProcess-EBI-UniProt-GOA-ACAP-ARAP_24.01.2022_00h00	3.22348e-06	0.000112822	3.77662e-23	3.02129e-22	[4]	Group7	5.6338	4	[ABL1, AKT2, BCL2, TCL1A]
GO:0090344	negative regulation of cell aging	GO_BiologicalProcess-EBI-UniProt-GOA-ACAP-ARAP_24.01.2022_00h00	7.80493e-06	0.000210733	3.77662e-23	3.02129e-22	[3, 4, 5]	Group7	11.1111	3	[ABL1, CDK6, PTEN]
GO:0090398	cellular senescence	GO_BiologicalProcess-EBI-UniProt-GOA-ACAP-ARAP_24.01.2022_00h00	6.02378e-06	0.00017469	3.77662e-23	3.02129e-22	[4]	Group7	4.81928	4	[ABL1, CDK6, CDKN1B, TP53]
GO:0048145	regulation of fibroblast proliferation	GO_BiologicalProcess-EBI-UniProt-GOA-ACAP-ARAP_24.01.2022_00h00	7.26745e-06	0.000203488	3.77662e-23	3.02129e-22	[4, 5]	Group7	4.5977	4	[ABL1, CDK6, ESR1, TP53]
GO:0033028	myeloid cell apoptotic process	GO_BiologicalProcess-EBI-UniProt-GOA-ACAP-ARAP_24.01.2022_00h00	2.41028e-05	0.000506158	3.77662e-23	3.02129e-22	[5]	Group7	7.69231	3	[ANXA1, BCL2, PTEN]
GO:0048146	positive regulation of fibroblast proliferation	GO_BiologicalProcess-EBI-UniProt-GOA-ACAP-ARAP_24.01.2022_00h00	6.44687e-05	0.000902561	3.77662e-23	3.02129e-22	[4, 5, 6]	Group7	5.55556	3	[ABL1, CDK6, ESR1]
GO:1990874	vascular associated smooth muscle cell proliferation	GO_BiologicalProcess-EBI-UniProt-GOA-ACAP-ARAP_24.01.2022_00h00	7.58286e-05	0.000909944	3.77662e-23	3.02129e-22	[5]	Group7	5.26316	3	[CDKN1B, DNMT1, PTEN]
GO:2000772	regulation of cellular senescence	GO_BiologicalProcess-EBI-UniProt-GOA-ACAP-ARAP_24.01.2022_00h00	2.80595e-05	0.00053313	3.77662e-23	3.02129e-22	[4, 5, 6]	Group7	7.31707	3	[ABL1, CDK6, TP53]
GO:0048730	epidermis morphogenesis	GO_BiologicalProcess-EBI-UniProt-GOA-ACAP-ARAP_24.01.2022_00h00	1.73288e-05	0.000398563	3.77662e-23	3.02129e-22	[5, 6]	Group7	8.57143	3	[BCL2, KLF4, TP63]
GO:0060149	negative regulation of posttranscriptional gene silencing	GO_BiologicalProcess-EBI-UniProt-GOA-ACAP-ARAP_24.01.2022_00h00	2.19655e-06	8.12722e-05	3.77662e-23	3.02129e-22	[2, 3, 4, 5, 6, 7, 8, 9]	Group7	16.6667	3	[ELAVL1, ESR1, TP53]
GO:0060967	negative regulation of gene silencing by RNA	GO_BiologicalProcess-EBI-UniProt-GOA-ACAP-ARAP_24.01.2022_00h00	2.19655e-06	8.12722e-05	3.77662e-23	3.02129e-22	[2, 3, 4, 5, 6, 7, 8, 9]	Group7	16.6667	3	[ELAVL1, ESR1, TP53]
GO:1904705	regulation of vascular associated smooth muscle cell proliferation	GO_BiologicalProcess-EBI-UniProt-GOA-ACAP-ARAP_24.01.2022_00h00	7.19076e-05	0.000934799	3.77662e-23	3.02129e-22	[5, 6]	Group7	5.35714	3	[CDKN1B, DNMT1, PTEN]
GO:0001954	positive regulation of cell-matrix adhesion	GO_BiologicalProcess-EBI-UniProt-GOA-ACAP-ARAP_24.01.2022_00h00	8.84242e-05	0.000884242	3.77662e-23	3.02129e-22	[5, 6, 7]	Group7	5	3	[ABL1, CDK6, CSF1]
GO:0033032	regulation of myeloid cell apoptotic process	GO_BiologicalProcess-EBI-UniProt-GOA-ACAP-ARAP_24.01.2022_00h00	1.58589e-05	0.000380615	3.77662e-23	3.02129e-22	[6, 7]	Group7	8.82353	3	[ANXA1, BCL2, PTEN]
GO:0060147	regulation of posttranscriptional gene silencing	GO_BiologicalProcess-EBI-UniProt-GOA-ACAP-ARAP_24.01.2022_00h00	7.80247e-07	3.27704e-05	3.77662e-23	3.02129e-22	[5, 6, 7, 8]	Group7	8	4	[ELAVL1, ESR1, LIN28A, TP53]
GO:0060966	regulation of gene silencing by RNA	GO_BiologicalProcess-EBI-UniProt-GOA-ACAP-ARAP_24.01.2022_00h00	8.45805e-07	3.4678e-05	3.77662e-23	3.02129e-22	[5, 6, 7, 8]	Group7	7.84314	4	[ELAVL1, ESR1, LIN28A, TP53]
GO:1902807	negative regulation of cell cycle G1/S phase transition	GO_BiologicalProcess-EBI-UniProt-GOA-ACAP-ARAP_24.01.2022_00h00	1.1897e-07	5.47262e-06	3.77662e-23	3.02129e-22	[5, 6, 7, 8]	Group7	6.0241	5	[BCL2, CDKN1B, KLF4, PTEN, TP53]
GO:0035194	post-transcriptional gene silencing by RNA	GO_BiologicalProcess-EBI-UniProt-GOA-ACAP-ARAP_24.01.2022_00h00	1.1665e-05	0.000291624	3.77662e-23	3.02129e-22	[6, 7, 8]	Group7	4.08163	4	[ELAVL1, ESR1, LIN28A, TP53]
GO:0042771	intrinsic apoptotic signaling pathway in response to DNA damage by p53 class mediator	GO_BiologicalProcess-EBI-UniProt-GOA-ACAP-ARAP_24.01.2022_00h00	5.4285e-05	0.00086856	3.77662e-23	3.02129e-22	[6, 7, 8]	Group7	5.88235	3	[BCL2, TP53, TP63]
GO:0060218	hematopoietic stem cell differentiation	GO_BiologicalProcess-EBI-UniProt-GOA-ACAP-ARAP_24.01.2022_00h00	3.97631e-05	0.000675973	3.77662e-23	3.02129e-22	[5, 6, 7, 8, 9]	Group7	6.52174	3	[ABL1, CDK6, TP53]
GO:0060965	negative regulation of gene silencing by miRNA	GO_BiologicalProcess-EBI-UniProt-GOA-ACAP-ARAP_24.01.2022_00h00	1.83224e-06	6.96251e-05	3.77662e-23	3.02129e-22	[3, 4, 5, 6, 7, 8, 9, 10, 11]	Group7	17.6471	3	[ELAVL1, ESR1, TP53]
GO:0070373	negative regulation of ERK1 and ERK2 cascade	GO_BiologicalProcess-EBI-UniProt-GOA-ACAP-ARAP_24.01.2022_00h00	0.000158694	0.000158694	3.77662e-23	3.02129e-22	[6, 7, 8, 9]	Group7	4.10959	3	[ABL1, PTEN, TIMP3]
GO:0070918	primary sncRNA processing	GO_BiologicalProcess-EBI-UniProt-GOA-ACAP-ARAP_24.01.2022_00h00	7.58286e-05	0.000909944	3.77662e-23	3.02129e-22	[6, 7, 8, 9]	Group7	5.26316	3	[ESR1, LIN28A, TP53]
GO:0070920	regulation of production of small RNA involved in gene silencing by RNA	GO_BiologicalProcess-EBI-UniProt-GOA-ACAP-ARAP_24.01.2022_00h00	4.12932e-06	0.000128009	3.77662e-23	3.02129e-22	[5, 6, 7, 8, 9, 10]	Group7	13.6364	3	[ESR1, LIN28A, TP53]
GO:2000134	negative regulation of G1/S transition of mitotic cell cycle	GO_BiologicalProcess-EBI-UniProt-GOA-ACAP-ARAP_24.01.2022_00h00	7.12897e-08	3.4219e-06	3.77662e-23	3.02129e-22	[6, 7, 8, 9]	Group7	6.66667	5	[BCL2, CDKN1B, KLF4, PTEN, TP53]
GO:0031102	neuron projection regeneration	GO_BiologicalProcess-EBI-UniProt-GOA-ACAP-ARAP_24.01.2022_00h00	0.000112321	0.00101089	3.77662e-23	3.02129e-22	[4, 6, 7, 9, 10, 11]	Group7	4.61538	3	[BCL2, KLF4, PTEN]
GO:0003964	RNA-directed DNA polymerase activity	GO_BiologicalProcess-EBI-UniProt-GOA-ACAP-ARAP_24.01.2022_00h00	0.000128495	0.000770971	3.77662e-23	3.02129e-22	[7, 8, 9]	Group7	4.41176	3	[KLF4, PTEN, TP53]
GO:0035195	gene silencing by miRNA	GO_BiologicalProcess-EBI-UniProt-GOA-ACAP-ARAP_24.01.2022_00h00	7.26745e-06	0.000203488	3.77662e-23	3.02129e-22	[7, 8, 9]	Group7	4.5977	4	[ELAVL1, ESR1, LIN28A, TP53]
GO:0060964	regulation of gene silencing by miRNA	GO_BiologicalProcess-EBI-UniProt-GOA-ACAP-ARAP_24.01.2022_00h00	6.60548e-07	2.90641e-05	3.77662e-23	3.02129e-22	[6, 7, 8, 9, 10]	Group7	8.33333	4	[ELAVL1, ESR1, LIN28A, TP53]
GO:0035196	production of miRNAs involved in gene silencing by miRNA	GO_BiologicalProcess-EBI-UniProt-GOA-ACAP-ARAP_24.01.2022_00h00	6.44687e-05	0.000902561	3.77662e-23	3.02129e-22	[7, 8, 9, 10]	Group7	5.55556	3	[ESR1, LIN28A, TP53]
GO:0061614	miRNA transcription	GO_BiologicalProcess-EBI-UniProt-GOA-ACAP-ARAP_24.01.2022_00h00	0.000112321	0.00101089	3.77662e-23	3.02129e-22	[7, 8, 9, 10]	Group7	4.61538	3	[GATA6, KLF4, TP53]
GO:1902893	regulation of miRNA transcription	GO_BiologicalProcess-EBI-UniProt-GOA-ACAP-ARAP_24.01.2022_00h00	0.000112321	0.00101089	3.77662e-23	3.02129e-22	[6, 7, 8, 9, 10, 11]	Group7	4.61538	3	[GATA6, KLF4, TP53]
GO:1903798	regulation of production of miRNAs involved in gene silencing by miRNA	GO_BiologicalProcess-EBI-UniProt-GOA-ACAP-ARAP_24.01.2022_00h00	4.12932e-06	0.000128009	3.77662e-23	3.02129e-22	[6, 7, 8, 9, 10, 11]	Group7	13.6364	3	[ESR1, LIN28A, TP53]
GO:0031103	axon regeneration	GO_BiologicalProcess-EBI-UniProt-GOA-ACAP-ARAP_24.01.2022_00h00	7.19076e-05	0.000934799	3.77662e-23	3.02129e-22	[5, 7, 8, 10, 11, 12]	Group7	5.35714	3	[BCL2, KLF4, PTEN]
GO:0003720	telomerase activity	GO_BiologicalProcess-EBI-UniProt-GOA-ACAP-ARAP_24.01.2022_00h00	8.40848e-05	0.000924932	3.77662e-23	3.02129e-22	[8, 9, 10]	Group7	5.08475	3	[KLF4, PTEN, TP53]
GO:0033077	T cell differentiation in thymus	GO_BiologicalProcess-EBI-UniProt-GOA-ACAP-ARAP_24.01.2022_00h00	6.02378e-06	0.00017469	3.77662e-23	3.02129e-22	[6, 7, 8, 9, 10, 11, 12]	Group7	4.81928	4	[BCL2, CDK6, ERBB2, TP53]
